# Supplementary material for: Persulfidation alters gene regulatory programs and promotes endothelial specification
Source: Redox Biol. 2025 Nov 28;89:103926. doi: 10.1016/j.redox.2025.103926 (PMC12721145; doi:10.1016/j.redox.2025.103926)
Supplement: Multimedia component 1 [file mmc1.xlsx]

## Sheet: Table 1
Table 1. Persulfidome of the studied groups.											y		x					y		x							IPS	IPS	IPS	IPS	IPS	IPS	IPS_Na2S3	IPS_Na2S3	IPS_Na2S3	IPS_Na2S3	IPS_Na2S3	IPS_Na2S3	Meso	Meso	Meso	Meso	Meso	Meso	Meso_Na2S3	Meso_Na2S3	Meso_Na2S3	Meso_Na2S3	Meso_Na2S3
Protein IDs	Majority protein IDs	Protein names	Gene names	-Log Student's T-test p-value Meso_IPS	Student's T-test q-value Meso_IPS	Student's T-test Difference Meso_IPS	Student's T-test Test statistic Meso_IPS	Student's T-test p-value Meso_IPS	Student's T-test Difference Meso_IPS_	Student's T-test Test statistic Meso_IPS_	-Log Student's T-test p-value IPS_Na2S3_IPS	Student's T-test q-value IPS_Na2S3_IPS	Student's T-test Difference IPS_Na2S3_IPS	Student's T-test Test statistic IPS_Na2S3_IPS	Student's T-test p-value IPS_Na2S3_IPS	Student's T-test Difference IPS_Na2S3_IPS_	Student's T-test Test statistic IPS_Na2S3_IPS_	-Log Student's T-test p-value Meso_Na2S3_Meso	Student's T-test q-value Meso_Na2S3_Meso	Student's T-test Difference Meso_Na2S3_Meso	Student's T-test Test statistic Meso_Na2S3_Meso	Student's T-test p-value Meso_Na2S3_Meso	Student's T-test Difference Meso_Na2S3_Meso_	Student's T-test Test statistic Meso_Na2S3_Meso_	Student's T-test significant_	Student's T-test significant_____	log2 LFQ intensity FL_IPS_01	log2 LFQ intensity FL_IPS_02	log2 LFQ intensity FL_IPS_03	log2 LFQ intensity FL_IPS_04	log2 LFQ intensity FL_IPS_05	log2 LFQ intensity FL_IPS_06	log2 LFQ intensity FL_IPS_Na2S3_01	log2 LFQ intensity FL_IPS_Na2S3_02	log2 LFQ intensity FL_IPS_Na2S3_03	log2 LFQ intensity FL_IPS_Na2S3_04	log2 LFQ intensity FL_IPS_Na2S3_05	log2 LFQ intensity FL_IPS_Na2S3_06	log2 LFQ intensity FL_Meso_01	log2 LFQ intensity FL_Meso_02	log2 LFQ intensity FL_Meso_03	log2 LFQ intensity FL_Meso_04	log2 LFQ intensity FL_Meso_05	log2 LFQ intensity FL_Meso_06	log2 LFQ intensity FL_Meso_Na2s3_01	log2 LFQ intensity FL_Meso_Na2s3_02	log2 LFQ intensity FL_Meso_Na2s3_03	log2 LFQ intensity FL_Meso_Na2s3_04	log2 LFQ intensity FL_Meso_Na2s3_05
A0A024QZP7;P06493;P06493-2;E5RIU6;Q00526	A0A024QZP7;P06493;P06493-2	Cyclin-dependent kinase 1	CDC2;CDK1	3.12012	0.00855949	-0.572955	-2.60262	0.000758371	-0.572955	-2.60262	0.291385	0.936188	-0.0813265	-0.37069	0.511228	-0.0813265	-0.37069	1.11883	0.198809	-0.309027	-1.20623	0.0760622	-0.309027	-1.20623	Meso_IPS		30.0677	29.9268	30.4849	29.9116	30.4616	30.3836	30.0928	29.978	30.2223	30.0137	30.1641	30.2772	29.5872	29.7942	29.5901	29.5361	29.7776	29.5131	29.5336	29.7466	28.6796	29.4204	29.3398
Q00341;A0A024R4E5;Q00341-2;H0Y394;H7C0A4;C9JIZ1;H7C2D1;H7BZC3;C9J5E5;C9JZI8;C9JHZ8;C9JES8;C9JHS7;C9JK79;C9JT62;C9JHN6;C9JEJ8;C9JBS3;C9JQ82;C9JMQ6;C9J739;C9JHS9	Q00341;A0A024R4E5;Q00341-2;H0Y394	Importin subunit alpha-1	KPNA2	10.0855	0	-2.6691	-13.6335	8.21261e-11	-2.6691	-13.6335	1.48595	0.651142	-0.273179	-1.29932	0.0326625	-0.273179	-1.29932	0.896855	0.249474	-0.306889	-1.07955	0.126807	-0.306889	-1.07955	Meso_IPS		30.5262	30.6016	30.8321	30.527	30.971	30.8262	30.1885	30.3158	30.328	30.5552	30.7107	30.5468	28.0386	27.8695	28.1327	28.108	28.2288	27.8919	28.1214	28.0662	27.3812	27.9965	27.807
A0A024R7W5;A0A087X0Q1;A0A087WY31;Q7Z739	A0A024R7W5;A0A087X0Q1;A0A087WY31;Q7Z739	YTH domain-containing family protein 3	YTHDF3	0.727646	0.17482	-0.611715	-1.1497	0.187221	-0.611715	-1.1497	0.335772	0.927292	-0.0979274	-0.429701	0.46156	-0.0979274	-0.429701	0.894094	0.122474	-1.62193	-1.50703	0.127616	-1.62193	-1.50703			28.1456	27.8973	27.8681	28.4198	28.3022	27.9406	27.8697	28.0238	27.6916	28.2203	28.2451	27.9355	27.906	28.0171	27.7984	27.7974	25.3842	28.0001	28.1357	27.5856	23.4106	24.2275	27.6994
A0A024RA52;P25787;A0A7I2V2H3;A0A7I2YQP7;C9JCK5;H3BT36	A0A024RA52;P25787;A0A7I2V2H3	Proteasome subunit alpha type;Proteasome subunit alpha type-2	PSMA2	2.41678	0.00758853	0.937905	2.67512	0.00383022	0.937905	2.67512	0.0408092	0.991329	0.0412757	0.0902641	0.910313	0.0412757	0.0902641	2.46499	0.0674909	-0.793291	-2.57396	0.00342779	-0.793291	-2.57396	Meso_IPS	Meso_Na2S3_Meso	28.4445	27.6194	28.2168	28.6875	28.1993	28.1074	27.0679	28.0289	28.5319	27.8876	29.4479	28.5584	28.8759	29.0766	29.5809	29.0117	29.8696	28.4878	28.3019	28.206	28.3438	28.4196	28.5265
P46379-3;P46379;P46379-2;A0A7I2V508;A0A0G2JK23;A0A024RCM4;A0A7P0MQS5;P46379-5;A0A0G2JL47;P46379-4;A0A0G2JJM1;X6REW1;F6S6P2;F6VEM6;F6U341;A0A1B0GX79;F6WML8;F6X9W3;A0A0G2JJR8;H0Y710;A0A7I2V3H1;F6XTU0;F6U1F2;F6UR09;H0Y4L1;F6TC96	P46379-3;P46379;P46379-2;A0A7I2V508;A0A0G2JK23;A0A024RCM4;A0A7P0MQS5;P46379-5;A0A0G2JL47;P46379-4	Large proline-rich protein BAG6	BAG6	3.15969	0.00218619	-1.36295	-3.56593	0.000692322	-1.36295	-3.56593	0.287668	0.909344	-0.221609	-0.516783	0.515622	-0.221609	-0.516783	0.61849	0.386383	-0.237288	-0.817541	0.240719	-0.237288	-0.817541	Meso_IPS		28.3133	29.2459	29.4374	28.3994	29.652	28.4822	29.0029	29.0923	28.1882	29.0699	27.8294	29.0178	28.2353	27.3664	27.6016	27.5351	27.1951	27.4191	27.813	27.3154	27.324	27.2548	27.3366
A0A087WSW7;A0A0B4J1V9;Q9NRZ9-6;Q9NRZ9-5;Q9NRZ9-3;Q9NRZ9-2;Q9NRZ9;Q9NRZ9-4;F6RPV8;Q9NRZ9-8;Q9NRZ9-7;B1ALG6	A0A087WSW7;A0A0B4J1V9;Q9NRZ9-6;Q9NRZ9-5;Q9NRZ9-3;Q9NRZ9-2;Q9NRZ9;Q9NRZ9-4;F6RPV8	Serine/threonine-protein phosphatase PP1-beta catalytic subunit;Serine/threonine-protein phosphatase	PPP1CB	9.54527	0	4.78567	16.2339	2.84924e-10	4.78567	16.2339	1.22174	0.455586	2.14293	1.92922	0.0600144	2.14293	1.92922	1.98178	0.105923	-0.337694	-1.62831	0.0104285	-0.337694	-1.62831	Meso_IPS	Meso_Na2S3_Meso	24.8403	24.5797	25.0276	24.8026	25.5623	25.6907	29.3766	29.555	24.91	24.9719	25.1337	29.4135	30.193	29.8141	29.8768	29.7019	29.7727	29.8587	29.7891	29.7778	29.3563	29.3527	29.4596
B3KME9;A0A087WT20;Q9NV06;E5RHM4;Q9NV06-2	B3KME9;A0A087WT20;Q9NV06;E5RHM4;Q9NV06-2	Cysteine--tRNA ligase, cytoplasmic	CARS	0.000166754	0.999584	-7.75655e-05	-0.000301531	0.999616	-7.75655e-05	-0.000301531	0.150986	0.959956	-0.0702833	-0.24988	0.70634	-0.0702833	-0.24988	4.4645	0.0688571	-0.518787	-2.99153	3.43163e-05	-0.518787	-2.99153		Meso_Na2S3_Meso	28.2243	27.7381	27.1649	27.703	28.0191	27.8122	27.4037	27.4406	27.8106	28.0205	27.9567	27.6078	27.8164	27.7819	27.8955	27.5213	27.9094	27.7366	27.1399	27.4208	27.2109	27.1588	27.2647
B7WPH3;A0A0R4J2E1;A0A087WT21;Q9BXF3-3;Q9BXF3;Q9BXF3-2	B7WPH3;A0A0R4J2E1;A0A087WT21;Q9BXF3-3;Q9BXF3	Leucine-rich repeat-containing protein 59	LRRC59	0.0400582	0.945457	0.0140702	0.0628196	0.911889	0.0140702	0.0628196	1.04268	0.704576	0.313605	1.17243	0.0906392	0.313605	1.17243	4.325	0.0665098	-0.510419	-2.91594	4.73156e-05	-0.510419	-2.91594		Meso_Na2S3_Meso	29.9496	30.0935	30.2435	30.3483	30.4243	30.7706	30.1234	30.8321	30.8612	30.4119	30.6668	30.8161	30.451	30.2646	30.2171	30.3601	30.2087	30.4127	29.999	29.821	29.6168	29.9317	29.8371
Q4V328;A0A994J472;A0A994J436;A0A994J6Q0;A0A994J4E1;A0A994J6M6;A0A087WT45;A0A994J3X9;A0A087WXA6;A0A994J489;A0A994J4J8;A0A994J4U4;A0A994J4F7;A0A994J484;A0A994J488;A0A994J4B5;A0A994J6V9;A0A994J447;A0A994J6U6;A0A994J720;A0A994J772;A0A994J4V2;A0A994J783;Q4V328-4;A0A994J7A3;A0A994J4H0;A0A087WW92;A0A994J4N3;A0A994J6S6;A0A994J4V9;A0A994J7B3;Q4V328-2;A0A994J724;A0A994J6P1;A0A994J446;A0A994J463;A0A994J745;…	Q4V328;A0A994J472;A0A994J436;A0A994J6Q0;A0A994J4E1;A0A994J6M6;A0A087WT45;A0A994J3X9;A0A087WXA6;A0A994J489;A0A994J4J8;A0A994J4U4;A0A994J4F7;A0A994J484;A0A994J488;A0A994J4B5;A0A994J6V9;A0A994J447;A0A994J6U6;A0A994J720;A0A994J772;A0A994J4V2;A0A994J783;Q4V328-4;A0A994J7A3;A0A994J4H0;A0A087WW92;A0A994J4N3;A0A994J6S6;A0A994J4V9;A0A994J7B3;Q4V328-2;A0A994J724;A0A994J6P1;A0A994J446;A0A994J463;A0A994J745;…	Protein diaphanous homolog 1	DIAPH1	2.39375	0.0219289	-0.489591	-2.11075	0.0040388	-0.489591	-2.11075	0.0473178	0.990753	0.0245247	0.0862666	0.896772	0.0245247	0.0862666	4.18468	0.06416	-0.533985	-2.94011	6.5361e-05	-0.533985	-2.94011	Meso_IPS	Meso_Na2S3_Meso	27.2931	28.0987	27.5269	27.5206	28.0191	27.7514	27.3603	27.6326	27.8558	27.4159	28.2293	27.8633	27.1851	27.2845	27.1202	27.1566	27.1979	27.3281	26.4661	26.9974	26.658	26.7278	26.5405
A0A087WVR3;A0A087WTW0;Q96T88;Q96T88-2;A0A087WWG9	A0A087WVR3;A0A087WTW0;Q96T88;Q96T88-2;A0A087WWG9	SUMO-activating enzyme subunit 2	UBA2	0.38136	0.676951	0.061937	0.358174	0.415566	0.061937	0.358174	0.450746	0.919229	0.0890366	0.464586	0.354204	0.0890366	0.464586	4.02745	0.0695146	-0.441177	-2.58785	9.38754e-05	-0.441177	-2.58785		Meso_Na2S3_Meso	26.7427	26.7402	26.4312	26.7873	26.4972	26.5853	26.5395	26.9684	26.6688	26.8446	26.5471	26.7497	26.6771	26.8181	26.5393	26.6557	26.6748	26.7905	26.2833	26.5047	26.2276	26.0995	26.2382
A0A8I5QJJ8;A0A8I5KUC4;A0A8I5KY62;A0A8I5QJM4;A0A8I5KYH1;A0A8I5QKX7;A0A087WU53;Q9H0U3-2;Q9H0U3	A0A8I5QJJ8;A0A8I5KUC4;A0A8I5KY62;A0A8I5QJM4;A0A8I5KYH1;A0A8I5QKX7;A0A087WU53;Q9H0U3-2;Q9H0U3	Magnesium transporter protein 1	MAGT1	1.39463	0.0229371	-1.8182	-2.08483	0.0403059	-1.8182	-2.08483	2.09276	0.25	-2.2845	-2.87991	0.00807688	-2.2845	-2.87991	0.982049	0.110886	1.37595	1.58166	0.10422	1.37595	1.58166	Meso_IPS		27.9154	27.9403	25.4608	28.0253	28.2565	28.1684	24.323	24.2897	24.877	27.7491	25.9255	24.8954	24.6705	24.4576	25.536	24.6633	27.7844	27.7457	25.0276	27.6943	27.6302	27.7146	27.534
A0A087WUB9;Q8WYA6;Q8WYA6-4;Q8WYA6-3;Q8WYA6-2;A2A2P1	A0A087WUB9;Q8WYA6;Q8WYA6-4;Q8WYA6-3;Q8WYA6-2	Thioredoxin-dependent peroxide reductase, mitochondrial	PRDX3	1.27056	0.184904	-0.231447	-1.12439	0.0536337	-0.231447	-1.12439	0.333199	0.929911	-0.0820459	-0.394769	0.464302	-0.0820459	-0.394769	3.93342	0.0682963	-0.669145	-3.18947	0.000116567	-0.669145	-3.18947		Meso_Na2S3_Meso	29.6634	29.2942	29.586	29.2908	29.0951	29.2632	29.523	29.3633	29.258	29.2184	29.0632	29.2745	29.3571	29.0427	29.1233	29.0231	28.9987	29.259	28.7524	28.7323	28.1937	28.3646	28.4086
A0A087WUK2;O14979	A0A087WUK2;O14979	Neuron navigator 1	NAV1	7.71179	0.00168421	-2.51276	-9.75468	1.94182e-08	-2.51276	-9.75468	1.45927	0.575268	-0.411047	-1.53189	0.0347321	-0.411047	-1.53189	0.0156441	0.973675	-0.0129824	-0.0336815	0.964619	-0.0129824	-0.0336815	Meso_IPS		27.3863	27.3359	27.6429	27.1495	27.4555	27.3846	26.418	26.8318	27.3888	26.7445	27.3299	27.1755	24.6302	24.6447	24.5267	25.0476	24.9682	25.461	24.9457	24.5881	25.0312	23.8218	25.5522
A0A087WUT6;O60841	A0A087WUT6;O60841	Transcriptional regulator ATRX	ATRX	7.54566	0.00145455	2.51942	9.52848	2.84666e-08	2.51942	9.52848	0.00126051	0.999102	-0.00187238	-0.00310633	0.997102	-0.00187238	-0.00310633	0.282092	0.705818	-0.0877981	-0.377765	0.522285	-0.0877981	-0.377765	Meso_IPS		25.3656	25.1432	24.6764	24.9086	25.3872	24.7512	24.6925	27.3283	24.3844	24.138	25.3033	24.3744	28.0399	27.4284	27.5877	27.53	27.2636	27.4992	27.6394	27.4495	27.2557	27.7009	27.5356
Q99417;A0A087WV05;A0A0D9SEI7	Q99417;A0A087WV05	C-Myc-binding protein	MYCBP	1.10691	0.0487563	1.33389	1.7104	0.0781783	1.33389	1.7104	1.38451	0.446045	1.64839	2.05002	0.0412567	1.64839	2.05002	1.44329	0.158797	-0.297752	-1.33512	0.0360338	-0.297752	-1.33512		Meso_Na2S3_Meso	24.957	25.7695	25.6779	28.5087	28.6833	28.1135	29.4877	28.6828	28.4257	28.4997	28.1444	28.3598	28.4259	28.2249	28.4207	28.072	28.2229	28.3468	28.3966	27.7997	27.8441	27.7001	28.2174
A0A087WY94;A0A087WVD7;Q9Y3D8;Q9Y3D8-2	A0A087WY94;A0A087WVD7;Q9Y3D8;Q9Y3D8-2	Adenylate kinase isoenzyme 6	TAF9;AK6	1.9728	0.0081719	-1.65175	-2.63309	0.0106464	-1.65175	-2.63309	0.123068	0.952045	-0.180413	-0.274061	0.753238	-0.180413	-0.274061	1.60945	0.0710105	-1.15863	-2.15253	0.0245783	-1.15863	-2.15253	Meso_IPS	Meso_Na2S3_Meso	25.4614	27.0175	27.2222	25.7222	26.8838	27.5748	26.3315	24.4297	27.2018	26.5043	27.259	27.0731	26.9201	24.7063	24.7988	24.6483	24.1742	24.7235	23.8221	24.0773	23.9198	24.4566	23.0674
A0A087WVF4;O14646-2;O14646;A0A994J7K7;H0Y8V4	A0A087WVF4;O14646-2;O14646	DBIRD complex subunit ZNF326	ZNF326	2.59581	0.00424017	-1.16184	-2.97313	0.00253625	-1.16184	-2.97313	0.961245	0.607798	-0.656988	-1.38662	0.109334	-0.656988	-1.38662	3.84373	0.0758873	-0.506088	-2.73248	0.000143309	-0.506088	-2.73248	Meso_IPS	Meso_Na2S3_Meso	29.3805	28.7438	29.1052	28.9001	27.6666	27.7971	28.9836	28.2312	27.7189	27.3688	27.7481	27.601	27.3332	27.5587	27.4787	27.3192	27.4304	27.5022	27.2262	26.817	26.7158	27.0727	26.8815
K4DI81;A0A0A0MSE8;A0A087WVK1;O00762-3;O00762-4;O00762	K4DI81;A0A0A0MSE8;A0A087WVK1;O00762-3;O00762-4;O00762	Ubiquitin-conjugating enzyme E2 C	UBE2C	1.7209	0.01079	-2.16768	-2.47436	0.0190151	-2.16768	-2.47436	0.100257	0.961235	-0.238395	-0.241227	0.793859	-0.238395	-0.241227	NaN	1	0	NaN	NaN	0	NaN	Meso_IPS		28.6452	28.1004	25.7565	24.8449	24.9839	27.2737	27.7851	27.715	25.5349	27.4338	25.1122	24.5933	23.9471	24.7664	24.25	22.9044	25.7656	24.9651	24.3598	23.8191	24.1836	24.082	23.921
Q00610;A0A8V8TQ14;Q00610-2;A0A087WVQ6;K7EJJ5;A0A8V8TR47;A0A8V8TRF0;A0A8V8TRE8;A0A8V8TQK1;A0A8V8TQK3;A0A8V8TQ18;J3KRF5;A0A087WX41;J3KS13;P53675-2;P53675;A0A8V8TQK7;F5H5N6;J3QL20	Q00610;A0A8V8TQ14;Q00610-2;A0A087WVQ6;K7EJJ5;A0A8V8TR47;A0A8V8TRF0;A0A8V8TRE8;A0A8V8TQK1;A0A8V8TQK3;A0A8V8TQ18	Huntingtin-interacting protein 1	HIP1	7.39331	0.000473118	-0.995521	-5.94769	4.04286e-08	-0.995521	-5.94769	3.78134	0.348683	-0.423908	-2.4549	0.000165448	-0.423908	-2.4549	2.28386	0.111839	-0.28337	-1.57733	0.00520164	-0.28337	-1.57733	Meso_IPS	Meso_Na2S3_Meso	27.0251	26.9365	27.2977	27.0382	27.2043	27.1972	26.4682	26.7296	26.7717	26.6893	26.7362	26.7607	26.2646	26.0022	26.0596	26.1594	26.1539	26.0863	26.0265	25.7493	25.7452	26.0464	25.8495
A0A087WVZ6;Q9ULU4-22;Q9ULU4-16;Q9ULU4-13;Q9ULU4-7;H7C4X9;Q9ULU4-23;Q9ULU4-9;Q9ULU4-11;Q9ULU4-19;Q9ULU4-6;Q9ULU4-8;A0A087WYS3;A0A087WV57;Q5TH12	A0A087WVZ6;Q9ULU4-22;Q9ULU4-16;Q9ULU4-13;Q9ULU4-7;H7C4X9;Q9ULU4-23;Q9ULU4-9;Q9ULU4-11;Q9ULU4-19;Q9ULU4-6;Q9ULU4-8;A0A087WYS3;A0A087WV57	Peptidyl-prolyl cis-trans isomerase B	PPIB	3.77698	0.00315493	0.713711	3.20741	0.000167119	0.713711	3.20741	0.145738	0.963107	0.0611699	0.23278	0.714928	0.0611699	0.23278	3.83728	0.07472	-0.498808	-2.70881	0.000145452	-0.498808	-2.70881	Meso_IPS	Meso_Na2S3_Meso	30.5461	30.6356	31.1902	30.7426	31.1287	31.1764	30.4566	31.0312	31.0113	30.9491	31.0871	31.2513	31.6691	31.5511	31.6167	31.7045	31.588	31.5726	31.2557	31.3274	30.9696	31.2426	31.1026
A0A994J549;A0A087WW40;Q9Y371;Q9Y371-2;Q9Y371-3	A0A994J549;A0A087WW40;Q9Y371;Q9Y371-2	Endophilin-B1	SH3GLB1	0.119419	0.818455	-0.0543203	-0.199187	0.759593	-0.0543203	-0.199187	0.234196	0.946167	-0.0867348	-0.342884	0.583182	-0.0867348	-0.342884	1.10143	0.150394	-0.461065	-1.37257	0.0791717	-0.461065	-1.37257			27.0247	27.2345	26.712	27.5513	27.3631	26.8858	27.2181	26.9641	27.3135	27.0909	26.911	26.7534	27.3665	26.7749	26.8548	27.2475	26.8252	27.3766	27.3295	26.8531	26.1935	26.9627	26.1985
Q99460;A0A087WW66;A0A7I2V5C8;A0A7I2V262;A0A7I2V641;A0A7I2YQY1;A0A7I2V523;A0A7I2V479;Q99460-2;A0A7P0MW50;A0A7I2V2K8;A0A7I2V4X0;A0A7I2YQI9;A0A7I2V491;A0A7I2V4A5;H7BZR6;C9J9M4	Q99460;A0A087WW66;A0A7I2V5C8;A0A7I2V262;A0A7I2V641;A0A7I2YQY1;A0A7I2V523;A0A7I2V479;Q99460-2;A0A7P0MW50;A0A7I2V2K8;A0A7I2V4X0	Lysine-specific histone demethylase 1A	KDM1A	0.180983	0.72682	0.086915	0.298424	0.6592	0.086915	0.298424	0.0240205	0.998068	-0.0151218	-0.047476	0.946193	-0.0151218	-0.047476	3.74865	0.068	-0.702645	-3.17048	0.00017838	-0.702645	-3.17048		Meso_Na2S3_Meso	28.5638	28.5596	29.2072	29.2428	29.5547	29.3327	28.8109	29.2893	29.0627	29.6134	28.8424	28.7513	29.3197	29.329	29.3852	28.9689	29.1104	28.869	28.7738	28.5825	28.2662	28.556	28.2888
A0A8V8TPA1;A0A8V8TMJ5;H7C1B3;C9JLE1;A0A8V8TPA6;A0A087WWF6;P49005;A0A8V8TN07;A0A8V8TNY7;A0A8V8TMJ0;A0A8V8TPB6;C9IZD2;A0A8V8TMK0;C9JHC7;A0A8V8TMZ6;A0A8V8TN02	A0A8V8TPA1;A0A8V8TMJ5;H7C1B3;C9JLE1;A0A8V8TPA6;A0A087WWF6;P49005;A0A8V8TN07;A0A8V8TNY7;A0A8V8TMJ0;A0A8V8TPB6;C9IZD2;A0A8V8TMK0;C9JHC7	Heterogeneous nuclear ribonucleoprotein D0	HNRNPD	2.04289	0.0461974	0.376428	1.73763	0.00905968	0.376428	1.73763	0.347231	0.920218	0.121593	0.477763	0.44954	0.121593	0.477763	3.70125	0.0656552	-0.712708	-3.16635	0.000198953	-0.712708	-3.16635	Meso_IPS	Meso_Na2S3_Meso	32.1106	32.2427	32.3035	31.9671	32.6902	32.4877	32.4585	32.1196	32.5191	32.0615	32.6274	32.7451	32.6885	32.8651	32.6403	32.4949	32.6704	32.7011	32.2516	32.2114	31.513	32.0657	31.9805
A0A494C001;A0A499FJY3;A0A087WWP4;Q96T37-4;Q96T37-2;Q96T37-3;Q96T37	A0A494C001;A0A499FJY3;A0A087WWP4;Q96T37-4;Q96T37-2;Q96T37-3;Q96T37	Putative RNA-binding protein 15	RBM15	1.97853	0.0507068	0.367039	1.69233	0.0105068	0.367039	1.69233	0.0631382	0.990616	0.0207605	0.0949103	0.864693	0.0207605	0.0949103	1.38238	0.115572	-0.460882	-1.55126	0.0414593	-0.460882	-1.55126	Meso_IPS	Meso_Na2S3_Meso	26.8993	26.8196	26.6302	26.4715	27.1338	26.7069	26.8646	26.4687	26.9529	26.9375	26.7479	26.8142	27.3046	27.0594	27.1979	26.9316	27.3606	27.0095	26.9085	26.8748	25.989	27.2432	26.7608
P21912;A0A087WWT1;A0A087WXX8	P21912;A0A087WWT1;A0A087WXX8	Chloride intracellular channel protein 4	CLIC4	1.94016	0.0175435	-0.789989	-2.22031	0.0114773	-0.789989	-2.22031	0.0374094	0.989867	-0.04505	-0.0859884	0.917467	-0.04505	-0.0859884	3.68358	0.0734545	-0.757101	-3.2414	0.000207212	-0.757101	-3.2414	Meso_IPS	Meso_Na2S3_Meso	29.6135	29.8626	29.2449	30.3709	29.3889	30.8407	28.4931	30.1979	29.8796	31.0746	29.6499	29.756	29.3237	29.0807	29.1071	28.9734	28.9719	29.1247	28.7889	28.012	28.2741	28.6062	28.0906
H0Y4N0;A0A669KBB4;H0Y806;A0A669KBK2;H0Y818;A0A669KAW3;A0A087WX20;P40692;P40692-3;H0Y793;E7EUC9;A0A669KB03;P40692-2;F2Z298;E9PF25;H0Y5L7	H0Y4N0;A0A669KBB4;H0Y806;A0A669KBK2;H0Y818;A0A669KAW3;A0A087WX20;P40692;P40692-3;H0Y793;E7EUC9;A0A669KB03;P40692-2	DNA mismatch repair protein Mlh1	MLH1	2.66485	0.00424066	-1.08657	-2.97388	0.00216344	-1.08657	-2.97388	0.00947844	0.996498	0.00610002	0.0190708	0.978412	0.00610002	0.0190708	1.85201	0.0712226	-0.792135	-2.15979	0.0140601	-0.792135	-2.15979	Meso_IPS	Meso_Na2S3_Meso	25.9634	26.0558	26.492	26.3807	25.3789	26.265	26.5366	25.982	25.8749	26.5697	25.8173	25.7919	25.1208	24.3268	24.4453	25.2349	25.2349	25.6537	24.5596	24.4937	24.3838	23.8381	24.4169
Q13148;A0A087WX29;A0A087WYY0;A0A087X260;G3V162;B1AKP7;A0A0A0N0M3;K7EJM5;K7EN94;A0A087WXQ5;A0A087WV68;Q13148-4;A0A087WX67;A0A087WXV3;A0A087WW61;A0A0A0MSV7;K7EJ99;K7EL26;A0A087WZC9;A0A087WYE7;A0A087WTZ4	Q13148;A0A087WX29;A0A087WYY0;A0A087X260;G3V162;B1AKP7;A0A0A0N0M3;K7EJM5;K7EN94	Myosin light chain 4	MYL4	6.83524	0.00152381	3.67622	9.55645	1.46136e-07	3.67622	9.55645	NaN	1	0	NaN	NaN	0	NaN	1.3377	0.0715377	-1.80256	-2.02232	0.0459512	-1.80256	-2.02232	Meso_IPS	Meso_Na2S3_Meso	25.4604	25.6811	24.5724	24.5634	24.8894	24.5106	25.1268	24.5654	24.6743	25.7366	25.3649	24.7701	28.4526	28.1273	28.406	28.4436	29.4936	28.8115	28.4871	27.2849	26.9053	23.6852	25.797
A0A087WXB0;O15126;A0A087WTX8;A0A087WZA6;A0A087WU14;O15126-2	A0A087WXB0;O15126;A0A087WTX8;A0A087WZA6;A0A087WU14;O15126-2	Secretory carrier-associated membrane protein 1	SCAMP1	1.1613	0.051075	0.987485	1.68875	0.0689768	0.987485	1.68875	0.274872	0.899112	0.40364	0.559007	0.531041	0.40364	0.559007	0.95646	0.266819	-0.258257	-1.04341	0.110545	-0.258257	-1.04341			24.4994	24.6307	26.6017	26.4121	27.0786	26.9397	24.4291	26.6894	26.981	26.6596	26.8232	27.0016	27.3408	26.7699	26.9016	26.6917	27.1554	27.2278	26.7793	26.6775	26.4038	27.1037	26.9458
A0A087WXM6;J3QQT2;J3KRX5;A0A0A6YYL6;P18621;P18621-3;J3KRB3;A0A087WWH0;J3QS96;J3QLC8;A0A0A0MRF8;P18621-2;A0A087WY81;J3KSJ0	A0A087WXM6;J3QQT2;J3KRX5;A0A0A6YYL6;P18621;P18621-3;J3KRB3;A0A087WWH0;J3QS96;J3QLC8;A0A0A0MRF8;P18621-2;A0A087WY81	Ephrin type-A receptor 2	EPHA2	1.37901	0.0370571	0.857504	1.83449	0.0417819	0.857504	1.83449	NaN	1	0	NaN	NaN	0	NaN	3.63869	0.051	-1.53597	-4.10026	0.000229779	-1.53597	-4.10026	Meso_IPS	Meso_Na2S3_Meso	24.7184	25.3484	25.2757	23.5117	24.8244	24.9165	24.8918	24.4217	26.3414	24.7832	25.4191	24.1848	25.7052	24.6392	25.5373	26.4537	25.9897	25.415	24.2386	24.3931	24.1149	24.2436	23.5858
A0A087WXM8;P50895;K7ENU8;K7ERB7	A0A087WXM8;P50895;K7ENU8	Basal cell adhesion molecule	BCAM	0.574309	0.278044	-0.410761	-0.914784	0.266496	-0.410761	-0.914784	0.729925	0.707967	-0.687765	-1.17647	0.186241	-0.687765	-1.17647	1.8338	0.0663855	-1.32424	-2.40914	0.0146621	-1.32424	-2.40914		Meso_Na2S3_Meso	25.222	27.0921	26.6647	27.469	26.7203	26.4329	24.1928	25.6877	26.4436	26.0708	26.5544	26.5251	26.5415	25.9312	26.4271	26.5051	25.5869	26.1447	24.3386	24.5149	25.4933	23.7231	24.4909
Q5TBB1;A0A2R8YGP2;A0A2R8Y6Q6;A0A2R8YCX2;A0A087WXR7;A0A087WZJ6;A0A2R8YEH2;A0A2R8Y7R8;A0A2R8Y6Y1;A0A2R8Y4S2;A0A2R8Y687;A0A2R8Y6M7;A0A2R8YCJ4;A0A2R8YEB4;A0A2R8Y761;A0A2R8Y459;A0A2R8YEU9;A0A2R8Y883;A0A2R8YCP1;A0A2R8YE60;A0A2R8YEC1;Q5TBB1-2;A0A2R8Y7Q3	Q5TBB1;A0A2R8YGP2;A0A2R8Y6Q6;A0A2R8YCX2;A0A087WXR7;A0A087WZJ6;A0A2R8YEH2;A0A2R8Y7R8;A0A2R8Y6Y1;A0A2R8Y4S2;A0A2R8Y687;A0A2R8Y6M7;A0A2R8YCJ4;A0A2R8YEB4;A0A2R8Y761;A0A2R8Y459	Ribonuclease H2 subunit B	RNASEH2B	2.48473	0.00707639	0.935285	2.72133	0.00327544	0.935285	2.72133	0.550952	0.810916	0.44524	0.90703	0.281221	0.44524	0.90703	0.117531	0.850658	-0.0512501	-0.193173	0.762903	-0.0512501	-0.193173	Meso_IPS		25.2191	25.854	25.2051	26.1606	24.9343	26.2614	25.9336	26.3159	26.2727	26.5179	24.5552	26.7106	26.8124	26.2542	26.4174	26.6718	26.6737	26.4167	26.5212	26.6738	25.9901	26.7586	26.8449
A0A087WY55;Q9NP79;Q5TGM0;Q9NP79-2	A0A087WY55;Q9NP79	Kinesin heavy chain isoform 5C	KIF5C	1.11616	0.0922214	0.530171	1.43885	0.076532	0.530171	1.43885	0.127859	0.955358	-0.118568	-0.260846	0.744973	-0.118568	-0.260846	3.63552	0.0871429	-0.848148	-3.36867	0.000231461	-0.848148	-3.36867		Meso_Na2S3_Meso	26.0165	25.7105	26.818	25.9465	26.8433	27.0996	25.6514	26.4169	26.7345	25.3475	26.5861	26.9865	27.4795	26.758	26.7844	27.0543	26.934	26.605	26.1709	26.243	26.0308	26.3648	25.8337
C9JJD3;A0A087WY71;C9JGT8;C9JPV8;E9PFW3;Q96CW1-2;Q96CW1;C9JTK4;A0A8I5KWD3;H7C4C3;A0A8I5KT55;A0A8I5QJU5;C9JJ47;A0A8I5KTP2	C9JJD3;A0A087WY71;C9JGT8;C9JPV8;E9PFW3;Q96CW1-2;Q96CW1;C9JTK4;A0A8I5KWD3;H7C4C3	Polypyrimidine tract-binding protein 1	PTBP1	0.0572236	0.918091	-0.0232131	-0.0944949	0.876549	-0.0232131	-0.0944949	0.00285858	0.998258	-0.00139236	-0.005251	0.993439	-0.00139236	-0.005251	3.61588	0.0652444	-0.644789	-2.98432	0.00024217	-0.644789	-2.98432		Meso_Na2S3_Meso	31.6242	31.4627	32.0686	31.7967	32.2035	31.9921	31.342	31.6796	32.0543	31.9654	32.0697	32.0285	31.9818	32.0989	31.9464	31.4871	31.7427	31.7517	31.1947	31.5261	31.0723	31.1177	31.216
A0A087WZ09;P43694;P43694-2;B3KUF4;E9PKS4	A0A087WZ09;P43694;P43694-2	Transcription factor GATA-4	GATA4	6.17105	0.000864865	2.91218	7.96996	6.74455e-07	2.91218	7.96996	NaN	1	0	NaN	NaN	0	NaN	1.83839	0.104203	-0.370135	-1.64195	0.014508	-0.370135	-1.64195	Meso_IPS	Meso_Na2S3_Meso	25.5583	24.0263	24.968	24.1442	24.225	25.0437	24.4808	24.5448	25.0005	23.5175	25.3562	25.2127	27.7392	27.333	27.7339	27.4908	27.3597	27.7821	27.2851	27.2957	27.2706	26.7442	27.2367
A0A087WZ13;Q8IY67-2;Q8IY67;K7EQG2;K7EKR9;Q8IY67-3	A0A087WZ13;Q8IY67-2;Q8IY67	Phosphoglycerate mutase 1	PGAM1	3.28903	0.00451429	0.703374	2.93278	0.000514008	0.703374	2.93278	0.0237396	0.998171	-0.0143369	-0.0463137	0.946805	-0.0143369	-0.0463137	3.60135	0.0694667	-0.509911	-2.65331	0.000250409	-0.509911	-2.65331	Meso_IPS	Meso_Na2S3_Meso	32.0108	32.5173	32.5663	32.2307	32.8644	32.6238	32.1712	32.0467	32.673	32.0421	32.8619	32.9324	33.4243	33.0245	33.009	33.1082	33.189	33.2786	32.7685	32.6931	32.7013	32.807	32.6456
A0A087WZ40;Q14244-6;Q14244;Q14244-7;Q14244-5;Q14244-3;Q14244-2;Q14244-4	A0A087WZ40;Q14244-6;Q14244;Q14244-7;Q14244-5;Q14244-3;Q14244-2;Q14244-4	Peptidyl-tRNA hydrolase 2, mitochondrial	PTRH2	3.94894	0.00424167	-0.580094	-2.97843	0.000112477	-0.580094	-2.97843	1.01019	0.800878	0.189442	0.930003	0.0976821	0.189442	0.930003	3.58493	0.065283	-0.613971	-2.90245	0.000260057	-0.613971	-2.90245	Meso_IPS	Meso_Na2S3_Meso	27.4696	27.423	27.266	27.302	27.6636	27.3451	27.6095	27.7908	27.6579	27.5886	27.7526	27.2067	27.1002	26.6923	27.014	26.6942	26.6906	26.7975	26.5209	26.3068	26.0172	26.0426	26.0717
A0A087WZN1;O43837;A0A087X2E5;O43837-2;O43837-3;A0A0D9SG66	A0A087WZN1;O43837;A0A087X2E5;O43837-2;O43837-3;A0A0D9SG66	Isocitrate dehydrogenase [NAD] subunit, mitochondrial;Isocitrate dehydrogenase [NAD] subunit beta, mitochondrial	IDH3B	0.275395	0.537723	-0.267995	-0.523057	0.530402	-0.267995	-0.523057	0.0667384	0.980104	-0.0719719	-0.146651	0.857554	-0.0719719	-0.146651	1.03329	0.139571	0.61103	1.42553	0.0926206	0.61103	1.42553			25.0803	25.1671	24.1637	25.8122	25.8964	25.7948	25.4717	25.4299	26.3214	24.2767	24.8287	25.1542	24.6388	26.5702	24.5526	24.8799	24.96	24.7049	25.4756	25.788	25.6204	26.0711	25.297
A0A087WZX2;O95139;O95139-2	A0A087WZX2;O95139	NADH dehydrogenase [ubiquinone] 1 beta subcomplex subunit 6	NDUFB6	2.9161	0.00191429	-2.63285	-3.8151	0.00121311	-2.63285	-3.8151	1.4537	0.444	-1.40998	-2.07602	0.0351804	-1.40998	-2.07602	0.931936	0.121248	1.30348	1.51619	0.116967	1.30348	1.51619	Meso_IPS		28.5716	27.9266	27.9628	28.1559	27.7839	28.2069	24.9745	27.8455	25.3704	27.9983	26.0363	27.9226	28.1573	24.4399	25.6313	24.2104	25.1369	25.2348	24.4499	26.5025	27.3728	27.2303	27.3891
A0A087X054;K7EQK2;Q9Y4L1;A0A494C039;A0A8Q3SHG4;A0A0G2JRS0;A0A087WWI4;E9PJ21;J3QLE9;J3QQH7;Q9Y4L1-2;J3KTF1;J3QL06;A0A8Q3SHP7;A0A0G2JRG7;A0A0G2JRT9;Q9BST8;A0A0G2JR88;A0A0G2JR71;A0A1W2PS94;A0A2R8Y358;Q9BXT5	A0A087X054;K7EQK2;Q9Y4L1;A0A494C039;A0A8Q3SHG4;A0A0G2JRS0;A0A087WWI4;E9PJ21;J3QLE9;J3QQH7;Q9Y4L1-2	PHD finger protein 14	PHF14	0.695762	0.269635	0.290764	0.929972	0.201483	0.290764	0.929972	0.175151	0.943367	0.111451	0.316327	0.668111	0.111451	0.316327	3.58446	0.064	-0.646914	-2.97382	0.000260342	-0.646914	-2.97382		Meso_Na2S3_Meso	24.0153	25.3454	24.4599	24.9612	25.0731	24.5039	24.646	24.6721	24.991	25.5357	24.7117	24.4709	24.6791	25.1777	24.9757	25.0284	25.1862	25.0563	24.3268	24.7963	24.3683	24.3192	24.1726
A0A087X0R6;Q9UMY4;Q9UMY4-1;Q9UMY4-3	A0A087X0R6;Q9UMY4;Q9UMY4-1;Q9UMY4-3	Actin-binding protein anillin	ANLN	6.64617	0.000744186	-2.01592	-7.65154	2.25857e-07	-2.01592	-7.65154	0.0215395	0.99836	0.0149914	0.0439708	0.951613	0.0149914	0.0439708	1.5902	0.0806978	-0.691862	-1.89923	0.0256923	-0.691862	-1.89923	Meso_IPS	Meso_Na2S3_Meso	27.2396	26.5353	27.2325	26.9445	27.2736	27.3483	27.4653	27.2483	26.6263	27.5805	27.3988	26.3447	24.9504	25.2791	24.7016	25.4376	25.0321	25.0776	25.3086	24.39	23.6585	24.7638	24.306
A0A087X142;A6NMH6;A6NFQ9;F8W8I8;Q92599-3;Q92599-2;Q92599-4;Q92599	A0A087X142;A6NMH6;A6NFQ9;F8W8I8;Q92599-3;Q92599-2;Q92599-4;Q92599	BAG family molecular chaperone regulator 2	BAG2	0.669005	0.305982	0.248628	0.864843	0.214286	0.248628	0.864843	0.399532	0.877157	-0.254466	-0.65492	0.398536	-0.254466	-0.65492	3.43501	0.0738462	-0.589829	-2.78086	0.000367278	-0.589829	-2.78086		Meso_Na2S3_Meso	27.4281	27.7588	27.947	27.0704	28.1515	28.0071	26.6446	27.7717	27.9807	26.831	27.7569	27.8514	27.9282	28.3031	28.1335	27.7143	27.9504	27.8252	27.5188	27.2666	27.613	27.1824	27.2546
A0A087X1X9;Q8IYB5-3;Q8IYB5-2;Q8IYB5	A0A087X1X9;Q8IYB5-3;Q8IYB5-2;Q8IYB5	Stromal membrane-associated protein 1	SMAP1	0.0745495	0.84339	0.110421	0.172354	0.842268	0.110421	0.172354	0.283785	0.900114	-0.379505	-0.566836	0.520254	-0.379505	-0.566836	0.0871478	0.84103	0.16781	0.206912	0.818186	0.16781	0.206912			25.0507	25.0548	25.0242	25.6121	27.2425	25.2577	24.2933	25.1251	26.8395	25.7085	23.7059	25.2927	27.6204	25.4021	25.0062	24.9191	25.2617	25.6951	27.0942	26.9694	26.078	24.7258	26.5451
A0A087X1Z3;Q9UL46;H0YM70;H0YLG1;H0YLD2;H0YKU2	A0A087X1Z3;Q9UL46;H0YM70	Tubulin-specific chaperone A	TBCA	2.51904	0.00690845	0.921133	2.73328	0.00302662	0.921133	2.73328	0.208717	0.926919	0.24148	0.423792	0.61842	0.24148	0.423792	3.41166	0.0731	0.553309	2.68708	0.000387565	0.553309	2.68708	Meso_IPS	Meso_Na2S3_Meso	31.9601	32.3214	31.2111	30.856	31.7688	32.078	31.4712	30.8082	32.9115	30.9912	33.2172	32.245	32.7274	32.2962	32.6733	32.6456	32.653	32.7268	32.8279	33.2965	33.2092	33.3124	33.3526
A0A087X2D5;Q9BRJ2;A0A0G2JMS5;A0A087WU62	A0A087X2D5;Q9BRJ2;A0A0G2JMS5;A0A087WU62	Trifunctional enzyme subunit alpha, mitochondrial;Long-chain enoyl-CoA hydratase;Long chain 3-hydroxyacyl-CoA dehydrogenase	HADHA	0.0723217	0.905382	0.0230306	0.106624	0.8466	0.0230306	0.106624	0.390529	0.898712	-0.159103	-0.560694	0.406884	-0.159103	-0.560694	3.38002	0.0709147	-0.481589	-2.4942	0.000416855	-0.481589	-2.4942		Meso_Na2S3_Meso	28.668	29.2444	29.1777	29.0996	29.1698	29.3573	28.8485	28.5567	29.2829	28.5219	29.1034	29.4488	29.2165	29.241	28.8576	29.1843	29.2799	29.0758	28.7103	28.7495	28.4233	28.5253	28.6652
A0A096LNH6;Q14185	A0A096LNH6;Q14185	RNA-binding protein 28	RBM28	0.00591173	0.991029	0.00210603	0.0095202	0.98648	0.00210603	0.0095202	1.58044	0.50833	-0.489116	-1.69963	0.0262761	-0.489116	-1.69963	3.36906	0.0673488	-0.712119	-2.99076	0.000427507	-0.712119	-2.99076		Meso_Na2S3_Meso	26.7563	26.3969	26.1313	26.3782	26.0796	26.2971	25.2985	26.4118	26.0476	25.8056	25.9864	25.5547	26.3504	26.3957	26.4012	26.3897	26.509	26.0059	25.6823	25.4531	25.258	26.0157	25.4667
P30566;A0A7P0T9A7;A0A096LNY6;A0A7P0Z472;A0A1B0GTJ7;A0A1B0GWJ0;A0A096LNY5;A0A0A6YY92;A0A7P0T8E4;P30566-2;A0A1B0GTG9;A0A1B0GWF8;A0A096LP92;A0A096LNY4;A0A096LP72;A0A1W2PRX2;B4DEP1;A0A096LP76;A0A096LNT0;V9GY96	P30566;A0A7P0T9A7;A0A096LNY6;A0A7P0Z472;A0A1B0GTJ7;A0A1B0GWJ0;A0A096LNY5;A0A0A6YY92;A0A7P0T8E4;P30566-2;A0A1B0GTG9	Heterogeneous nuclear ribonucleoproteins C1/C2	HNRNPC	0.0489575	0.934106	-0.0162792	-0.0745297	0.893393	-0.0162792	-0.0745297	0.175529	0.960822	-0.0541439	-0.243504	0.667531	-0.0541439	-0.243504	3.36615	0.0681584	-0.526156	-2.60303	0.000430374	-0.526156	-2.60303		Meso_Na2S3_Meso	32.914	32.5224	32.2022	32.6545	32.275	32.4932	32.6966	32.5099	32.2696	32.5017	32.4304	32.3283	32.6563	32.5016	32.4011	32.4811	32.3053	32.6183	32.2738	32.1096	31.9851	31.9766	31.7435
A0A096LP25;Q6ZSR9;A0A096LNZ0;Q2M2I8-2;Q2M2I8;E9PG46;A0A096LP60	A0A096LP25;Q6ZSR9	Probable ATP-dependent RNA helicase DDX46	DDX46	1.01374	0.147414	-0.374039	-1.22963	0.0968864	-0.374039	-1.22963	0.497842	0.86323	-0.273909	-0.759783	0.317803	-0.273909	-0.759783	3.33082	0.0697561	-0.359159	-2.10674	0.000466848	-0.359159	-2.10674		Meso_Na2S3_Meso	28.0336	27.9888	28.985	28.1327	28.9549	28.9016	27.7813	28.0329	28.9711	28.0632	28.2708	28.2339	28.188	28.1454	28.0472	28.2065	28.1631	28.0023	27.8602	27.9178	27.5798	27.8574	27.8121
U3KQC1;A0A0A0MQU0;Q9BV38;K7EIR0;A0A087X237;K7EKX5;K7EML4	U3KQC1;A0A0A0MQU0;Q9BV38;K7EIR0	Serine hydroxymethyltransferase, mitochondrial;Serine hydroxymethyltransferase	SHMT2	0.310525	0.720746	-0.0531289	-0.305347	0.489187	-0.0531289	-0.305347	1.54157	0.777801	0.166535	1.00783	0.0287364	0.166535	1.00783	3.3234	0.0700667	-0.639305	-2.83198	0.000474894	-0.639305	-2.83198		Meso_Na2S3_Meso	30.1838	30.0794	30.2017	30.3429	30.3886	30.294	30.5144	30.3555	30.2953	30.5667	30.3128	30.4449	30.3137	30.3131	30.3057	29.9754	30.0987	30.1649	29.7546	29.8145	29.1088	29.7676	29.4374
H0Y8V9;A0A0A0MQU6;Q9H2E6;Q9H2E6-2;E9PDV9;B3KU01	H0Y8V9;A0A0A0MQU6;Q9H2E6;Q9H2E6-2;E9PDV9;B3KU01	Annexin A6;Annexin	ANXA6	6.23588	0.000711111	2.38614	7.5993	5.80926e-07	2.38614	7.5993	0.825467	0.765667	0.35312	1.08273	0.149463	0.35312	1.08273	1.22856	0.122331	-0.51791	-1.50899	0.0590797	-0.51791	-1.50899	Meso_IPS		28.1568	28.6462	28.8477	28.3309	29.1626	28.4812	28.4912	29.0333	28.9671	28.4585	29.3175	29.4766	31.0863	31.5025	30.5009	31.1389	31.1234	30.5901	30.2033	31.0439	29.8848	30.4317	30.9992
A0A0A0MQV6;P09038;P09038-2;P09038-3;P09038-1	A0A0A0MQV6;P09038;P09038-2;P09038-3;P09038-1	Fibroblast growth factor 2	FGF2	6.21168	0.00106667	-3.65777	-8.50632	6.14213e-07	-3.65777	-8.50632	0.0475902	0.991251	0.0400133	0.100274	0.89621	0.0400133	0.100274	0.594369	0.297738	0.504216	0.975184	0.254466	0.504216	0.975184	Meso_IPS		28.8839	27.7035	27.883	28.4675	27.8303	27.9606	28.9317	28.0561	27.5532	28.7468	28.0817	27.5993	25.4344	24.354	23.9021	24.0406	23.9061	25.145	26.1978	25.6806	24.3847	24.4629	24.4588
A0A0A0MR39;A0A0A0MQW0;Q9P2K5;Q9P2K5-2;A0A0C4DGV1;H0YKS1;H0YN19;Q9P2K5-4;Q9P2K5-3	A0A0A0MR39;A0A0A0MQW0;Q9P2K5;Q9P2K5-2	Golgin subfamily A member 2	GOLGA2	1.18955	0.0462064	1.06419	1.73711	0.0646327	1.06419	1.73711	0.00782998	0.998099	-0.0144831	-0.0198197	0.982132	-0.0144831	-0.0198197	3.31843	0.0691321	-0.524093	-2.57866	0.000480364	-0.524093	-2.57866		Meso_Na2S3_Meso	26.1075	26.5999	27.1836	24.216	27.3853	27.5811	25.8593	26.6819	25.0117	26.7613	27.2642	27.408	27.6525	27.6889	27.54	27.3374	27.5809	27.6588	26.9333	27.339	26.8819	27.0905	27.2676
Q93074-2;A0A8I5KSA4;Q93074;Q93074-3;A0A8I5KUR0;A0A8I5KW86;A0A8I5QJW8;A0A0A0MR79;A0A8I5KQY2;A0A8I5KXK9;H7C274;A0A8I5QJB1;A0A8I5KQ51;A0A8I5KRJ8;A0A8I5KVM1;A0A8I5KWM7;A0A8I5QJK7;A0A8I5KVC2;A0A8I5KVA6	Q93074-2;A0A8I5KSA4;Q93074;Q93074-3;A0A8I5KUR0;A0A8I5KW86;A0A8I5QJW8;A0A0A0MR79;A0A8I5KQY2;A0A8I5KXK9	Mediator of RNA polymerase II transcription subunit 12	MED12	1.02116	0.068873	-1.02354	-1.56125	0.0952447	-1.02354	-1.56125	0.105254	0.962631	-0.12457	-0.228977	0.784777	-0.12457	-0.228977	1.08372	0.105906	-1.036	-1.62675	0.0824666	-1.036	-1.62675			24.7978	24.0821	24.4326	24.7592	24.8677	25.5387	23.88	24.3271	23.4302	25.4046	26.057	24.6318	23.4184	22.9719	22.6114	22.6948	25.429	25.2113	22.9163	22.344	22.8226	22.9038	22.9587
Q99996-6;A0A7P0Z4Q5;A0A7P0TBH8;A0A7P0TBI4;A0A7P0Z4N5;A0A7P0T928;A0A7P0T9A9;A0A7P0T8N5;A0A7P0TAX3;A0A7P0TAD6;A0A7P0T939;A0A7P0TAA2;A0A0A0MRF6;Q99996-5;Q99996-3;Q99996;Q99996-1;A0A2R8Y590;H7BYL6;A0A7P0TAJ1;Q99996-4;A0A7P0T9E2	Q99996-6;A0A7P0Z4Q5;A0A7P0TBH8;A0A7P0TBI4;A0A7P0Z4N5;A0A7P0T928;A0A7P0T9A9;A0A7P0T8N5;A0A7P0TAX3;A0A7P0TAD6;A0A7P0T939;A0A7P0TAA2;A0A0A0MRF6;Q99996-5;Q99996-3;Q99996;Q99996-1;A0A2R8Y590	Probable ATP-dependent RNA helicase DDX52	DDX52	1.67136	0.0526626	0.43422	1.67494	0.0213127	0.43422	1.67494	0.0929364	0.975775	0.0452652	0.161214	0.807353	0.0452652	0.161214	3.30373	0.0691134	-0.543514	-2.61861	0.000496896	-0.543514	-2.61861	Meso_IPS	Meso_Na2S3_Meso	27.0353	27.6995	27.7758	27.023	27.7083	27.5318	27.034	27.4656	27.6581	27.5168	27.494	27.8766	28.0654	27.9926	28.0322	27.8916	27.5743	27.8227	27.3825	27.4077	26.9857	27.5161	27.4799
A0A0A0MRI2;Q9UNH7;Q9UNH7-2;G3V5X9;H0YJF8;G3V4Z5;G3V2U1;G3V5U2	A0A0A0MRI2;Q9UNH7;Q9UNH7-2	UTP--glucose-1-phosphate uridylyltransferase	UGP2	6.14193	0.000941176	-3.09966	-8.06099	7.21231e-07	-3.09966	-8.06099	0.40057	0.924633	-0.0851456	-0.433649	0.397585	-0.0851456	-0.433649	0.748219	0.238181	-0.468512	-1.10544	0.178559	-0.468512	-1.10544	Meso_IPS		31.2134	30.975	31.309	31.049	31.243	31.4582	31.1075	31.0786	30.8813	31.342	31.083	31.2442	29.113	28.4088	28.2211	27.1108	27.6992	28.0967	28.3529	27.8611	27.6579	27.2574	27.3997
A0A0A0MRK1;E9PAV9;Q5T3I0;Q5T3I0-3;E9PPY4;F2Z3C6;A0AA34QVU8;F8W895;Q5T3I0-2	A0A0A0MRK1;E9PAV9;Q5T3I0;Q5T3I0-3;E9PPY4;F2Z3C6;A0AA34QVU8;F8W895	Inner centromere protein	INCENP	6.07762	0.000680851	-2.40879	-7.41927	8.36332e-07	-2.40879	-7.41927	0.130721	0.962904	0.0701294	0.229486	0.740081	0.0701294	0.229486	0.196433	0.702943	-0.177323	-0.382605	0.63616	-0.177323	-0.382605	Meso_IPS		27.4412	26.8395	26.5363	27.5491	26.6574	26.6438	27.2984	26.9776	26.765	27.2933	27.0276	26.7261	24.8892	24.3856	24.6079	24.0082	24.451	24.8726	24.9612	23.5988	23.7302	24.5374	25.6261
Q9UM54-6;A0A0A0MRM8;Q9UM54;Q9UM54-1;Q9UM54-4;Q9UM54-2;Q9UM54-5;A0A1Y0BRN3;A0A590UJ40;A0A590UJ75;A0A590UKB0;A0A0D9SGC1;A0A590UK22;A0A590UK86;A0A590UJY4;A0A5F9ZI03;A0A590UK71;Q5JVM0;A0A590UJW9	Q9UM54-6;A0A0A0MRM8;Q9UM54;Q9UM54-1;Q9UM54-4;Q9UM54-2;Q9UM54-5;A0A1Y0BRN3;A0A590UJ40;A0A590UJ75;A0A590UKB0;A0A0D9SGC1;A0A590UK22	Protein disulfide-isomerase	P4HB	2.87229	0.0194637	0.428852	2.17098	0.00134188	0.428852	2.17098	0.0183541	1	0.00528812	0.0265206	0.958619	0.00528812	0.0265206	3.27451	0.0695054	-0.557381	-2.63773	0.000531486	-0.557381	-2.63773	Meso_IPS	Meso_Na2S3_Meso	30.6236	30.7581	30.8465	30.5876	31.0068	31.0911	30.5862	30.8895	30.8225	30.7697	30.9577	30.9199	31.3861	31.0455	31.3523	31.2543	31.162	31.2866	30.9118	30.9404	30.4076	30.8337	30.6358
A0A0A0MRM9;Q14978-2;Q14978;Q14978-3;S4R349;S4R402;S4R341;S4R3C2	A0A0A0MRM9;Q14978-2;Q14978;Q14978-3	Nucleolar and coiled-body phosphoprotein 1	NOLC1	1.94359	0.016515	-0.832458	-2.25508	0.011387	-0.832458	-2.25508	0.780017	0.71222	-0.494912	-1.14779	0.165952	-0.494912	-1.14779	1.92101	0.0772143	-0.537271	-1.9506	0.0119946	-0.537271	-1.9506	Meso_IPS	Meso_Na2S3_Meso	30.3969	29.3272	28.8258	29.4304	29.1325	28.8397	29.6354	28.2439	29.0238	28.8055	28.1353	29.1392	28.7084	28.0075	28.4141	28.3529	28.9161	28.5588	28.5	27.7544	27.8771	28.0209	27.9143
A0A0A0MRN5;Q9NZT2-2;Q9NZT2	A0A0A0MRN5;Q9NZT2-2;Q9NZT2	Interleukin enhancer-binding factor 2	ILF2	6.03092	0.000494845	-1.28174	-5.80119	9.31271e-07	-1.28174	-5.80119	1.98707	0.543816	-0.326544	-1.6038	0.0103021	-0.326544	-1.6038	0.195166	0.784556	0.0672827	0.281891	0.638019	0.0672827	0.281891	Meso_IPS		31.637	31.5405	31.3247	31.1039	31.4109	31.18	30.778	31.0402	31.0718	31.2353	31.0935	31.019	30.5034	30.0322	29.9008	30.016	29.979	30.0752	30.4621	30.158	29.702	30.1343	30.3664
A0A0A0MRR1;Q5VV50;Q5VV52-3;Q5VV52	A0A0A0MRR1;Q5VV50;Q5VV52-3;Q5VV52	40S ribosomal protein S28	RPS28	2.62805	0.00899065	-0.702381	-2.56546	0.00235477	-0.702381	-2.56546	0.0114093	0.998704	-0.00686042	-0.0224297	0.974071	-0.00686042	-0.0224297	3.26744	0.0658142	-0.449832	-2.36714	0.000540211	-0.449832	-2.36714	Meso_IPS	Meso_Na2S3_Meso	31.1544	31.0397	31.1155	31.458	30.2972	30.7248	31.1066	31.2768	30.7018	31.2573	30.8637	30.5422	30.4849	30.2019	30.1563	30.1089	30.2769	30.3465	29.9917	29.879	29.7342	29.9611	29.7846
A0A0A0MRT6;Q8IZP0-10;Q8IZP0-2;Q8IZP0-5;B6VEX4;Q8IZP0-8;Q8IZP0-7;Q8IZP0-4;Q8IZP0-3;Q8IZP0-6;Q8IZP0-9;Q8IZP0;Q8IZP0-12;Q8IZP0-11	A0A0A0MRT6;Q8IZP0-10;Q8IZP0-2;Q8IZP0-5;B6VEX4;Q8IZP0-8;Q8IZP0-7;Q8IZP0-4;Q8IZP0-3;Q8IZP0-6;Q8IZP0-9;Q8IZP0;Q8IZP0-12;Q8IZP0-11	Matrin-3	MATR3	0.0755866	0.920885	-0.0161438	-0.0906768	0.840259	-0.0161438	-0.0906768	0.240516	0.95317	-0.0487302	-0.26481	0.574757	-0.0487302	-0.26481	3.26646	0.0704678	-0.376047	-2.14532	0.000541429	-0.376047	-2.14532		Meso_Na2S3_Meso	31.7451	31.4167	31.631	31.6993	31.6979	31.8945	31.3764	31.6758	31.7048	31.6584	31.6194	31.7574	31.8183	31.5929	31.6563	31.5808	31.7794	31.5599	31.3142	31.4731	31.2962	31.3726	31.2442
A0A0A0MRX2;Q96HY6-2;Q96HY6	A0A0A0MRX2;Q96HY6-2;Q96HY6	DDRGK domain-containing protein 1	DDRGK1	1.23202	0.125647	0.334525	1.30293	0.0586108	0.334525	1.30293	0.358049	0.900647	-0.191153	-0.567403	0.438481	-0.191153	-0.567403	1.44374	0.0703099	-1.44331	-2.07328	0.0359967	-1.44331	-2.07328		Meso_Na2S3_Meso	27.1943	27.7364	26.6546	27.3138	27.3436	27.2262	26.6784	26.5865	27.4264	26.642	27.3939	27.5948	27.4088	27.7614	27.5375	27.3831	27.7203	27.6649	26.887	27.3508	26.2266	27.0689	25.8957
P54252-1;A0A0A0MS38;P54252;P54252-4;P54252-5;P54252-3;F5H211;G3V2G2;A0A2R8Y3X7;G3V3R7;G3V328;G3V2G1;G3V4U9;G3V3T6;C9JQV6;E9PJN5;A0A2R8Y888;G3V526;S4R399	P54252-1;A0A0A0MS38;P54252;P54252-4;P54252-5;P54252-3;F5H211;G3V2G2;A0A2R8Y3X7;G3V3R7;G3V328;G3V2G1;G3V4U9;G3V3T6;C9JQV6;E9PJN5;A0A2R8Y888;G3V526	Ataxin-3	ATXN3	1.04477	0.0635717	-1.07139	-1.59602	0.0902049	-1.07139	-1.59602	0.108253	0.959251	-0.186183	-0.249268	0.779377	-0.186183	-0.249268	1.04189	0.112	0.998057	1.57589	0.090804	0.998057	1.57589			26.0469	24.8878	25.4662	27.0498	27.2385	26.8855	26.3647	26.72	27.0158	23.8061	25.4355	27.1155	25.1761	26.9953	23.8172	24.9874	25.2491	24.9213	24.5874	26.7824	26.1961	26.4575	26.4709
Q86WJ1;Q86WJ1-2;Q86WJ1-4;A0A0A0MSH9;A0A494C1F7;A0A0A0MRH8;Q86WJ1-3;Q86WJ1-5;A0A494C1P7;A0A494C179;A0A494C0J6;A0A494C0F0;A0A087WTM4;A0A494C0B8;A0A494C111;A0A494C1H0;A0A494C0M4;A0A494C1I3;A0A494C0Q0	Q86WJ1;Q86WJ1-2;Q86WJ1-4;A0A0A0MSH9;A0A494C1F7;A0A0A0MRH8;Q86WJ1-3;Q86WJ1-5;A0A494C1P7;A0A494C179	Mortality factor 4-like protein 1	MORF4L1	1.08845	0.0665886	0.846116	1.57574	0.081573	0.846116	1.57574	0.45082	0.835754	-0.609517	-0.838047	0.354144	-0.609517	-0.838047	3.24237	0.075619	-0.947	-3.25395	0.000572308	-0.947	-3.25395		Meso_Na2S3_Meso	26.4196	24.3788	26.4058	24.556	26.6471	26.3489	24.2931	25.555	27.3295	24.7789	24.4736	24.6689	26.481	27.0763	26.8121	26.5966	26.6051	26.2616	24.9366	25.9346	25.7569	25.7965	25.8548
A0A0A0MTB8;Q8NI36	A0A0A0MTB8;Q8NI36	Protein phosphatase 1B	PPM1B	3.23498	0.009997	-0.509413	-2.50944	0.000582136	-0.509413	-2.50944	0.367203	0.918958	0.102621	0.456925	0.429335	0.102621	0.456925	3.20156	0.0741053	-0.605569	-2.70662	0.000628691	-0.605569	-2.70662	Meso_IPS	Meso_Na2S3_Meso	28.2502	27.9464	27.7691	27.8332	28.0395	28.0292	27.6806	27.9099	28.1507	28.4135	28.1456	28.1829	27.7227	27.6149	27.3211	27.4777	27.2151	27.4594	27.227	26.8623	26.6217	27.0572	26.7701
A0A0A0MTR7;A0A0A0MTC1;Q63HN8;Q63HN8-4;I3L3H9;Q63HN8-5	A0A0A0MTR7;A0A0A0MTC1;Q63HN8;Q63HN8-4	Electron transfer flavoprotein subunit alpha, mitochondrial	ETFA	1.64389	0.0465164	0.486883	1.73264	0.0227045	0.486883	1.73264	0.163567	0.944169	0.130357	0.315382	0.686171	0.130357	0.315382	3.15308	0.0698537	-0.791889	-2.996	0.000702947	-0.791889	-2.996	Meso_IPS	Meso_Na2S3_Meso	28.9768	29.2329	29.639	29.2466	29.7996	29.2569	28.7278	29.107	30.14	28.7382	30.0753	30.1455	30.133	30.1685	29.9477	29.3754	29.9211	29.5273	29.4082	29.1164	28.9133	29.1407	29.0467
A0A0A0MTH3;Q13418;Q13418-3;Q13418-2;A0A087WWY6	A0A0A0MTH3;Q13418;Q13418-3;Q13418-2	Nuclear valosin-containing protein-like	NVL	0.580408	0.287743	-0.366511	-0.896435	0.26278	-0.366511	-0.896435	0.407392	0.873256	-0.313931	-0.69696	0.391388	-0.313931	-0.69696	3.15051	0.0844444	-1.02492	-3.27614	0.000707117	-1.02492	-3.27614		Meso_Na2S3_Meso	25.4454	27.0601	27.2069	26.6239	26.7965	27.071	25.8833	26.7166	26.9139	26.5923	26.712	25.5022	26.7501	26.7492	26.4973	25.9253	25.9038	26.1793	25.8378	25.2015	25.435	24.7582	25.3228
A0A0A6YYC7;Q96JP5-2;Q96JP5;H3BTR0	A0A0A6YYC7;Q96JP5-2;Q96JP5	Vesicle-fusing ATPase	NSF	0.207381	0.753346	0.0583347	0.272441	0.620324	0.0583347	0.272441	0.107126	0.979295	-0.032342	-0.151521	0.7814	-0.032342	-0.151521	3.13332	0.0708377	-0.402878	-2.18807	0.000735656	-0.402878	-2.18807		Meso_Na2S3_Meso	26.8977	27.382	27.4078	27.4038	27.2851	27.5696	27.0914	27.3807	27.3608	27.0891	27.4434	27.3864	27.3917	27.4841	27.5045	27.2586	27.5334	27.1237	27.193	26.994	26.8686	26.8313	27.0217
A0A0A6YYI3;Q9NQ55-2;Q9NQ55;Q9NQ55-3;H7C446;A8MV53;A0A0B4J1V8	A0A0A6YYI3;Q9NQ55-2;Q9NQ55;Q9NQ55-3;H7C446;A8MV53;A0A0B4J1V8	Negative elongation factor A	NELFA	1.15146	0.0469176	1.18454	1.72833	0.0705574	1.18454	1.72833	0.0376277	0.990362	0.0839052	0.0947954	0.917006	0.0839052	0.0947954	3.11483	0.069314	-0.44454	-2.29884	0.000767663	-0.44454	-2.29884		Meso_Na2S3_Meso	27.5804	25.9695	27.4514	23.8684	27.2311	27.0735	26.9475	23.9981	27.3206	27.3161	26.9201	27.1751	27.9512	27.57	27.7568	27.6199	27.8554	27.5282	27.3347	27.2346	27.0363	27.5041	27.2967
P57737-3;A0A0A6YYL4;P57737;P57737-4;P57737-2;I3L0X9;I3L3T0;Q9Y3D7;I3L1U7;I3L167;I3L426;I3L351;I3L1M1;I3L2Y6;I3NI06;I3L442;I3L359;I3L1G9;E7EP81;A0A0B4J298	P57737-3;A0A0A6YYL4;P57737;P57737-4;P57737-2	V-type proton ATPase subunit B, brain isoform	ATP6V1B2	1.95521	0.0469134	-0.388686	-1.72723	0.0110863	-0.388686	-1.72723	0.26701	0.945684	-0.076814	-0.34712	0.540742	-0.076814	-0.34712	3.07239	0.0678693	-0.506364	-2.43649	0.000846463	-0.506364	-2.43649	Meso_IPS	Meso_Na2S3_Meso	28.3493	28.7289	29.0192	28.9152	28.7383	28.9498	28.5823	28.4303	28.8708	28.7284	28.7646	28.8635	28.5938	28.4917	28.5452	28.4015	28.1512	28.1853	28.0219	28.0671	27.6947	27.9039	27.6246
A0A0B4J1S8;Q9UBF8-2;Q9UBF8;E9PL47;F8W860;Q9UBF8-3;A0A0A0MSL0	A0A0B4J1S8;Q9UBF8-2;Q9UBF8;E9PL47;F8W860;Q9UBF8-3	Phosphatidylinositol 4-kinase beta	PI4KB	0.210875	0.656054	0.145698	0.382437	0.615354	0.145698	0.382437	0.564978	0.838286	-0.296397	-0.834657	0.272284	-0.296397	-0.834657	1.06169	0.134396	-0.615391	-1.45121	0.086759	-0.615391	-1.45121			25.0833	25.0721	25.9577	25.5582	25.8512	25.8418	24.7913	25.2536	25.8244	24.6109	25.6828	25.4229	24.6983	26.0108	25.5261	26.0009	26.3002	25.7023	25.2517	25.6595	24.0543	25.3599	25.3013
A0A8V8TQ34;A0A0B4J1W3;Q9BXJ9;A0A8V8TPI7;Q9BXJ9-4;A0A8V8TQT7;A0A8V8TQ00;D6RAP7;A0A8V8TR41	A0A8V8TQ34;A0A0B4J1W3;Q9BXJ9;A0A8V8TPI7;Q9BXJ9-4;A0A8V8TQT7	RuvB-like 1	RUVBL1	0.357182	0.512425	-0.17993	-0.55633	0.439357	-0.17993	-0.55633	0.241194	0.928913	0.128032	0.39982	0.57386	0.128032	0.39982	3.07164	0.0689231	-0.849497	-3.02382	0.000847929	-0.849497	-3.02382		Meso_Na2S3_Meso	30.7698	30.473	30.1667	29.6469	30.5892	29.9475	30.5451	30.2573	29.7842	30.6653	30.6564	30.4531	30.0297	29.4395	30.4645	30.194	30.2313	30.1545	29.3754	29.4339	28.8871	28.9991	29.5981
A0A0B4J1Z1;C9JAB2;Q16629-3;Q16629-2;Q16629-4;Q16629;F8WEA1	A0A0B4J1Z1;C9JAB2;Q16629-3;Q16629-2;Q16629-4;Q16629	Cytoplasmic dynein 1 intermediate chain 2	DYNC1I2	5.80258	0.000606061	-2.04576	-6.72112	1.57551e-06	-2.04576	-6.72112	0.792122	0.711747	-0.484361	-1.15249	0.16139	-0.484361	-1.15249	1.31203	0.12218	-0.463296	-1.51134	0.0487496	-0.463296	-1.51134	Meso_IPS	Meso_Na2S3_Meso	30.3373	29.7171	29.76	30.1332	30.0589	30.4517	29.3081	29.9383	28.4516	30.1761	30.4184	29.2596	28.6704	27.5336	27.7853	27.8774	28.2975	28.0196	27.837	27.8788	27.3758	27.6615	27.5863
A0A0B4J297;I3L310;I3L4V0;I3L3Z2;Q9BRA0;Q9BRA0-2	A0A0B4J297;I3L310;I3L4V0;I3L3Z2;Q9BRA0;Q9BRA0-2	N-alpha-acetyltransferase 38, NatC auxiliary subunit	NAA38	0.863624	0.128817	0.638513	1.29042	0.136891	0.638513	1.29042	0.438349	0.869035	0.337972	0.741614	0.364461	0.337972	0.741614	0.762583	0.228189	-0.48983	-1.1297	0.17275	-0.48983	-1.1297			26.04	26.3667	24.6195	26.6328	26.9134	26.7238	26.4159	26.8328	26.5701	26.518	26.202	26.7853	26.9968	27.1182	27.0535	26.7682	25.9303	27.2603	27.5787	26.3541	25.9835	26.4987	26.0971
A0A0B4J2A0;Q9UHJ6	A0A0B4J2A0;Q9UHJ6	Nuclear pore complex protein Nup50	NUP50	0.753824	0.188765	0.472592	1.11262	0.176269	0.472592	1.11262	0.605231	0.788828	-0.437203	-0.957677	0.248181	-0.437203	-0.957677	3.04708	0.0709841	-0.705266	-2.80519	0.000897262	-0.705266	-2.80519		Meso_Na2S3_Meso	27.7567	27.6945	29.3402	28.9196	29.1585	29.4255	28.3242	28.6682	27.7882	28.0331	28.7603	28.0977	29.3026	29.2731	29.0075	29.1083	29.2858	29.1533	28.1193	28.7347	28.6107	27.988	28.8739
A0A0B4J2B4;K7EM56;S4R417;K7ELC2;P62841;S4R456;K7EJ78;K7EQJ5	A0A0B4J2B4;K7EM56;S4R417;K7ELC2;P62841;S4R456;K7EJ78;K7EQJ5	40S ribosomal protein S15	RPS15	1.54925	0.0347364	-0.683773	-1.86417	0.0282325	-0.683773	-1.86417	0.16747	0.945733	0.0875222	0.285955	0.680033	0.0875222	0.285955	0.829315	0.218339	-0.440041	-1.15561	0.148144	-0.440041	-1.15561	Meso_IPS		30.8208	30.9913	31.2523	31.2765	31.2429	30.9824	31.914	31.5502	31.0271	30.6063	30.9844	31.0093	30.9245	31.083	29.3667	30.2129	30.6735	30.203	29.8614	30.1402	29.5865	29.8474	29.9651
P0DPI2;A0A0B4J2D5;P0DPI2-2;A0A0B4J2D5-2;H7C1F6;H7C2G3;F2Z2Q0;A0A096LP12;A0A2R8YDR7;A0A2R8Y6K9	P0DPI2;A0A0B4J2D5;P0DPI2-2;A0A0B4J2D5-2;H7C1F6;H7C2G3;F2Z2Q0;A0A096LP12	Isocitrate dehydrogenase [NADP] cytoplasmic	IDH1	0.469582	0.417042	0.219629	0.688904	0.339171	0.219629	0.688904	0.0664353	0.981479	-0.0486952	-0.133222	0.858153	-0.0486952	-0.133222	3.02508	0.0699487	-0.562395	-2.53779	0.000943885	-0.562395	-2.53779		Meso_Na2S3_Meso	31.8826	31.1541	32.5742	31.9884	32.3704	32.3999	31.9468	31.2987	31.936	32.3825	32.3099	32.2033	32.5057	32.3641	32.2688	32.27	32.1893	32.0894	32.0025	31.8722	31.476	31.9633	31.6041
A0A0B4J2F8;E2QRJ6;Q9H1A7;P52435;A6NFM0;Q9GZM3;D6RAG0;E7EP90;A0A0B4J1Z8;E7EWC6;H0Y980	A0A0B4J2F8;E2QRJ6;Q9H1A7;P52435;A6NFM0;Q9GZM3	Barrier-to-autointegration factor;Barrier-to-autointegration factor, N-terminally processed	BANF1	3.11818	0.00295652	1.02615	3.2544	0.000761771	1.02615	3.2544	0.486944	0.851016	0.341806	0.793343	0.325878	0.341806	0.793343	3.02333	0.0693878	-0.601006	-2.61271	0.000947694	-0.601006	-2.61271	Meso_IPS	Meso_Na2S3_Meso	29.8787	28.885	28.8948	29.8281	29.1257	29.8347	29.8766	29.7982	29.3207	30.0656	28.7742	30.6625	30.497	30.4148	30.0583	30.5434	30.4682	30.6223	29.9894	30.0034	29.7095	30.1172	29.7386
A0A0C4DFM2;Q6ZN55;Q6ZN55-2;M0R133	A0A0C4DFM2;Q6ZN55;Q6ZN55-2	Melanoma inhibitory activity protein 3	MIA3	0.99376	0.0929444	0.695668	1.4323	0.101447	0.695668	1.4323	0.0861061	0.971035	0.0989183	0.188849	0.820151	0.0989183	0.188849	3.01592	0.0685035	-0.528736	-2.46299	0.000964009	-0.528736	-2.46299		Meso_Na2S3_Meso	24.8862	26.8316	26.7505	26.7223	27.6183	27.2162	26.3817	26.1832	27.294	27.0548	27.0856	26.6193	27.5142	27.4574	27.277	27.3003	27.3574	27.2927	27.231	26.838	26.9579	26.7387	26.8328
A0A0C4DFM7;Q5TAX3;E9PKY2;E9PKX1;Q5TAX3-2;E9PRG2;X6R5G7;E9PJN7;E9PQS7;H0YDJ1;H0YEE8	A0A0C4DFM7;Q5TAX3;E9PKY2;E9PKX1;Q5TAX3-2	Nucleosome assembly protein 1-like 1	NAP1L1	0.350825	0.70946	0.0535301	0.319678	0.445836	0.0535301	0.319678	0.197303	0.963518	0.0402317	0.220871	0.634887	0.0402317	0.220871	3.01394	0.0687248	-0.520508	-2.44415	0.000968405	-0.520508	-2.44415		Meso_Na2S3_Meso	30.8057	30.5683	30.745	30.8622	30.9194	30.7971	30.7841	30.8667	30.9526	30.5555	30.7705	31.0096	31.0401	30.7943	30.7813	30.8507	30.8457	30.7069	30.6229	30.6014	30.1226	30.2786	30.2759
A0A0C4DFS6;Q9C004;Q9C004-2;D6RB56	A0A0C4DFS6;Q9C004;Q9C004-2	Protein sprouty homolog 4	SPRY4	2.65595	0.00219277	-2.82622	-3.56663	0.00220824	-2.82622	-3.56663	0.998789	0.5454	-1.68182	-1.63474	0.100279	-1.68182	-1.63474	0.0383577	0.929006	0.0580708	0.0916753	0.915466	0.0580708	0.0916753	Meso_IPS		24.6987	28.7235	28.5461	28.032	28.4896	28.0632	25.1641	27.8788	24.7682	24.9667	28.5839	25.1004	25.0532	25.7893	24.564	25.3609	25.1762	23.6522	24.7098	23.8534	25.6876	26.8039	24.3259
Q12959-2;Q12959-4;A0A590UJ08;A0A590UJD9;A0A0C4DFT3;Q12959-5;Q12959;A0A590UJR5;A0A590UJ18;Q12959-3;A0A590UJC5;Q12959-7;A0A590UKA8;A0A590UJ68;A0A590UJS9;Q12959-6;Q12959-8;A0A590UJ81;A0A590UJX2;A0A590UK48;A0A590UJR4;Q12959-9;A0A590UJ29;A0A590UK81;E7EQD7;A0A590UJ64;A0A590UJ25;A0A590UJL2;A0A590UK70;A0A590UK02;B4E2H8;H7C166;A0A590UK52;A0A590UJZ4;A0A590UJ95;A0A994J570;A0A994J7N9;A8MUT9;A0A994J5A4;A0A590…	Q12959-2;Q12959-4;A0A590UJ08;A0A590UJD9;A0A0C4DFT3;Q12959-5;Q12959;A0A590UJR5;A0A590UJ18;Q12959-3;A0A590UJC5;Q12959-7;A0A590UKA8;A0A590UJ68;A0A590UJS9;Q12959-6;Q12959-8;A0A590UJ81;A0A590UJX2;A0A590UK48;A0A590UJR4;Q12959-9;A0A590UJ29;A0A590UK81	Mitotic checkpoint serine/threonine-protein kinase BUB1 beta	BUB1B	5.70323	0.000468085	-1.50104	-5.91528	1.98049e-06	-1.50104	-5.91528	0.261889	0.944299	-0.079889	-0.35007	0.547156	-0.079889	-0.35007	NaN	1	0	NaN	NaN	0	NaN	Meso_IPS		26.464	26.3073	26.5091	26.0962	26.9058	26.6741	26.2611	26.3626	26.2659	26.5756	26.5605	26.4515	24.7725	25.3934	25.122	25.0193	24.7031	24.9399	24.4677	23.6752	23.8232	24.7191	22.6015
A0A0C4DFX4;Q6ZRS2-3;Q6ZRS2-2;Q6ZRS2;A0A087X0E3	A0A0C4DFX4;Q6ZRS2-3;Q6ZRS2-2;Q6ZRS2	Helicase SRCAP	SRCAP	1.08076	0.101059	-0.510705	-1.39838	0.083031	-0.510705	-1.39838	1.4043	0.458725	-0.856771	-1.85517	0.0394184	-0.856771	-1.85517	0.0649079	0.904424	-0.0428537	-0.126479	0.861176	-0.0428537	-0.126479			25.6058	25.694	26.4919	25.7169	26.1014	26.2799	24.9775	24.9906	23.8259	24.9666	26.0464	25.9424	25.7719	24.7209	24.9039	25.5287	25.863	26.0373	25.7325	25.5417	25.2729	25.583	25.1249
H0Y3X6;A0A0C4DFX9;Q9H3P2;H7C2C7;Q9H3P2-7;C9JEM7;C9JHL4;H7C0W2	H0Y3X6;A0A0C4DFX9;Q9H3P2;H7C2C7;Q9H3P2-7	ATP-binding cassette sub-family F member 1	ABCF1	0.082697	0.869566	-0.0398944	-0.143807	0.826615	-0.0398944	-0.143807	0.12491	0.964366	-0.0633882	-0.215931	0.75005	-0.0633882	-0.215931	2.99094	0.0711913	-0.374011	-2.05748	0.00102109	-0.374011	-2.05748		Meso_Na2S3_Meso	27.6435	27.3819	27.9655	27.2382	28.3073	27.8283	27.2679	27.4885	27.9328	27.5595	27.8916	27.844	27.9155	27.5682	27.6745	27.9199	27.4985	27.5488	27.2763	27.3984	27.2908	27.2302	27.2814
C9J9K3;A0A8V8TMX1;A0A0C4DG17;A0A8V8TLA4;P08865;A0A8I5KQE6;F8WD59;A0A8V8TMP3;A0A8V8TMZ8	C9J9K3;A0A8V8TMX1;A0A0C4DG17;A0A8V8TLA4;P08865;A0A8I5KQE6;F8WD59	Plakophilin-2	PKP2	3.18079	0.00188316	1.67102	3.76616	0.000659497	1.67102	3.76616	0.0472697	0.989034	0.0541712	0.10675	0.896872	0.0541712	0.10675	2.98098	0.0662727	-0.867166	-2.98779	0.00104477	-0.867166	-2.98779	Meso_IPS	Meso_Na2S3_Meso	25.3989	24.9139	26.2167	25.97	24.5935	26.7665	25.8706	25.7571	25.761	26.3534	25.7993	24.6431	27.2555	27.4975	27.1212	27.2842	27.5544	27.1728	25.9406	27.1838	26.1448	26.5507	26.5557
Q9NYB9;Q9NYB9-4;Q9NYB9-2;A0A7D9NKC8;A0A0C4DG21;E7EP65;F8WAL6;E7EW77;E9PEZ7;Q9NYB9-3;F8WBL5;A0A0A0MQU9;F8WEB9;E7EUA1;F8WAU3;F8WAZ8;F8WCD7;H7C3Q7;H0Y6B5	Q9NYB9;Q9NYB9-4;Q9NYB9-2;A0A7D9NKC8;A0A0C4DG21;E7EP65;F8WAL6;E7EW77;E9PEZ7	Eukaryotic translation initiation factor 4E transporter	EIF4ENIF1	5.65689	0.000536585	1.75821	6.22996	2.20351e-06	1.75821	6.22996	1.45433	0.454565	0.826578	1.88109	0.0351294	0.826578	1.88109	0.793719	0.184792	-0.721228	-1.2518	0.160798	-0.721228	-1.2518	Meso_IPS		25.6431	24.8028	24.8977	24.7401	25.2838	24.5558	26.1455	24.6737	26.631	25.6279	25.392	26.4126	27.0238	26.4459	26.854	26.7339	26.7656	26.6494	26.7712	23.6963	26.3789	26.4907	26.449
A0A8Q3SJ36;A0A0C4DG44;A0A8Q3SIX7;O43464-4;O43464-3;O43464;O43464-2	A0A8Q3SJ36;A0A0C4DG44;A0A8Q3SIX7;O43464-4;O43464-3;O43464;O43464-2	Serine protease HTRA2, mitochondrial	HTRA2	2.33246	0.004	1.83386	3.02671	0.00465096	1.83386	3.02671	NaN	1	0	NaN	NaN	0	NaN	1.4077	0.071016	-1.98136	-2.11879	0.0391107	-1.98136	-2.11879	Meso_IPS	Meso_Na2S3_Meso	25.7088	24.4744	24.4564	24.091	25.9383	24.5892	23.6634	24.988	24.4353	25.0095	24.7827	24.8233	27.4043	26.4037	27.2419	26.881	27.4572	24.8732	27.1474	23.5113	23.4647	24.1286	26.8762
P14859-6;P14859-2;P14859;P14859-3;P14859-5;P14859-4;A0A0C4DG88;U3KQN1;A0A8I5KYI8;H0YKT2;A0A0A0MT46;B5ME60;U3KQ96;H0YNW1;P09086;P09086-3;P09086-2;H0YLL6;Q9UKI9-2;Q9UKI9;Q9UKI9-3;P09086-5;P09086-4;H0YLC5	P14859-6;P14859-2;P14859;P14859-3;P14859-5;P14859-4;A0A0C4DG88;U3KQN1;A0A8I5KYI8;H0YKT2;A0A0A0MT46;B5ME60;U3KQ96;H0YNW1;P09086;P09086-3;P09086-2;H0YLL6;Q9UKI9-2;Q9UKI9;Q9UKI9-3;P09086-5;P09086-4	Methionine--tRNA ligase, cytoplasmic	MARS	1.55118	0.025702	-0.972841	-2.03012	0.0281073	-0.972841	-2.03012	0.108937	0.961567	0.148046	0.242113	0.77815	0.148046	0.242113	2.97597	0.0752222	-0.681796	-2.72918	0.00105689	-0.681796	-2.72918	Meso_IPS	Meso_Na2S3_Meso	29.7907	28.226	28.7092	29.5913	27.7155	27.8357	29.5728	29.4582	28.2404	29.6577	27.532	28.2956	28.0146	27.3054	27.3526	27.8494	27.8181	27.6913	26.6217	26.8419	26.9837	27.0922	27.2703
A0A0C4DG89;Q7L014;D6RJA6;H0Y9U3	A0A0C4DG89;Q7L014	Liprin-beta-1	PPFIBP1	5.6284	0.000556962	1.85288	6.3148	2.35288e-06	1.85288	6.3148	1.30563	0.503789	0.763345	1.72845	0.049473	0.763345	1.72845	1.11315	0.158235	-0.416032	-1.33723	0.0770629	-0.416032	-1.33723	Meso_IPS		24.715	24.7724	25.4079	24.6704	24.5127	25.4153	26.3626	25.0079	25.584	26.5618	25.8702	24.6873	27.1294	26.8932	26.6137	26.7102	26.8938	26.3708	26.8792	26.6178	25.6573	26.5582	26.3893
A0A0C4DGA2;O75521-2;O75521;F1LLU7;F8WAW4;C9JB63;F8W6J1	A0A0C4DGA2;O75521-2;O75521	Inorganic pyrophosphatase 2, mitochondrial	PPA2	5.62098	0.000709677	0.87218	4.56122	2.39345e-06	0.87218	4.56122	0.204242	0.943974	0.0839589	0.315146	0.624824	0.0839589	0.315146	1.61806	0.116118	-0.37143	-1.54836	0.0240959	-0.37143	-1.54836	Meso_IPS	Meso_Na2S3_Meso	27.0881	27.1039	27.2961	27.2086	27.4832	27.1245	26.689	26.9742	27.4959	27.5503	27.4758	27.6228	28.4054	28.0993	28.0113	28.0807	27.9725	27.9682	28.1569	27.8021	27.4614	27.8189	27.7689
A0A0C4DGB0;Q9UIL1-3;Q9UIL1-2;Q9UIL1	A0A0C4DGB0;Q9UIL1-3;Q9UIL1-2;Q9UIL1	Short coiled-coil protein	SCOC	0.257914	0.50482	0.722625	0.566905	0.552187	0.722625	0.566905	0.35602	0.870632	-1.02293	-0.744722	0.440534	-1.02293	-0.744722	0.143297	0.741004	-0.371566	-0.336654	0.718957	-0.371566	-0.336654			24.9571	24.877	28.7696	25.1862	28.9576	28.989	24.031	25.3536	29.006	24.884	28.5264	23.798	28.628	28.8083	23.8423	28.7777	27.6934	28.3227	24.2417	28.2911	27.8663	28.2261	27.5891
A0A0C4DGB2;P48506;B4E2I4;A0A2R8YEL6;E1CEI4;D6RGF8	A0A0C4DGB2;P48506;B4E2I4;A0A2R8YEL6	SAFB-like transcription modulator	SLTM	5.5804	0.000625	-2.40889	-6.79448	2.62787e-06	-2.40889	-6.79448	2.27624	0.3656	-0.743971	-2.40192	0.00529373	-0.743971	-2.40192	0.251155	0.674907	-0.137802	-0.418763	0.560848	-0.137802	-0.418763	Meso_IPS		29.4583	28.8495	29.3164	28.8081	29.5889	29.12	28.6287	28.7995	28.0138	28.9569	28.2154	28.0632	27.0397	26.5043	25.9013	27.4668	26.9861	26.7897	26.8176	26.5184	26.537	26.4235	26.7786
A0A0C4DGG1;Q9UKS6;E9PIY1;E9PJ75;E9PNM9;H0YDM6	A0A0C4DGG1;Q9UKS6;E9PIY1	Protein kinase C and casein kinase substrate in neurons protein 3	PACSIN3	0.946399	0.077662	-1.18132	-1.5139	0.113136	-1.18132	-1.5139	0.0460076	0.983926	0.101694	0.114921	0.899482	0.101694	0.114921	0.235158	0.628977	-0.29479	-0.476961	0.581891	-0.29479	-0.476961			27.1393	24.4134	25.8122	27.4924	27.4708	27.8807	23.9829	27.393	27.0758	27.4311	27.4356	27.5005	26.2495	26.1026	24.1932	26.7804	24.719	25.0763	26.6136	24.4956	24.7881	25.5961	25.0492
Q14839-2;Q14839;A0A0C4DGG9;A0A2R8Y521;F5GWX5;A0A2R8YFK9;A0A2R8Y5J0;A0A2R8Y425;A0A2R8Y212;A0A2R8YFD8;A0A2U3TZM0;A0A2R8YDJ9;A0A2R8YD40;A0A2R8Y4X2;A0A2R8Y8C1;A0A2R8YDW2;A0A2R8YER1;A0A2R8Y445;A0A2R8Y7I0;A0A2R8Y7M9;A0A2R8Y5Z7;A0A2R8Y5M9;A0A2R8YE38;A0A2R8Y685;A0A2R8Y8B3;K7EMY3;F5H6N4;A0A2R8Y6G9;F2Z2R5;A0A2R8Y7X1;A0A2R8Y795	Q14839-2;Q14839;A0A0C4DGG9;A0A2R8Y521;F5GWX5;A0A2R8YFK9;A0A2R8Y5J0;A0A2R8Y425;A0A2R8Y212;A0A2R8YFD8;A0A2U3TZM0;A0A2R8YDJ9;A0A2R8YD40;A0A2R8Y4X2;A0A2R8Y8C1;A0A2R8YDW2;A0A2R8YER1;A0A2R8Y445;A0A2R8Y7I0;A0A2R8Y7M9	Ribosome biogenesis regulatory protein homolog	RRS1	0.615638	0.587487	-0.0726252	-0.458381	0.242305	-0.0726252	-0.458381	1.62569	0.596944	-0.299959	-1.41134	0.0236759	-0.299959	-1.41134	2.97402	0.0703761	-0.442426	-2.24262	0.00106165	-0.442426	-2.24262		Meso_Na2S3_Meso	28.6908	28.3336	28.4822	28.5917	28.6453	28.4322	27.8601	28.123	28.142	28.4852	28.4795	28.2862	28.5121	28.4205	28.4523	28.433	28.416	28.5062	28.1509	28.1566	27.9091	28.2042	28.0799
K7ELJ7;A0A0C4DGQ5;P04632;K7EM73;K7EIV0;A0A075B7C0;U3KQE2;K7EKD8;U3KPR7;K7ES78;K7EMQ1	K7ELJ7;A0A0C4DGQ5;P04632;K7EM73;K7EIV0;A0A075B7C0;U3KQE2;K7EKD8	Polyadenylate-binding protein 1;Polyadenylate-binding protein	PABPC1	1.42968	0.124812	-0.286641	-1.3069	0.0371809	-0.286641	-1.3069	1.16794	0.771882	-0.220763	-1.06195	0.0679295	-0.220763	-1.06195	2.92957	0.0677895	-0.794675	-2.86556	0.00117607	-0.794675	-2.86556	Meso_IPS	Meso_Na2S3_Meso	32.1621	32.2087	32.5981	32.2179	32.7525	32.5207	32.0297	32.2486	32.3151	32.194	32.1705	32.1775	32.3061	31.8967	32.2641	32.0793	32.1848	32.0091	31.9443	31.6106	30.8885	31.4044	31.1619
A0A0C4DGS1;P39656-3;P39656;P39656-2;U3KQ84	A0A0C4DGS1;P39656-3;P39656;P39656-2	Dolichyl-diphosphooligosaccharide--protein glycosyltransferase 48 kDa subunit	DDOST	0.333621	0.42168	0.640947	0.680757	0.463851	0.640947	0.680757	NaN	1	0	NaN	NaN	0	NaN	0.457827	0.33834	1.02095	0.897227	0.348476	1.02095	0.897227			25.5635	25.1213	23.9442	24.7382	25.1183	24.6984	25.87	25.0102	25.8969	25.4913	23.8656	24.7205	24.3202	24.0813	24.9208	23.7115	28.3964	27.5994	24.873	28.2348	27.062	24.2463	27.2648
A0A0D9SEN2;A0A0D9SER5;A0A0D9SEI3;P21127;Q9UQ88-3;Q5QPR3;Q9UQ88;P21127-3;Q9UQ88-2;P21127-2;Q9UQ88-4;P21127-8;P21127-12;Q5QPR4;P21127-9;P21127-5;Q9UQ88-10;P21127-10;P21127-4;P21127-6;Q9UQ88-5;Q9UQ88-8;Q9UQ88-9;A0A087WYI9;A0A087X1I0;E9PFJ2;Q5QPQ9	A0A0D9SEN2;A0A0D9SER5;A0A0D9SEI3;P21127;Q9UQ88-3;Q5QPR3;Q9UQ88;P21127-3;Q9UQ88-2;P21127-2;Q9UQ88-4;P21127-8;P21127-12;Q5QPR4;P21127-9;P21127-5;Q9UQ88-10;P21127-10;P21127-4;P21127-6;Q9UQ88-5;Q9UQ88-8	Serine/threonine-protein kinase PLK1	PLK1	5.47905	0.00056338	-2.3263	-6.60458	3.31854e-06	-2.3263	-6.60458	1.27067	0.714799	-0.239718	-1.1436	0.0536199	-0.239718	-1.1436	0.699057	0.230604	-0.621255	-1.12403	0.19996	-0.621255	-1.12403	Meso_IPS		27.2396	26.9039	26.9792	27.0006	27.1116	26.9824	26.5603	26.864	27.0851	26.6891	27.0484	26.5321	24.9279	25.4335	25.1901	23.7528	24.4037	24.5515	24.9815	25.0625	23.5103	23.5302	24.633
A0A0D9SEM4;Q08170	A0A0D9SEM4;Q08170	Deoxynucleotidyltransferase terminal-interacting protein 2	DNTTIP2	0.609763	0.397908	-0.171437	-0.717349	0.245605	-0.171437	-0.717349	0.429743	0.8945	0.153301	0.580825	0.371755	0.153301	0.580825	2.9294	0.0701961	-0.433936	-2.20461	0.00117652	-0.433936	-2.20461		Meso_Na2S3_Meso	27.7396	27.9439	28.51	27.9304	28.3247	28.0662	27.9904	28.7334	28.2284	28.1392	28.3707	27.9726	28.2013	27.9218	27.7953	27.6856	27.8237	28.0585	27.6393	27.5884	27.227	27.4584	27.514
A0A0D9SG12;O00571;A0A0D9SFB3;A0A2R8YF78;A0A2R8YFS5;A0A2R8Y4A4;A0A0D9SF53;A0A2R8Y774;A0A2R8YCW1;A0A2U3TZJ9;A0A2R8YFR4;O00571-2;A0A2R8Y645;A0A2R8Y5G6;A0A2R8Y7T2;A0A2R8YDT5;F6S8Q4;A0A2R8YDH3;A0A087WVZ1;A0A0J9YVQ7;A0A2R8Y650;A0A2R8YCU0;C9J081;A0A087WX09;Q9NQI0-3;A0A2R8YF89;A0A2R8Y4D2;D6RCM4;Q9NQI0-2;Q9NQI0-4;Q9NQI0;H0Y960;A0A2R8Y770	A0A0D9SG12;O00571;A0A0D9SFB3;A0A2R8YF78;A0A2R8YFS5;A0A2R8Y4A4;A0A0D9SF53;A0A2R8Y774;A0A2R8YCW1;A0A2U3TZJ9;A0A2R8YFR4;O00571-2;A0A2R8Y645;A0A2R8Y5G6;A0A2R8Y7T2;A0A2R8YDT5;F6S8Q4;A0A2R8YDH3	Heterogeneous nuclear ribonucleoprotein A3	HNRNPA3	0.871589	0.461067	-0.102109	-0.627637	0.134403	-0.102109	-0.627637	0.691058	0.912673	0.0826667	0.514157	0.203677	0.0826667	0.514157	2.8999	0.0704677	-0.442076	-2.21458	0.00125923	-0.442076	-2.21458		Meso_Na2S3_Meso	31.6981	31.5778	31.6204	31.8301	31.7592	31.6065	31.8024	31.8884	31.7963	31.6858	31.8338	31.5814	31.6321	31.6515	31.5613	31.3903	31.518	31.7262	31.4148	31.0849	30.8709	31.3216	31.1976
A0A0D9SF54;A0A0D9SFF6;A0A0D9SGF6;A0A994J6W3;Q13813-2;A0A994J4G5;A0A994J498;A0A994J7B0;A0A994J6W6;A0A0D9SFH4;A0A1B0GTB7;A0A1B0GUH3;A0A1B0GV13;A0A5F9ZHC3	A0A0D9SF54;A0A0D9SFF6;A0A0D9SGF6;A0A994J6W3;Q13813-2;A0A994J4G5;A0A994J498	Poly(rC)-binding protein 1	PCBP1	2.54735	0.0260713	-0.415805	-2.01952	0.00283562	-0.415805	-2.01952	0.337956	0.913508	-0.151772	-0.510725	0.459244	-0.151772	-0.510725	2.88434	0.0699545	-0.435883	-2.19326	0.00130514	-0.435883	-2.19326	Meso_IPS	Meso_Na2S3_Meso	31.6136	31.4886	31.6505	31.4399	32.1144	31.7425	31.0075	31.2217	31.9293	31.2416	31.7397	31.999	31.446	31.2479	31.2465	31.2125	31.2103	31.1913	31.1948	30.9475	30.7498	30.8173	30.6489
C9JLJ1;A0A0D9SF63;Q9BZK7;C9JCK0;C9JBN1;A0A0D9SF25;A0A1B0GUU2;C9IYU9;A0A1B0GVH3	C9JLJ1;A0A0D9SF63;Q9BZK7;C9JCK0;C9JBN1;A0A0D9SF25;A0A1B0GUU2;C9IYU9	Phosphatidylethanolamine-binding protein 1;Hippocampal cholinergic neurostimulating peptide	PEBP1	0.068712	0.88447	0.0408812	0.129374	0.853666	0.0408812	0.129374	0.190359	0.944686	0.111297	0.332823	0.645121	0.111297	0.332823	2.83493	0.102125	-0.26994	-1.66451	0.00146241	-0.26994	-1.66451		Meso_Na2S3_Meso	30.3346	31.2749	31.3031	31.1071	31.8138	31.675	31.0922	31.2744	31.5942	31.0954	31.5148	31.6052	31.4179	31.2924	31.1765	31.2123	31.3516	31.3032	31.149	31.0988	30.8521	31.128	31.0038
A0A0G2JHC2;Q6NYC8;Q6NYC8-2;Q6NYC8-3;Q6NYC8-4;A0A0G2JKF1	A0A0G2JHC2;Q6NYC8;Q6NYC8-2	Translation machinery-associated protein 16	TMA16	2.94876	0.0120454	0.521657	2.41887	0.00112522	0.521657	2.41887	0.897601	0.792735	0.234993	0.975019	0.12659	0.234993	0.975019	2.81042	0.0685981	-0.642357	-2.57783	0.00154733	-0.642357	-2.57783	Meso_IPS	Meso_Na2S3_Meso	27.5045	27.1838	27.1816	27.7784	27.7784	27.3997	27.3427	27.5617	27.9001	27.7268	27.8771	27.8279	28.0151	28.0357	28.0005	28.0098	28.0762	27.819	27.2582	27.6803	27.6615	27.624	26.9251
A0A0G2JIS2;Q96KQ7-2;Q96KQ7;A2ABF8;A0A0G2JIR1;A2ABF9;A0A0G2JK64;A0A0G2JRR0;A0A0G2JRN8;Q96KQ7-3;H0Y4K5	A0A0G2JIS2;Q96KQ7-2;Q96KQ7;A2ABF8;A0A0G2JIR1;A2ABF9;A0A0G2JK64;A0A0G2JRR0;A0A0G2JRN8	Alpha-adducin	ADD1	0.810164	0.229742	-0.298098	-1.01499	0.154823	-0.298098	-1.01499	0.26362	0.918539	-0.175964	-0.462045	0.544979	-0.175964	-0.462045	2.80488	0.108025	-0.256194	-1.6051	0.00156719	-0.256194	-1.6051		Meso_Na2S3_Meso	28.7119	28.0241	28.1791	28.0732	29.2249	28.6266	27.6402	28.1847	29.0645	27.9134	28.5837	28.3974	28.2689	28.1088	28.1277	28.1442	28.1165	28.2849	28.0146	28.0843	27.7584	27.9129	27.9352
A0A0G2JIW1;P0DMV9;P0DMV8;P0DMV8-2;V9GZ37	A0A0G2JIW1;P0DMV9;P0DMV8;P0DMV8-2;V9GZ37	Proteasome-associated protein ECM29 homolog	ECM29;KIAA0368	5.36676	0.000682927	-1.00594	-4.73956	4.29779e-06	-1.00594	-4.73956	0.311895	0.926549	-0.0955178	-0.410742	0.487646	-0.0955178	-0.410742	2.39499	0.0723521	-0.437423	-2.00803	0.00402727	-0.437423	-2.00803	Meso_IPS	Meso_Na2S3_Meso	27.0353	27.2018	27.3723	27.4463	27.4621	27.666	26.8825	27.172	27.5011	27.1713	27.4809	27.4028	26.5602	26.4849	26.2946	26.2151	26.4499	26.1435	26.06	26.2816	25.7755	25.7926	25.9908
A0A0G2JMZ8;Q16625-5;Q16625-4;Q16625-2;Q16625-3;Q16625	A0A0G2JMZ8;Q16625-5;Q16625-4;Q16625-2;Q16625-3;Q16625	Occludin	OCLN	0.12575	0.734737	-0.247692	-0.290787	0.748601	-0.247692	-0.290787	0.408973	0.847857	0.713496	0.798123	0.389966	0.713496	0.798123	0.830911	0.159058	-0.887612	-1.33369	0.147601	-0.887612	-1.33369			25.4144	24.8392	25.0615	27.8354	25.2821	27.2521	27.5995	27.2613	26.6306	27.6378	27.0945	23.7419	27.0996	24.5599	26.9292	24.9105	24.0629	26.6363	25.2371	24.6031	25.0061	24.9232	24.8945
A0A0G2JN29;Q15155;A0A7I2V4T6;A0A7I2V2Z5;A0A7I2V6B0;J3KN36;Q5JPE7-2;P69849;Q5JPE7;A0A0G2JP90;Q5JPE7-3;A0A7I2V3P4;A0A7I2V4D7;A0A7I2V2V8;A0A087WTD5;A0A7I2V686	A0A0G2JN29;Q15155;A0A7I2V4T6;A0A7I2V2Z5;A0A7I2V6B0;J3KN36;Q5JPE7-2;P69849;Q5JPE7;A0A0G2JP90;Q5JPE7-3;A0A7I2V3P4	Cytochrome b-c1 complex subunit 2, mitochondrial	UQCRC2	1.27043	0.0496328	0.769774	1.70284	0.0536501	0.769774	1.70284	0.0678524	0.979886	0.0951681	0.156329	0.855357	0.0951681	0.156329	2.78939	0.068717	-0.49429	-2.29238	0.00162408	-0.49429	-2.29238		Meso_Na2S3_Meso	28.7616	27.5347	27.8498	27.5876	29.512	29.0432	27.7737	28.2502	29.5551	27.5911	27.9756	29.7141	29.2107	29.4946	29.1845	28.9768	28.8778	29.1631	28.8619	28.7911	28.374	28.7841	28.5743
A0A0G2JNZ2;A0A669KB89;Q14160;A0A0G2JPP5;Q14160-3;A0A0G2JMS7;Q14160-2;H0YCG0;A0A669KAX5;Q5T0G3;Q9BTT6-2	A0A0G2JNZ2;A0A669KB89;Q14160;A0A0G2JPP5;Q14160-3;A0A0G2JMS7;Q14160-2;H0YCG0	Protein IWS1 homolog	IWS1	1.16437	0.278161	-0.16549	-0.913964	0.0684902	-0.16549	-0.913964	1.79164	0.594559	-0.295148	-1.45975	0.0161571	-0.295148	-1.45975	2.78849	0.071335	-0.382583	-2.01869	0.00162745	-0.382583	-2.01869		Meso_Na2S3_Meso	28.3474	27.9822	28.1254	27.9785	28.0587	28.0118	27.7573	27.4387	27.9047	28.057	27.8421	27.7334	28.1396	27.8682	27.9352	27.9013	27.9604	27.7064	27.735	27.6682	27.4253	27.6355	27.3012
A0A0J9YWB6;Q9Y5B0-4;Q9Y5B0;A0A0J9YWJ4;K7EJD2;A0A0A0MR03	A0A0J9YWB6;Q9Y5B0-4;Q9Y5B0;A0A0J9YWJ4;K7EJD2	Lon protease homolog, mitochondrial	LONP1	0.854146	0.221656	0.290025	1.03259	0.139912	0.290025	1.03259	0.375525	0.91957	-0.101182	-0.458606	0.421187	-0.101182	-0.458606	2.78265	0.0705333	-1.16253	-3.12036	0.00164948	-1.16253	-3.12036		Meso_Na2S3_Meso	26.9836	27.2257	27.0855	27.0114	27.121	27.0247	27.3297	26.808	27.0174	26.518	27.1479	27.0238	28.1338	27.3313	27.4633	27.1827	27.2594	26.8215	25.5918	26.8447	26.5197	26.5774	25.847
A0A0J9YX88;E9PJ24;B7ZM65;F8WEF5;A0A0J9YYB5;A0A0J9YWD5;Q9P1Y6-2;Q9P1Y6-3;Q9P1Y6	A0A0J9YX88;E9PJ24;B7ZM65;F8WEF5;A0A0J9YYB5;A0A0J9YWD5;Q9P1Y6-2;Q9P1Y6-3;Q9P1Y6	Heterogeneous nuclear ribonucleoproteins A2/B1	HNRNPA2B1	2.20819	0.0945215	-0.24244	-1.4244	0.00619174	-0.24244	-1.4244	0.265112	0.956911	0.0438512	0.258471	0.54311	0.0438512	0.258471	2.77479	0.0706355	-0.429739	-2.13772	0.00167963	-0.429739	-2.13772	Meso_IPS	Meso_Na2S3_Meso	32.6097	32.6269	32.8189	32.8578	32.6742	32.6555	32.8135	32.6542	32.6606	32.9537	32.8242	32.6	32.5568	32.5637	32.4398	32.2048	32.544	32.4794	32.4032	32.0318	31.7775	31.9315	32.0158
E9PC62;A0A0J9YXJ0;Q5VZZ6;A0A0J9YX66;A0A1B0GU44;A0A1B0GUN8;O95319-5;O95319-2;O95319;O95319-4;O95319-3;V9GYD9;V9GY47;A0A0J9YXK1	E9PC62;A0A0J9YXJ0;Q5VZZ6;A0A0J9YX66;A0A1B0GU44;A0A1B0GUN8;O95319-5;O95319-2;O95319;O95319-4;O95319-3;V9GYD9	Heterogeneous nuclear ribonucleoprotein A0	HNRNPA0	0.72506	0.420341	0.132207	0.682749	0.188339	0.132207	0.682749	0.321619	0.926691	-0.0992483	-0.423619	0.47685	-0.0992483	-0.423619	2.77471	0.0671878	-0.513429	-2.32632	0.00167994	-0.513429	-2.32632		Meso_Na2S3_Meso	30.8953	31.2307	31.2621	31.4386	31.3521	31.3176	31.1274	31.3239	31.3772	31.3799	30.6972	30.9954	31.4743	31.4102	31.4526	31.1236	31.3756	31.4534	31.3	31.0316	30.7453	30.5383	30.8395
A0A0R4J2E8;A8MXP9;P43243;D6REM6;D6R991;H0Y8T4;P43243-2;D6R8Z5;D6RBK5;D6RCM3;D6REK4;D6RB45;A0A1B0GX04;D6R9F3;D6RBS2;D6RIA2	A0A0R4J2E8;A8MXP9;P43243;D6REM6;D6R991	Trifunctional purine biosynthetic protein adenosine-3;Phosphoribosylamine--glycine ligase;Phosphoribosylformylglycinamidine cyclo-ligase;Phosphoribosylglycinamide formyltransferase	GART	3.87022	0.0019359	-0.950417	-3.6723	0.000134828	-0.950417	-3.6723	0.111074	0.968334	-0.0628363	-0.200563	0.77433	-0.0628363	-0.200563	2.76281	0.0689014	-0.588776	-2.46366	0.00172659	-0.588776	-2.46366	Meso_IPS	Meso_Na2S3_Meso	29.4369	29.4519	29.5785	28.8905	29.3652	29.7608	28.7539	29.175	29.6906	29.013	29.6284	29.846	28.8508	28.348	28.2496	28.7143	28.3841	28.2344	27.5111	28.1008	27.8578	28.1161	27.8703
A0A0S2Z377;P08133;P08133-2;E5RK69;E7EMC6;E5RFF0;E5RI05;E5RIU8;E5RJR0;E5RJF5;E5RK63;H0YC77	A0A0S2Z377;P08133;P08133-2;E5RK69;E7EMC6	60S ribosomal protein L3	RPL3	2.64454	0.018602	-0.476059	-2.19279	0.00226703	-0.476059	-2.19279	2.82021	0.375152	-0.601179	-2.51373	0.00151284	-0.601179	-2.51373	2.76188	0.0702424	-0.603398	-2.48843	0.00173029	-0.603398	-2.48843	Meso_IPS	Meso_Na2S3_Meso	30.9714	30.995	30.9716	30.9026	30.6746	30.3144	30.27	30.2296	30.4342	29.8314	30.1188	30.3385	30.489	30.4088	30.2987	30.2105	30.31	30.2563	30.1943	29.9221	29.2958	29.8984	29.526
A0A0S2Z4G6;P09493;P09493-6;H0YL80;H0YKP3;A0A994J554;A0A494C0V8;A0A087WTJ7;H0YLS7	A0A0S2Z4G6;P09493;P09493-6;H0YL80;H0YKP3	RNA-binding protein 14	RBM14	0.59631	0.346105	-0.233278	-0.79765	0.253332	-0.233278	-0.79765	0.400778	0.898216	-0.151529	-0.558341	0.397394	-0.151529	-0.558341	2.75096	0.0616667	-2.36689	-3.58075	0.00177437	-2.36689	-3.58075		Meso_Na2S3_Meso	30.1557	30.1683	30.489	29.6141	30.3985	30.2529	30.1521	30.1813	30.2554	30.0092	29.4669	30.1045	30.2945	30.1731	30.1564	29.3042	29.9101	29.8405	30.198	26.944	26.7763	26.8188	27.7081
A0A994J4Y3;A9Z1X7;A0A994J7H1;A0A994J7V4;A0A0S2Z4Z6;Q8IYB3-2;Q8IYB3;M0R1E7;M0R088;M0QXG5	A0A994J4Y3;A9Z1X7;A0A994J7H1;A0A994J7V4;A0A0S2Z4Z6;Q8IYB3-2;Q8IYB3	Signal recognition particle 14 kDa protein	SRP14	2.93825	0.00460163	0.838167	2.92568	0.0011528	0.838167	2.92568	0.230644	0.929444	0.137182	0.397537	0.587971	0.137182	0.397537	2.71704	0.0848626	-0.335056	-1.85778	0.00191849	-0.335056	-1.85778	Meso_IPS	Meso_Na2S3_Meso	30.9985	31.4147	31.739	31.4916	32.213	32.027	31.0678	31.5743	32.0807	31.8184	32.0312	32.1345	32.514	32.3696	32.411	32.5385	32.6865	32.3933	32.3478	32.2282	32.0568	32.2723	32.0599
A0A0U1RQQ1	A0A0U1RQQ1	Annexin A11	ANXA11	5.28506	0.000594595	-2.42422	-6.44343	5.18732e-06	-2.42422	-6.44343	0.44994	0.867873	-0.310544	-0.739203	0.354863	-0.310544	-0.739203	0.822997	0.196707	-0.549043	-1.21355	0.150315	-0.549043	-1.21355	Meso_IPS		27.5222	28.2856	27.8948	27.1923	28.3153	27.7938	26.4907	27.856	27.8195	26.9917	28.2548	27.7281	26.2302	25.3501	25.7909	24.854	24.9811	25.2525	25.808	25.5407	24.0924	24.8412	24.6463
Q6P3W7;A0A0U1RQQ9;F8VSC5	Q6P3W7;A0A0U1RQQ9;F8VSC5	SCY1-like protein 2	SCYL2	3.00115	0.00271658	-1.27321	-3.373	0.000997349	-1.27321	-3.373	1.3698	0.541044	-0.54955	-1.63197	0.0426774	-0.54955	-1.63197	1.73528	0.0704756	-0.796307	-2.07842	0.0183958	-0.796307	-2.07842	Meso_IPS	Meso_Na2S3_Meso	26.3385	26.0958	26.2634	26.3566	25.3365	25.9723	25.3321	26.0391	25.2834	25.9989	24.9274	25.4848	24.3523	25.2339	24.6439	24.4494	25.7065	24.3378	23.7325	23.8803	24.182	24.5486	24.2112
A0A0U1RRB6;Q9Y2D4;J3QT38;Q9Y2D4-2;F8W6R7	A0A0U1RRB6;Q9Y2D4;J3QT38;Q9Y2D4-2	RNA-binding protein FUS	FUS	0.321211	0.70058	-0.0602579	-0.331787	0.477298	-0.0602579	-0.331787	1.48044	0.595175	-0.334664	-1.42128	0.0330793	-0.334664	-1.42128	2.71327	0.0691489	-0.718014	-2.6357	0.00193523	-0.718014	-2.6357		Meso_Na2S3_Meso	31.1418	31.1583	31.3868	31.3077	31.0598	31.0665	31.0543	30.4054	31.0716	30.9731	30.5263	31.0824	31.1248	31.3189	31.0529	31.1836	30.88	31.1991	30.8832	30.4042	30.1161	29.8213	30.7557
A0A0U1RRL5;P32519-2;P32519	A0A0U1RRL5;P32519-2;P32519	ETS-related transcription factor Elf-1	ELF1	0.0390468	0.921269	-0.0442508	-0.0885729	0.914015	-0.0442508	-0.0885729	NaN	1	0	NaN	NaN	0	NaN	0.781856	0.220056	-0.497561	-1.15082	0.165251	-0.497561	-1.15082			24.9786	26.5129	25.1268	24.3645	25.123	25.6259	24.5782	25.7512	25.9566	24.4523	25.256	24.2258	25.3055	25.9872	24.0803	25.2229	25.1267	25.7435	24.1036	25.4167	24.8418	24.2916	24.8616
O60231;A0A140T947;A2AB15	O60231;A0A140T947	Probable 28S rRNA (cytosine-C(5))-methyltransferase	NSUN5	0.129051	0.757871	0.127352	0.266612	0.742932	0.127352	0.266612	0.0624302	0.979816	-0.0695124	-0.138524	0.866104	-0.0695124	-0.138524	2.7041	0.0704615	-1.3815	-3.19199	0.00197651	-1.3815	-3.19199		Meso_Na2S3_Meso	25.3215	26.0084	25.689	23.8996	26.059	25.6664	25.4395	24.4864	26.0771	25.4678	24.9646	25.7913	25.9831	25.2771	25.8275	25.7084	25.8497	24.7622	24.8678	24.219	23.4669	25.0748	23.5349
A0A182DWI3;Q16881-5;Q16881-2;Q16881-4;Q16881-3;Q16881-6;Q16881;E9PIR7;Q16881-7;E9PKD3;A0A0B4J225;E9PIZ5;E9PQI3;E9PLT3;E9PKI4;E9PRI8	A0A182DWI3;Q16881-5;Q16881-2;Q16881-4;Q16881-3;Q16881-6;Q16881;E9PIR7;Q16881-7	Small ubiquitin-related modifier 1;Small ubiquitin-related modifier	SUMO1	5.25501	0.000705882	-4.33538	-7.25173	5.55892e-06	-4.33538	-7.25173	1.02692	0.597882	-0.7968	-1.50164	0.0939891	-0.7968	-1.50164	0.284041	0.556177	0.394005	0.570336	0.519947	0.394005	0.570336	Meso_IPS		30.6546	29.1426	30.0916	30.1685	28.9255	29.5499	29.8597	29.5539	29.1036	28.0737	29.3247	27.8363	27.2309	24.8335	24.7952	24.5634	25.0712	26.0262	26.8713	25.904	26.1915	23.885	26.3034
A0A1B0GTY1;A0A1B0GUC3;A0A1B0GV98;A0A1B0GTC5;A0A1B0GU26;A0A1B0GTC3;A0A1B0GVH5;Q9C0B1;A0A1B0GTI3	A0A1B0GTY1;A0A1B0GUC3;A0A1B0GV98;A0A1B0GTC5;A0A1B0GU26;A0A1B0GTC3;A0A1B0GVH5;Q9C0B1	Dihydropyrimidinase-related protein 2	DPYSL2	1.92228	0.0423798	-0.422591	-1.77623	0.0119596	-0.422591	-1.77623	0.421474	0.895466	0.151352	0.572447	0.378901	0.151352	0.572447	2.69569	0.0714709	-0.403797	-2.04392	0.00201517	-0.403797	-2.04392	Meso_IPS	Meso_Na2S3_Meso	31.911	31.42	31.735	31.8155	32.3929	32.0668	31.7566	32.1245	32.3078	31.7746	32.0314	32.2545	31.5721	31.4615	31.4441	31.4085	31.5607	31.3588	31.2385	31.3492	30.7312	31.122	31.0293
Q8NFD5-3;Q8NFD5-2;Q8NFD5;Q8NFD5-1;A0A1B0GTJ8;A0A6Q8NVI4;H0Y7H8;A0A3F2YNW7;A0A8J9GB59;A0A1B0GVK1;A0A1B0GWJ2;A0A1B0GV63;H0Y2R3;H0Y3S9;A0A1B0GU09;A0A6I8PTU7;A0A1B0GTI6;A0A1B0GU65;A0A1B0GV92	Q8NFD5-3;Q8NFD5-2;Q8NFD5;Q8NFD5-1;A0A1B0GTJ8;A0A6Q8NVI4;H0Y7H8;A0A3F2YNW7;A0A8J9GB59;A0A1B0GVK1;A0A1B0GWJ2;A0A1B0GV63;H0Y2R3	AT-rich interactive domain-containing protein 1B	ARID1B	0.176584	0.768797	0.05762	0.251034	0.665911	0.05762	0.251034	0.389729	0.912131	-0.118893	-0.500503	0.407634	-0.118893	-0.500503	1.32938	0.111967	-0.516639	-1.57543	0.0468399	-0.516639	-1.57543		Meso_Na2S3_Meso	26.1213	26.0387	26.1584	25.818	26.4061	26.1653	25.699	25.7911	26.4585	25.8677	26.1463	26.0318	26.5584	26.1085	26.0298	25.8177	26.3027	26.2365	26.0649	25.6492	24.9726	26.1489	25.9728
Q9UDY2-7;Q9UDY2;Q9UDY2-3;A0A2R8YDH4;A0A1B0GTW1;A0A3B3ITE1;Q9UDY2-6;A0A3B3IRI3;A0A3B3ISZ5;Q9UDY2-2;Q9UDY2-4;A0A3B3IU51;Q9UDY2-5;A0A3B3IRV6;A0A3B3ISF1;A0A3B3IS03;A0A3B3IT83;A0A3B3IU26;B1AN86;U3KQJ2	Q9UDY2-7;Q9UDY2;Q9UDY2-3;A0A2R8YDH4;A0A1B0GTW1;A0A3B3ITE1;Q9UDY2-6;A0A3B3IRI3;A0A3B3ISZ5;Q9UDY2-2;Q9UDY2-4;A0A3B3IU51;Q9UDY2-5;A0A3B3IRV6;A0A3B3ISF1;A0A3B3IS03;A0A3B3IT83	Multifunctional protein ADE2;Phosphoribosylaminoimidazole-succinocarboxamide synthase;Phosphoribosylaminoimidazole carboxylase	PAICS	1.8301	0.136609	-0.221442	-1.26305	0.0147876	-0.221442	-1.26305	0.708208	0.892053	0.105482	0.599023	0.195791	0.105482	0.599023	2.66068	0.0714856	-0.407277	-2.04032	0.00218435	-0.407277	-2.04032	Meso_IPS	Meso_Na2S3_Meso	32.1101	32.059	32.1111	31.9576	32.1082	31.9336	32.02	32.1793	32.2436	32.2129	32.3624	31.8945	32.0365	31.973	31.7458	31.6105	31.8831	31.7021	31.6812	31.4588	31.1881	31.5265	31.3895
A0A1B0GU86;Q03154-3;Q03154-4;Q03154;C9JMV9;A0A1B0GW23;Q03154-2;F8WC59;C9JYZ0;A0A1B0GV31;A0A1B0GVA5;A0A1B0GVZ3;A0A1B0GVG0;A0A1B0GU36;A0A1B0GTG3	A0A1B0GU86;Q03154-3;Q03154-4;Q03154;C9JMV9;A0A1B0GW23;Q03154-2;F8WC59;C9JYZ0;A0A1B0GV31	26S proteasome non-ATPase regulatory subunit 3	PSMD3	1.49569	0.136253	0.256742	1.2643	0.0319382	0.256742	1.2643	0.0794831	0.981949	0.0284688	0.123061	0.832754	0.0284688	0.123061	2.65286	0.0711886	-0.460909	-2.16346	0.00222401	-0.460909	-2.16346	Meso_IPS	Meso_Na2S3_Meso	28.2013	28.0275	27.9798	28.2122	28.408	28.2976	27.6732	28.2961	28.2564	28.3127	28.4839	28.275	28.7166	28.5342	28.2504	28.448	28.5232	28.1946	27.996	28.1777	27.6728	28.1237	28.1074
A0A1B0GV09;Q9H9B1;Q9H9B1-3;A0A0C4DGF8;A0A1B0GU48;A0A1W2PPZ7;Q9H9B1-4;A0A1B0GWF6;A0A1B0GW12;A0A0D9SF38;A0A0D9SER9;A0A0D9SEQ1;A0A1B0GVZ8;A0A1B0GUD1	A0A1B0GV09;Q9H9B1;Q9H9B1-3;A0A0C4DGF8;A0A1B0GU48;A0A1W2PPZ7;Q9H9B1-4	Reticulon-4	RTN4	5.22843	0.000861244	-0.85463	-4.29864	5.90975e-06	-0.85463	-4.29864	0.377034	0.934098	-0.0697883	-0.3815	0.419726	-0.0697883	-0.3815	2.47226	0.0736459	-0.417279	-1.99444	0.00337088	-0.417279	-1.99444	Meso_IPS	Meso_Na2S3_Meso	30.1289	30.2154	30.0061	30.1237	29.8727	29.9915	29.9372	30.101	29.7406	30.1924	30.0519	29.8964	29.6021	29.1087	29.1362	29.1879	28.993	29.1825	29.088	28.7397	28.8339	28.696	28.7517
F8W787;A0A1B0GW44;A0A1B0GV23;A0A1B0GVD5;A0A1B0GWE8;C9JH19;P07339;A0A1B0GU92;A0A1B0GU03;A0A1B0GVP3;H7C469;F8WD96;A0A1B0GVF1	F8W787;A0A1B0GW44;A0A1B0GV23;A0A1B0GVD5;A0A1B0GWE8;C9JH19;P07339;A0A1B0GU92;A0A1B0GU03;A0A1B0GVP3;H7C469;F8WD96	Cathepsin D;Cathepsin D light chain;Cathepsin D heavy chain	CTSD	0.188883	0.668852	-0.166162	-0.367356	0.647316	-0.166162	-0.367356	1.5543	0.450588	-1.03367	-2.05805	0.0279063	-1.03367	-2.05805	1.50393	0.071866	-1.08122	-2.03184	0.0313379	-1.08122	-2.03184		Meso_Na2S3_Meso	27.8644	29.0797	29.387	29.0843	28.5733	29.4924	26.7799	27.5237	28.6069	27.316	28.4871	28.5654	28.2766	29.6514	28.1838	28.5654	28.4274	29.3794	26.0298	27.846	28.4539	28.0921	27.4964
A0A1B0GV47;Q7Z4S6-6;Q7Z4S6-3;Q7Z4S6-5;Q7Z4S6-2;Q7Z4S6;Q7Z4S6-4;H0YHT2;H0YIM7;H0YIM6;H0YI78;O75037-3;O75037-4;O75037-2;O75037;H0YHG9	A0A1B0GV47;Q7Z4S6-6;Q7Z4S6-3;Q7Z4S6-5;Q7Z4S6-2;Q7Z4S6;Q7Z4S6-4;H0YHT2	Serine-threonine kinase receptor-associated protein	STRAP	2.65979	0.00324651	-1.47616	-3.20095	0.00218882	-1.47616	-3.20095	0.489141	0.816236	-0.575885	-0.878642	0.324235	-0.575885	-0.878642	2.65121	0.0701344	-0.481722	-2.20754	0.00223248	-0.481722	-2.20754	Meso_IPS	Meso_Na2S3_Meso	30.2167	28.707	28.6175	29.6072	27.9677	28.2246	28.7202	27.4789	27.7554	30.2276	28.249	27.4543	27.4833	27.2689	27.387	27.319	27.8148	27.2109	26.8801	27.0266	27.0265	27.0168	27.0763
P15884-15;E9PH57;P15884-5;P15884-4;P15884-14;P15884-13;P15884-12;P15884;P15884-3;A0A1B0GVR6;H3BTP3;H3BPJ7;A0A1B0GVB8;P15884-10;P15884-9;A0A1B0GWD5;A0A1B0GW91;P15884-8;P15884-2;P15884-6;P15884-7;P15884-16;P15884-11;A0A0D9SG78;H3BT24;G0LNT4;H3BUQ3;A0A075B723;A0A0D9SGE5;A0A0D9SG55;H3BTZ0;A0A0D9SEX8;H3BP59;A0A0D9SG61;H3BMC8;A0A1B0GTP2;H3BTC3;A0A6Q8PGE3;A0A0D9SEZ3;A0A0D9SEK1;K7ESI6;A0A0D9SFU5;H3BNI2;A…	P15884-15;E9PH57;P15884-5;P15884-4;P15884-14;P15884-13;P15884-12;P15884;P15884-3;A0A1B0GVR6;H3BTP3;H3BPJ7;A0A1B0GVB8;P15884-10;P15884-9;A0A1B0GWD5;A0A1B0GW91;P15884-8;P15884-2;P15884-6;P15884-7;P15884-16;P15884-11	Methylosome subunit pICln	CLNS1A	5.19171	0.00190291	-0.651597	-3.70104	6.43113e-06	-0.651597	-3.70104	0.300423	0.941203	0.076491	0.365139	0.500699	0.076491	0.365139	0.549911	0.513814	-0.140161	-0.627875	0.281896	-0.140161	-0.627875	Meso_IPS		29.5231	29.3667	29.7862	29.6392	29.67	29.8222	29.4607	29.7064	30.0068	29.4939	29.7596	29.8388	28.9857	29.0413	28.9128	28.9107	29.1043	28.9429	29.195	28.971	28.3772	28.8205	28.6622
A0A1B0GVD3;Q6ZN17;A0A1B0GTK2;Q6ZN17-2	A0A1B0GVD3;Q6ZN17;A0A1B0GTK2;Q6ZN17-2	Alpha-soluble NSF attachment protein	NAPA	0.436715	0.397538	0.297067	0.718235	0.365835	0.297067	0.718235	0.450944	0.867068	0.328235	0.749839	0.354043	0.328235	0.749839	2.64328	0.0688612	-0.52831	-2.29688	0.00227362	-0.52831	-2.29688		Meso_Na2S3_Meso	24.8755	25.6336	25.5849	23.9011	25.8519	25.6155	25.4554	25.1173	25.9394	25.1713	25.9406	25.8079	25.277	25.6646	25.3342	25.8459	25.646	25.4773	24.6261	25.2032	24.9993	25.2061	24.8656
R4GMM6;R4GN77;R4GNG6;R4GND1;A0A1B0GX65;Q969T4	R4GMM6;R4GN77;R4GNG6;R4GND1;A0A1B0GX65;Q969T4	Ubiquitin-conjugating enzyme E2 E3	UBE2E3	0.915136	0.0924296	-0.9572	-1.43761	0.12158	-0.9572	-1.43761	0.464094	0.862911	-0.328408	-0.763279	0.343483	-0.328408	-0.763279	0.389131	0.431844	0.550512	0.746278	0.408196	0.550512	0.746278			25.3457	23.7673	25.0148	24.1982	23.9131	23.7449	23.5323	24.4156	23.5458	23.9947	24.5673	23.9578	23.4682	22.1289	24.5198	22.7952	25.0569	22.2718	25.0011	22.7241	23.7595	25.0306	22.8987
A0A1C7CYW8;A0A669KB38;Q8IVF4;A0A0J9YY17;A0A087WV07;Q8IVF4-2;H0YGZ2	A0A1C7CYW8;A0A669KB38;Q8IVF4;A0A0J9YY17	U2 snRNP-associated SURP motif-containing protein	U2SURP	5.16794	0.000662722	-1.05044	-4.7027	6.79296e-06	-1.05044	-4.7027	1.61588	0.573494	-0.368091	-1.54154	0.0242168	-0.368091	-1.54154	2.39592	0.0706758	-0.508949	-2.14695	0.00401865	-0.508949	-2.14695	Meso_IPS	Meso_Na2S3_Meso	28.4323	28.354	27.9437	28.1418	27.9448	28.1642	27.5486	27.9795	27.5272	28.2074	27.883	27.6266	27.5075	26.9518	27.109	27.1765	27.074	26.8595	27.0633	26.6795	26.5751	26.4555	26.4921
A0A1C7CYX9;Q16555-2;E5RFU4	A0A1C7CYX9;Q16555-2	T-complex protein 1 subunit epsilon	CCT5	0.909838	0.313683	-0.172195	-0.8514	0.123073	-0.172195	-0.8514	0.0407579	0.993455	-0.0182323	-0.0706661	0.910421	-0.0182323	-0.0706661	2.63969	0.0721224	-0.404193	-2.02507	0.00229248	-0.404193	-2.02507		Meso_Na2S3_Meso	30.5519	30.8829	30.4886	30.7191	30.939	31.0628	30.338	30.396	30.9887	30.8244	30.9035	31.0844	30.789	30.635	30.5225	30.5693	30.611	30.4843	30.5643	30.1443	29.9188	30.2896	30.2007
I3L1K6;A0A1C7CYY4;P12829;I3L3U1;I3L532;I3L4B1;I3L1R3	I3L1K6;A0A1C7CYY4;P12829;I3L3U1;I3L532	60S ribosomal protein L21	RPL21	5.1363	0.00170115	-0.73159	-3.92	7.3063e-06	-0.73159	-3.92	2.73899	0.589353	-0.228153	-1.47862	0.00182395	-0.228153	-1.47862	1.71574	0.120442	-0.336058	-1.5233	0.0192423	-0.336058	-1.5233	Meso_IPS	Meso_Na2S3_Meso	32.9386	32.8366	33.1608	32.9119	32.8056	32.9088	32.6436	32.6636	32.7628	32.7331	32.7126	32.6777	32.5369	32.1748	32.1649	32.0802	32.1216	32.0945	32.1942	32.0353	31.6615	31.9417	31.7679
A0A1W2PNV4;E9PF58;Q92747-2;F8WFD3	A0A1W2PNV4;E9PF58	Phosphoglycerate kinase 1	PGK1	5.92785	0.000581197	1.12021	5.37388	1.18074e-06	1.12021	5.37388	0.52136	0.89339	0.129365	0.591725	0.301051	0.129365	0.591725	2.63185	0.0812104	-0.355455	-1.89244	0.00233426	-0.355455	-1.89244	Meso_IPS	Meso_Na2S3_Meso	32.648	32.9192	33.1515	32.9375	33.2745	33.1498	32.8391	33.1122	33.3507	33.0672	33.1907	33.2968	34.2253	34.189	34.2008	33.8505	34.1817	34.1543	33.9378	33.7991	33.6957	33.866	33.8786
O14653-3;A0A1W2PRP7;I3NI02;A0A1W2PPG5;A0A1W2PPP5;A0A1W2PR02;A0A1W2PPG1;A0A1W2PPW8;A0A1W2PRV0;A0A1W2PR23;A0A1W2PQM3;A0A1W2PS81;I3L1K7;E7EQ34;O14653;O14653-2;I3L4Z6;I3L0K1;A0A1W2PRC2;A0A1W2PRD0;A0A1W2PRL0;A0A1W2PS12;A0A1W2PRE6;A0A1W2PQ77;A0A1W2PPJ0;A0A1W2PQE0;A0A1W2PQ06;A0A1X7SBU8;A0A1W2PQ38;A0A1W2PNV3;A0A1W2PQP2	O14653-3;A0A1W2PRP7;I3NI02;A0A1W2PPG5;A0A1W2PPP5;A0A1W2PR02;A0A1W2PPG1;A0A1W2PPW8;A0A1W2PRV0;A0A1W2PR23;A0A1W2PQM3;A0A1W2PS81;I3L1K7;E7EQ34;O14653;O14653-2;I3L4Z6;I3L0K1;A0A1W2PRC2;A0A1W2PRD0;A0A1W2PRL0;A0A1W2PS12;A0A1W2PRE6;A0A1W2PQ77;A0A1W2PPJ0;A0A1W2PQE0;A0A1W2PQ06;A0A1X7SBU8;A0A1W2PQ38;A0A1W2PNV3;A0A1W2PQP2	Golgi SNAP receptor complex member 2	GOSR2	0.015388	0.964773	-0.0245066	-0.0378396	0.965188	-0.0245066	-0.0378396	0.52899	0.811001	0.47773	0.896192	0.295808	0.47773	0.896192	0.304634	0.5429	0.355015	0.589403	0.495868	0.355015	0.589403			24.4235	24.7341	26.1378	26.4226	25.3857	25.6157	25.0687	26.3619	24.9333	26.4613	26.3816	26.3791	25.0506	26.7146	24.1283	26.1822	24.284	26.2128	25.1569	26.3028	25.3495	26.4804	26.0537
A0A1W2PRB8;A0A1W2PNF3;A0A1W2PPP8	A0A1W2PRB8	Ribosomal L1 domain-containing protein 1	RSL1D1	1.21946	0.203055	0.219892	1.07858	0.0603303	0.219892	1.07858	0.718126	0.85691	-0.178526	-0.785093	0.19137	-0.178526	-0.785093	2.62203	0.069414	-0.525167	-2.2812	0.00238765	-0.525167	-2.2812		Meso_Na2S3_Meso	28.1916	27.9523	28.3198	28.2148	28.4842	28.5524	27.6825	28.083	28.1736	28.1369	28.3101	28.258	28.4879	28.6102	28.4075	28.3247	28.6878	28.5165	28.1313	28.0656	27.4188	28.2472	28.0514
Q5SRN7;A0A1W2PS24;A0A9L9PXG1;A0A9L9PXF6;A0A9L9PY26;Q5SRN5;A0A9L9PYF9;P04439;P04439-2	Q5SRN7;A0A1W2PS24;A0A9L9PXG1;A0A9L9PXF6;A0A9L9PY26;Q5SRN5;A0A9L9PYF9;P04439;P04439-2	HLA class I histocompatibility antigen, A-3 alpha chain	HLA-A	0.117634	0.759135	0.177024	0.264002	0.762722	0.177024	0.264002	0.247039	0.911516	0.341993	0.505553	0.566189	0.341993	0.505553	0.83717	0.28445	-0.274198	-1.00186	0.145489	-0.274198	-1.00186			27.064	25.7278	28.1518	25.2521	28.2974	28.3237	26.8881	27.7835	27.6479	27.1833	27.6857	27.6803	27.2184	27.4654	27.4426	26.751	27.4734	27.5281	26.7743	27.6393	26.9437	27.0079	26.9876
A0A1X7SBZ2;A0A5H1ZRQ2;Q92841;Q92841-1;Q92841-3;Q92841-2;A0A0U1RQJ0	A0A1X7SBZ2;A0A5H1ZRQ2;Q92841;Q92841-1;Q92841-3;Q92841-2	40S ribosomal protein S5;40S ribosomal protein S5, N-terminally processed	RPS5	0.947733	0.207282	-0.276304	-1.06702	0.112789	-0.276304	-1.06702	0.018797	0.999187	-0.00949669	-0.0346114	0.957642	-0.00949669	-0.0346114	2.6217	0.0690937	-0.662042	-2.5061	0.00238944	-0.662042	-2.5061		Meso_Na2S3_Meso	29.7714	29.7253	30.0837	30.321	29.288	29.7107	29.8417	30.0827	29.3746	29.857	29.9331	29.7539	29.7234	29.656	29.6334	29.3794	29.3176	29.5324	29.1699	29.2183	28.5544	29.199	28.7536
A0A286YF22;A0A2C9F2M7;O43175;A0A286YFA2;A0A286YFL2;A0A286YFM8;A0A286YER3;A0A286YFC8;A0A286YFB2;A0A286YF34;A0A286YF78;A0A286YFF3;A0A286YFK5;A0A286YFE1	A0A286YF22;A0A2C9F2M7;O43175;A0A286YFA2;A0A286YFL2;A0A286YFM8	Negative elongation factor E	NELFE	5.07154	0.00189619	0.69035	3.76963	8.48118e-06	0.69035	3.76963	0.475694	0.899052	-0.128434	-0.566674	0.334431	-0.128434	-0.566674	2.04834	0.104063	-0.334831	-1.64531	0.00894661	-0.334831	-1.64531	Meso_IPS	Meso_Na2S3_Meso	27.5045	27.3094	27.3419	27.7354	27.4717	27.622	26.8822	27.3564	27.4259	27.3886	27.6766	27.4845	28.4234	28.1073	28.1508	28.1287	28.1019	28.2148	28.1747	28.0558	27.6187	27.7203	27.8661
R4GNH2;A0A286YF37;Q9UK22	R4GNH2;A0A286YF37;Q9UK22	Heterogeneous nuclear ribonucleoprotein R	HNRNPR	7.06254	0.000571429	0.956926	5.62452	8.65877e-08	0.956926	5.62452	1.25002	0.789784	0.173141	0.960798	0.0562313	0.173141	0.960798	2.58519	0.0807243	-0.362113	-1.89615	0.00259902	-0.362113	-1.89615	Meso_IPS	Meso_Na2S3_Meso	29.8934	29.828	29.8361	30.0679	30.2056	30.0912	30.1816	30.0458	30.3869	30.1104	30.1171	30.1192	31.0704	30.9169	30.8755	30.8864	30.942	30.9724	30.8183	30.8716	30.3922	30.403	30.5381
A0A286YFD6;P31350;P31350-2;A0A7P0SBL1	A0A286YFD6;P31350;P31350-2	Ribonucleoside-diphosphate reductase subunit M2	RRM2	2.53443	0.00311217	-1.85958	-3.22955	0.00292126	-1.85958	-3.22955	0.126851	0.951246	-0.17258	-0.278472	0.746705	-0.17258	-0.278472	NaN	1	0	NaN	NaN	0	NaN	Meso_IPS		27.3704	27.2415	27.2148	27.2382	26.9191	24.6257	26.9156	26.7669	26.9407	26.7706	25.1706	27.0098	25.6572	25.1673	24.766	24.5576	25.0187	24.2854	24.3867	23.993	23.8348	24.5294	23.7679
A0A2H2FJL5;B7Z6J7;O75175;A0A2R8Y4W0;H0Y5X7;A0A0G2JNJ7;H7C148;A0A2R8Y6N5;A0A2R8Y691;A0A2R8Y7Z8	A0A2H2FJL5;B7Z6J7;O75175;A0A2R8Y4W0;H0Y5X7;A0A0G2JNJ7;H7C148	CCR4-NOT transcription complex subunit 3	CNOT3	0.477933	0.539019	0.10679	0.521155	0.332711	0.10679	0.521155	0.370499	0.917224	-0.108844	-0.470799	0.42609	-0.108844	-0.470799	2.58224	0.0699923	-0.490513	-2.19606	0.00261672	-0.490513	-2.19606		Meso_Na2S3_Meso	27.1933	26.7797	27.2474	26.8313	27.4164	27.2141	26.7782	26.7892	27.063	27.0665	27.0212	27.3111	27.3094	27.2289	27.1872	27.2309	27.1605	27.2062	27.0727	26.996	26.5953	26.8957	26.36
O60313-10;E5KLJ9;O60313-13;O60313-9;O60313;O60313-2;O60313-11;A0A2R8Y3X5;A0A2R8YE78;A0A2R8YDM2;C9JMB8;A0A2R8YGE5;A0A2R8Y4Q3;A0A2R8YD53;A0A2R8Y4G4;A0A2R8YE54;A0A2R8YFD1	O60313-10;E5KLJ9;O60313-13;O60313-9;O60313;O60313-2;O60313-11;A0A2R8Y3X5;A0A2R8YE78;A0A2R8YDM2;C9JMB8;A0A2R8YGE5;A0A2R8Y4Q3;A0A2R8YD53;A0A2R8Y4G4;A0A2R8YE54;A0A2R8YFD1	Plasma membrane calcium-transporting ATPase 1	ATP2B1	5.0324	0.000748663	1.01714	4.54597	9.28116e-06	1.01714	4.54597	0.272516	0.92621	0.110565	0.407048	0.53393	0.110565	0.407048	2.00634	0.0743007	-0.531363	-1.98858	0.00985497	-0.531363	-1.98858	Meso_IPS	Meso_Na2S3_Meso	25.6685	25.5453	25.6065	25.9955	25.7506	25.7694	25.9682	26.1767	25.8603	25.8398	26.0722	25.082	26.4959	27.1639	26.7032	26.453	26.8334	26.7891	26.1782	26.7394	25.8253	26.0038	26.373
P51532;P51532-2;A0A2R8Y4P4;A0A2R8Y7S2;Q9HBD4;P51532-4;P51532-5;P51532-3;A0A994J6Y9;A0A2R8YGG3;A0A2R8Y440;A0A2R8YG32;A0A2R8Y6N0;A0A2R8Y526;A0A2R8YF58;A0A2R8Y4C5;A0A2R8Y7Y7;A0A2R8Y7F3;A0A2R8Y6V2;A0A2R8YF80;A0A994J4Z2;A0A2R8YDA1;A0A2R8Y523;A0A2R8YGP5;A0A2R8Y5K3;A0A2R8YFK5;K7EQF0;K7EP28;A0A0U1RRG6;A0A2R8Y4R6;A0A2R8Y7R0;A0A2R8YFV8;A0A2R8YCY3;A0A0U1RRF5;A0A994J4C9;A0A0U1RQX3;A0A0A0MSS5;F6UH26;A0A0U1RQU…	P51532;P51532-2;A0A2R8Y4P4;A0A2R8Y7S2;Q9HBD4;P51532-4;P51532-5;P51532-3;A0A994J6Y9;A0A2R8YGG3;A0A2R8Y440;A0A2R8YG32;A0A2R8Y6N0;A0A2R8Y526;A0A2R8YF58;A0A2R8Y4C5;A0A2R8Y7Y7;A0A2R8Y7F3;A0A2R8Y6V2;A0A2R8YF80;A0A994J4Z2;A0A2R8YDA1;A0A2R8Y523;A0A2R8YGP5	TRAF2 and NCK-interacting protein kinase	TNIK	5.0141	0.000571429	-2.87058	-6.36621	9.68047e-06	-2.87058	-6.36621	0.0511646	0.986812	-0.0471252	-0.109913	0.888864	-0.0471252	-0.109913	1.01964	0.141701	-0.614919	-1.4163	0.0955795	-0.614919	-1.4163	Meso_IPS		27.1729	27.9878	28.057	28.3171	28.9785	28.7635	27.6769	28.5945	28.3934	27.8642	27.6798	28.7853	25.6683	25.4089	25.7915	24.9698	25.8408	24.374	24.0636	23.9585	25.2132	25.0245	25.3221
A0A2R8Y804;A0A2R8Y543;A0A2R8YCH5;A0A2R8Y7Z0;A0A2R8Y5A3;P35222;B4DGU4;A0A2R8Y750;A0A2R8Y5Z1;A0A2R8Y5C3;A0A2R8Y6G0;A0A2R8Y815;A0A2R8YG06;C9IZ65	A0A2R8Y804;A0A2R8Y543;A0A2R8YCH5;A0A2R8Y7Z0;A0A2R8Y5A3;P35222;B4DGU4;A0A2R8Y750;A0A2R8Y5Z1;A0A2R8Y5C3;A0A2R8Y6G0	Cytochrome c oxidase subunit 5B, mitochondrial	COX5B	4.97628	0.0005	-2.32384	-6.0063	1.05614e-05	-2.32384	-6.0063	0.69015	0.7685	-0.514419	-1.07481	0.204103	-0.514419	-1.07481	1.33515	0.092821	-0.793219	-1.7676	0.0462216	-0.793219	-1.7676	Meso_IPS	Meso_Na2S3_Meso	31.3114	30.4448	31.1037	30.0619	30.378	30.1557	30.4633	31.0262	29.3944	30.6821	29.71	29.093	27.3962	28.0067	28.5873	28.3212	28.6025	28.5986	26.5898	28.0343	27.5963	26.6186	27.6501
Q99700;A0A2R8YDM9;A0A5F9ZHW5;A0A5F9ZHX3;A0A2R8Y5A6;A0A2R8Y7E6;A0A5F9ZI57;V9GY86;A0A5F9ZHH4;A0A2R8Y7P6;H0YH87;Q99700-2;Q99700-4;F8VQP2;F8WB06;Q99700-5;A0A5F9ZH85;F8W0B5;F8VRK6;F8WB05	Q99700;A0A2R8YDM9;A0A5F9ZHW5;A0A5F9ZHX3;A0A2R8Y5A6;A0A2R8Y7E6;A0A5F9ZI57;V9GY86;A0A5F9ZHH4;A0A2R8Y7P6;H0YH87;Q99700-2;Q99700-4;F8VQP2;F8WB06;Q99700-5;A0A5F9ZH85;F8W0B5	Heterogeneous nuclear ribonucleoprotein Q	SYNCRIP	1.01705	0.138196	-0.398924	-1.25756	0.0961506	-0.398924	-1.25756	0.0453421	0.991321	0.0295871	0.0892363	0.900861	0.0295871	0.0892363	2.56246	0.0771492	-0.385284	-1.94995	0.00273867	-0.385284	-1.94995		Meso_Na2S3_Meso	30.9375	29.7947	31.1547	31.1082	30.9865	30.8425	30.8731	30.979	30.5483	31.0554	31.0567	30.4891	30.3897	30.642	30.342	30.1961	30.5385	30.3222	30.3648	29.9867	29.931	29.9673	29.8582
A0A2R8YEZ4;A0A2R8Y5D3;O15160-2;O15160;A0A2R8YEY5;E7EQB9;H0Y723;A0A2R8Y8D6;D6RDJ3	A0A2R8YEZ4;A0A2R8Y5D3;O15160-2;O15160;A0A2R8YEY5;E7EQB9;H0Y723;A0A2R8Y8D6	Nucleophosmin	NPM1	0.247728	0.657228	-0.105996	-0.380938	0.565291	-0.105996	-0.380938	0.0407199	0.990865	0.0210533	0.074494	0.9105	0.0210533	0.074494	2.54299	0.0701583	-0.665274	-2.46679	0.00286421	-0.665274	-2.46679		Meso_Na2S3_Meso	32.6837	33.4718	33.668	33.6698	33.4566	33.6411	33.1074	33.671	33.7022	33.331	33.3142	33.5915	33.5053	33.3532	33.5996	33.0511	33.0992	33.3465	33.2007	32.6066	32.468	32.9697	32.4588
P49815;A0A2R8Y5F1;A0A2R8YGU4;X5D2U8;A0A2R8Y7X5;A0A2R8Y6C9;H3BMQ0;A0A2R8Y692;A0A2R8YDZ2;A0A2R8YDR3;P49815-4;P49815-5;P49815-2;P49815-3;P49815-6;A0A2R8Y7C8;A0A2R8YGD6;P49815-7;Q5HYF7;A0A2R8YHA2;A0A2R8YEJ8;H3BQY7;A0A2R8YGE6;A0A2R8Y5B2;A0A2R8YCR8;A0A2R8Y670;P49815-8;H3BQK4	P49815;A0A2R8Y5F1;A0A2R8YGU4;X5D2U8;A0A2R8Y7X5;A0A2R8Y6C9;H3BMQ0;A0A2R8Y692;A0A2R8YDZ2;A0A2R8YDR3;P49815-4;P49815-5;P49815-2;P49815-3;P49815-6;A0A2R8Y7C8;A0A2R8YGD6;P49815-7	Tuberin	TSC2	0.0114596	0.97653	0.0138677	0.0269626	0.973958	0.0138677	0.0269626	0.0923595	0.971244	0.078551	0.189047	0.808427	0.078551	0.189047	0.37377	0.499422	0.284918	0.646114	0.422892	0.284918	0.646114			24.5146	25.3795	25.9141	25.9552	26.5806	25.6601	25.5846	25.7903	25.6016	26.3791	25.7573	25.3625	26.2403	26.5295	26.2202	24.9879	24.7611	25.3484	25.512	26.0086	25.4843	26.3591	26.1563
A0A2R8Y5H3;A0A2U3TZL3;A0A2R8Y7Q9;A0A2R8YEK8;A0A2R8Y5S9;Q9Y5P4-2;Q9Y5P4;Q9Y5P4-3;A0A2R8YFI2;A0A2R8YEA4;A0A2R8YE18;A0A2R8Y7C5;A0A2R8YE59;A0A2R8YCI0;A0A2R8YDX6;A0A2R8YFA1	A0A2R8Y5H3;A0A2U3TZL3;A0A2R8Y7Q9;A0A2R8YEK8;A0A2R8Y5S9;Q9Y5P4-2;Q9Y5P4;Q9Y5P4-3;A0A2R8YFI2;A0A2R8YEA4;A0A2R8YE18;A0A2R8Y7C5;A0A2R8YE59;A0A2R8YCI0	ATP synthase subunit alpha, mitochondrial	ATP5A1	4.92008	0.00188966	-0.713991	-3.76857	1.20205e-05	-0.713991	-3.76857	0.346137	0.928465	-0.0885677	-0.416141	0.450674	-0.0885677	-0.416141	0.922189	0.302808	-0.222428	-0.964139	0.119622	-0.222428	-0.964139	Meso_IPS		33.5865	33.5352	33.917	33.4866	33.5032	33.6413	33.162	33.7603	33.6215	33.5232	33.705	33.3665	32.7854	32.9146	33.1062	33.0079	32.8825	32.6894	33.0269	32.837	32.3538	32.7448	32.777
A0A2R8Y5S7;P35241;P35241-5;A0A2R8Y7M3;P35241-4;E9PNV3;A0A2R8Y5P0;E9PQ82;P35241-3;P35241-2;A0A2R8Y4H6	A0A2R8Y5S7;P35241;P35241-5;A0A2R8Y7M3;P35241-4	6-phosphogluconate dehydrogenase, decarboxylating	PGD	4.91612	0.000846154	-0.941935	-4.31798	1.21305e-05	-0.941935	-4.31798	0.0289378	0.998319	-0.00874583	-0.0425684	0.93554	-0.00874583	-0.0425684	0.858952	0.314859	-0.22548	-0.939467	0.138372	-0.22548	-0.939467	Meso_IPS		30.7516	30.7861	30.4559	30.5582	30.3752	30.4545	30.7692	30.6678	30.5113	30.7214	30.3254	30.334	29.9995	29.2837	29.5887	29.6378	29.5199	29.7003	29.8154	29.5292	29.2404	29.2621	29.4118
A0A2R8Y6L5;Q13627-4;Q13627-3;Q13627-5;Q13627-2;Q13627;A0A2R8YDF3;A0A2R8Y6I6;A0A2R8Y443;A0A2R8YEY4;E7EMI5;A0A9H4CVU7;Q9Y463-2;Q9Y463-3;Q9Y463	A0A2R8Y6L5;Q13627-4;Q13627-3;Q13627-5;Q13627-2;Q13627;A0A2R8YDF3;A0A2R8Y6I6;A0A2R8Y443	Heterogeneous nuclear ribonucleoprotein M	HNRNPM	0.0155384	0.982339	0.00348218	0.019665	0.964854	0.00348218	0.019665	0.0399398	0.996946	-0.010383	-0.0541489	0.912137	-0.010383	-0.0541489	2.54126	0.0711965	-0.526648	-2.24662	0.00287571	-0.526648	-2.24662		Meso_Na2S3_Meso	32.9451	32.9725	33.3243	33.0588	33.2788	33.2939	32.8795	33.096	33.2754	33.1364	33.1628	33.2609	33.2517	33.2336	33.123	33.0716	33.0851	33.1293	33.0547	32.8861	32.226	32.7176	32.5041
F5H1N7;A0A2R8Y6P1;Q6ZU35;R4GNI9;A0A1B0GWF1	F5H1N7;A0A2R8Y6P1;Q6ZU35	N-acylneuraminate cytidylyltransferase	CMAS	0.686273	0.279274	0.279972	0.912057	0.205933	0.279972	0.912057	0.172766	0.94383	-0.131956	-0.327966	0.67179	-0.131956	-0.327966	2.54091	0.0704711	-0.533153	-2.25821	0.002878	-0.533153	-2.25821		Meso_Na2S3_Meso	28.1069	28.8723	28.1388	27.7131	28.63	28.0652	27.1614	28.0041	28.7108	27.7294	28.449	28.6799	28.673	28.2613	28.2374	28.6265	28.9781	28.4299	27.8561	28.3093	28.073	28.0113	27.9343
P60891;A0A2R8Y7H4;B1ALA9;P21108;P60891-2;A0A0B4J207;B1ALA7;A0A6Q8PHK9;A0A6Q8PGF9;Q15244;A0A6Q8PHI4;A0A6Q8PGP2;A0A6Q8PEU0;A0A6Q8PG82;A0A6Q8PFD1;A0A6Q8PFD7;A0A0A0MRQ9;H7C540;A0A6Q8PGX9;A0A6Q8PG13	P60891;A0A2R8Y7H4;B1ALA9;P21108;P60891-2;A0A0B4J207;B1ALA7;A0A6Q8PHK9	Immunity-related GTPase family Q protein	IRGQ	0.366075	0.512671	-0.171859	-0.555866	0.430453	-0.171859	-0.555866	1.69838	0.461375	-0.593526	-1.88532	0.0200273	-0.593526	-1.88532	2.53442	0.0688	-0.708016	-2.51822	0.00292132	-0.708016	-2.51822		Meso_Na2S3_Meso	27.1197	27.32	28.1322	27.4347	28.1899	27.9859	26.6225	27.1122	27.1804	27.1602	27.388	27.1579	27.8316	27.7182	27.2596	27.356	27.5936	27.3922	26.606	27.1614	26.1889	27.0447	27.1588
A0A2R8Y7R9;Q13136-2;Q13136;E9PJZ7;H0YEF9;A0A8J8YUZ5;G3V200;H0YDW2;B1APN9;E9PPF6;O75334;A0A8I5QJ45;O75334-4;O75334-2;O75334-6;O75335;O75334-5;O75334-3;R4GNF1;H0YD72;A0A1B0GVT3;F8VWR9;H0YH95;M0QZB5;H0YHK3;H0YDZ8;A0A3B3ITS2;E9PID5	A0A2R8Y7R9;Q13136-2;Q13136;E9PJZ7	Thiosulfate sulfurtransferase/rhodanese-like domain-containing protein 1	TSTD1	0.440524	0.346494	-0.482656	-0.796462	0.36264	-0.482656	-0.796462	0.0647291	0.97946	0.101029	0.152041	0.861531	0.101029	0.152041	2.52814	0.0689	1.32743	3.01402	0.00296385	1.32743	3.01402		Meso_Na2S3_Meso	24.6181	25.2244	26.4761	26.6267	26.756	24.9779	24.847	26.9518	26.8629	24.8422	25.241	26.5404	24.996	25.5032	26.7665	24.8237	25.2365	24.4574	26.2842	26.5973	26.7935	26.9178	26.6665
P62263;A0A2R8Y811;E5RH77	P62263;A0A2R8Y811;E5RH77	U5 small nuclear ribonucleoprotein 200 kDa helicase	SNRNP200	0.548744	0.497049	0.117881	0.578369	0.282655	0.117881	0.578369	0.405006	0.928148	-0.0766258	-0.4121	0.393544	-0.0766258	-0.4121	2.51784	0.0713791	-0.490663	-2.16817	0.00303501	-0.490663	-2.16817		Meso_Na2S3_Meso	27.7413	27.6968	27.7094	27.8173	27.8427	27.6596	27.6845	27.728	27.5609	28.0223	27.4713	27.5402	28.1628	27.8174	27.8301	27.9259	28.0012	27.4369	27.4412	27.5076	27.102	27.5752	27.4321
E7ETK0;A0A2R8Y849;A0A2R8YD14;P62847-2;P62847-3;P62847;P62847-4;A0A2R8Y8A0	E7ETK0;A0A2R8Y849;A0A2R8YD14;P62847-2;P62847-3;P62847;P62847-4	40S ribosomal protein S24	RPS24	0.1894	0.636483	0.276192	0.403651	0.646547	0.276192	0.403651	0.380437	0.868632	0.487699	0.722151	0.41645	0.487699	0.722151	1.08804	0.18986	-0.341434	-1.23537	0.0816515	-0.341434	-1.23537			27.7852	31.0938	30.4479	30.3442	31.8481	30.9813	30.5554	30.9024	31.0235	30.8761	31.07	30.9994	30.4974	30.9591	30.2602	30.5603	31.0925	30.7881	30.169	30.6168	29.8804	30.6903	30.4438
Q969G3;Q969G3-2;A0A2R8Y855;A0A2U3TZQ7;Q969G3-4;Q969G3-3;Q969G3-5;Q969G3-6;B4DGM3;A0A2R8YES3;A0A2R8Y4T4;A0A2R8Y7I9;A0A2R8Y765;A0A2R8Y7U4;J3QKS7;J3QR61;A0A2R8YD78;J3KT85;J3QKX6;A0A2R8YFC8;A0A2R8YEB8;J3QL66;A0A2R8YDQ4	Q969G3;Q969G3-2;A0A2R8Y855;A0A2U3TZQ7;Q969G3-4;Q969G3-3;Q969G3-5;Q969G3-6;B4DGM3;A0A2R8YES3;A0A2R8Y4T4;A0A2R8Y7I9;A0A2R8Y765;A0A2R8Y7U4;J3QKS7;J3QR61	Amino acid transporter;Neutral amino acid transporter B(0)	SLC1A5	4.79571	0.000484848	-2.26442	-5.75902	1.60063e-05	-2.26442	-5.75902	0.54889	0.869772	0.205163	0.73104	0.28256	0.205163	0.73104	2.12975	0.0738228	-1.36674	-2.68783	0.00741744	-1.36674	-2.68783	Meso_IPS	Meso_Na2S3_Meso	29.6909	29.9761	29.5786	29.3998	29.3867	28.9216	29.4503	29.606	29.5434	30.1868	29.7989	29.5992	28.0343	27.2253	27.3721	27.4011	26.1093	27.2251	27.1364	26.269	25.3268	26.0406	25.371
F8VZI0;F8VTQ3;A0A2R8Y891;P08237-2;P08237;P08237-3;H0YHB8;F8VW30;F8VX13;F8VZQ1;F8VP00	F8VZI0;F8VTQ3;A0A2R8Y891;P08237-2;P08237;P08237-3	Lamin-B1	LMNB1	3.64853	0.0144565	0.396039	2.32147	0.00022463	0.396039	2.32147	0.558199	0.916531	-0.0862904	-0.493146	0.276567	-0.0862904	-0.493146	2.51279	0.0704567	-0.510998	-2.20468	0.00307048	-0.510998	-2.20468	Meso_IPS	Meso_Na2S3_Meso	31.1238	31.0032	31.0511	31.0779	30.9557	30.8008	30.725	31.0454	30.8995	31.0137	31.0465	30.7646	31.6429	31.3966	31.3921	31.2684	31.3699	31.3189	31.3716	31.0689	30.5776	30.8941	30.7664
A0A2R8YGD1;A0A2R8YD45;A0A804HJ17;O14773-2;O14773;A0A2R8Y7U1;A0A2R8YDY1;A0A2R8Y7I4	A0A2R8YGD1;A0A2R8YD45;A0A804HJ17;O14773-2;O14773;A0A2R8Y7U1	Tripeptidyl-peptidase 1	TPP1	3.73382	0.000624113	3.85509	5.00544	0.00018458	3.85509	5.00544	0.0182643	0.998611	0.0481234	0.047699	0.958817	0.0481234	0.047699	0.66203	0.473739	-0.143014	-0.68517	0.217756	-0.143014	-0.68517	Meso_IPS		24.8019	25.4763	24.7801	28.6965	24.9968	24.1099	24.637	24.674	24.4911	25.3454	28.4852	25.5175	29.4967	29.3209	29.3709	29.2474	29.1636	29.3925	29.5225	29.3353	28.8241	29.0565	29.238
P68400;E7EU96;A0A2R8YD58;A0A2R8YF43;Q8NEV1;A0A2R8Y5A0;A0A2R8YFU2;A0A2R8YDP2;P68400-2;A0A2R8Y4D6;A0A2R8Y4H0;V9GYA2;A0A2R8YEW1;A0A087WY74;A0A2R8YCK2;A0A2R8Y3W6;A0A2R8Y7T1;A0A2R8YDY7;A0A2R8YF47;V9GY80;A0A2R8YEL7;A0A2R8Y797;A0A2R8YCC9	P68400;E7EU96;A0A2R8YD58;A0A2R8YF43;Q8NEV1;A0A2R8Y5A0;A0A2R8YFU2;A0A2R8YDP2;P68400-2;A0A2R8Y4D6;A0A2R8Y4H0	Casein kinase II subunit alpha;Casein kinase II subunit alpha 3	CSNK2A1;CSNK2A3	2.92488	0.0278902	-0.351785	-1.96949	0.00118884	-0.351785	-1.96949	1.44145	0.811247	0.145245	0.90739	0.036187	0.145245	0.90739	3.35612	0.0653077	-0.674508	-2.91573	0.000440432	-0.674508	-2.91573	Meso_IPS	Meso_Na2S3_Meso	27.5243	27.4323	27.5541	27.6638	27.6294	27.5114	27.6585	27.6239	27.7967	27.5663	27.8897	27.6518	27.5121	27.2575	27.0621	27.1404	27.036	27.1966	26.4881	26.7482	26.0052	26.5725	26.6539
H7BXF5;A0A2R8YDB8;Q9H0E3;Q9H0E3-3;Q9H0E3-2;C9J683	H7BXF5;A0A2R8YDB8;Q9H0E3;Q9H0E3-3;Q9H0E3-2	Death-inducer obliterator 1	DIDO1	0.393313	0.466933	-0.213754	-0.618736	0.404284	-0.213754	-0.618736	0.227767	0.928622	-0.169208	-0.417244	0.591879	-0.169208	-0.417244	2.49743	0.0709828	-0.536247	-2.24306	0.00318106	-0.536247	-2.24306		Meso_Na2S3_Meso	26.061	26.1605	27.336	26.0932	26.943	27.1132	25.5902	26.8088	26.7385	26.281	26.4246	26.8485	26.7137	26.299	26.4396	26.3237	26.2269	26.4215	26.1225	25.8535	25.3533	26.0506	25.7312
A0A2R8YDT1;P15104	A0A2R8YDT1;P15104	Lymphoid enhancer-binding factor 1	LEF1	4.74937	0.000566038	2.11687	5.60782	1.78086e-05	2.11687	5.60782	NaN	1	0	NaN	NaN	0	NaN	0.929615	0.132792	-1.00619	-1.46339	0.117594	-1.00619	-1.46339	Meso_IPS		25.0231	24.9274	25.7603	24.8141	25.0397	24.5841	25.0699	24.6179	25.1039	23.6893	25.0965	25.2171	27.2223	27.5739	26.775	26.7075	27.9795	26.5916	26.8514	27.6404	25.0924	24.0786	26.9959
A0A2R8YFR7;A0A2R8YF49;Q12774;A0A5F9ZH52;H0Y895;A5YM69;Q12774-2	A0A2R8YFR7;A0A2R8YF49;Q12774;A0A5F9ZH52;H0Y895;A5YM69;Q12774-2	Rho guanine nucleotide exchange factor 5;Rho guanine nucleotide exchange factor 35	ARHGEF5;ARHGEF35	0.945542	0.103846	-0.693917	-1.3881	0.11336	-0.693917	-1.3881	0.581106	0.792075	-0.526757	-0.969243	0.262358	-0.526757	-0.969243	0.597762	0.318077	-0.40392	-0.933696	0.252486	-0.40392	-0.933696			25.8993	25.3187	24.4561	26.4351	26.371	24.59	24.8761	25.4604	24.3799	25.9889	24.9579	24.2466	25.0074	23.9911	25.1487	24.8656	24.6379	25.2561	25.5099	24.2422	23.869	24.9125	23.7498
A0A2R8YF65;Q86TI2-4;Q86TI2	A0A2R8YF65;Q86TI2-4;Q86TI2	Dipeptidyl peptidase 9	DPP9	2.25468	0.010006	-0.876778	-2.51029	0.00556309	-0.876778	-2.51029	1.82752	0.452593	-0.589577	-1.96017	0.0148757	-0.589577	-1.96017	0.347303	0.538596	-0.245659	-0.596115	0.449467	-0.245659	-0.596115	Meso_IPS		26.2153	25.1638	25.1042	25.1916	25.2697	25.2513	24.2823	24.957	24.8648	24.9011	24.9283	24.7249	25.2538	23.9076	24.5816	24.5157	24.3007	24.3757	25.4309	24.1238	23.7488	24.3045	24.1112
A0A2R8YFD4;A0A2R8Y8D8;A0A2R8Y5E1;Q13191-3;Q13191-2;Q13191;A0A2R8Y582;A0A2R8Y875;C9K048;C9JRB3;C9JU85;A0A2R8Y7I2	A0A2R8YFD4;A0A2R8Y8D8;A0A2R8Y5E1;Q13191-3;Q13191-2;Q13191	E3 ubiquitin-protein ligase UBR5	UBR5	4.72766	0.000463158	-2.57514	-5.85906	1.87215e-05	-2.57514	-5.85906	0.0440893	0.993639	-0.0157019	-0.0694096	0.903464	-0.0157019	-0.0694096	0.256647	0.619572	0.241507	0.488666	0.5538	0.241507	0.488666	Meso_IPS		27.2135	27.1587	27.4654	27.2399	27.4712	27.6592	27.1267	27.2176	27.6638	27.6519	27.1983	27.2554	24.9695	23.6899	24.3515	24.7461	26.142	24.8579	24.2997	25.6935	25.0706	24.5204	25.2966
A0A2R8YFH5;Q15437;Q5QPE2;A0A2R8YF30;A0A2R8Y633;A0A2R8Y7S7;Q5QPE1	A0A2R8YFH5;Q15437;Q5QPE2	Cullin-associated NEDD8-dissociated protein 1	CAND1	4.70004	0.000654088	-1.33343	-4.81204	1.99506e-05	-1.33343	-4.81204	0.84575	0.70904	-0.420811	-1.15462	0.142643	-0.420811	-1.15462	1.77643	0.0927935	-0.45639	-1.76114	0.0167327	-0.45639	-1.76114	Meso_IPS	Meso_Na2S3_Meso	30.3262	30.1669	30.6623	30.2204	29.7311	30.5705	30.2166	30.424	29.1634	30.4149	29.4585	29.4752	29.3346	29.1393	29.0442	28.8219	28.7758	28.561	28.5714	28.7023	28.1894	28.7677	28.5915
Q15813-2;Q15813;A0A2R8YHI9;A0A2R8Y5Q8;A0A2R8Y7E7;A0A2R8Y6Q1;A0A2U3TZJ6;A0A2R8YFL4;A0A2R8Y4V6;A0A2R8Y809;A0A2R8YER9;A0A2R8Y784;A0A2R8Y6L2;A0A2R8Y597;A0A2R8YFM3;A0A2R8Y4E7;A0A2R8Y4P2;A0A2R8Y787;A0A2R8Y5H6;A0A2R8Y897;A0A2R8YF12;A0A2R8YH53	Q15813-2;Q15813;A0A2R8YHI9;A0A2R8Y5Q8;A0A2R8Y7E7;A0A2R8Y6Q1;A0A2U3TZJ6;A0A2R8YFL4	60S ribosomal protein L13a	RPL13A;RPL13a	4.69818	0.000576	-1.73954	-5.25292	2.00363e-05	-1.73954	-5.25292	0.843997	0.666239	-0.60719	-1.2592	0.14322	-0.60719	-1.2592	1.74971	0.108677	-0.364654	-1.59399	0.0177947	-0.364654	-1.59399	Meso_IPS	Meso_Na2S3_Meso	31.079	30.6356	30.8151	30.513	29.6183	30.0153	30.6828	30.4458	29.2098	30.4695	29.059	29.1664	29.0015	28.6932	28.7239	28.7613	28.4986	28.5607	28.6702	28.4387	28.0118	28.037	28.4724
P56556;A0A2Y9D025;R4GN43	P56556;A0A2Y9D025;R4GN43	NADH dehydrogenase [ubiquinone] 1 alpha subcomplex subunit 6	NDUFA6	0.810251	0.12602	0.842704	1.30144	0.154792	0.842704	1.30144	0.581783	0.775605	-0.846392	-1.04246	0.261949	-0.846392	-1.04246	0.665332	0.291103	-0.39018	-0.986575	0.216106	-0.39018	-0.986575			25.0474	24.9928	27.238	27.6941	27.3086	27.2367	23.9192	26.5434	25.0389	25.0911	27.0387	26.808	28.0561	26.7927	27.1081	27.727	27.9444	26.9457	27.1735	27.246	26.1648	27.2512	27.522
A0A2Z2CIT2;Q9UBC3-2;Q9UBC3-6;Q9UBC3;A0A8Q3SIG2;Q9UBC3-3;Q9UBC3-7;Q9UBC3-8;Q9UBC3-5;Q9UBC3-4;A0A8Q3SIJ5;Q2PJS8;B4DSJ7;A0A8Q3SIL8	A0A2Z2CIT2;Q9UBC3-2;Q9UBC3-6;Q9UBC3;A0A8Q3SIG2;Q9UBC3-3;Q9UBC3-7;Q9UBC3-8;Q9UBC3-5;Q9UBC3-4;A0A8Q3SIJ5	Transcription factor A, mitochondrial	TFAM	4.69252	0.000483516	2.90153	5.96839	2.02991e-05	2.90153	5.96839	1.10702	0.513401	1.31305	1.70704	0.0781593	1.31305	1.70704	0.0866374	0.864178	0.0751874	0.178889	0.819148	0.0751874	0.178889	Meso_IPS		26.7322	25.7735	26.537	27.026	27.414	26.8127	29.7663	30.2548	26.9475	27.0642	27.1448	26.9961	28.3037	30.043	30.2448	29.0549	29.9833	30.075	29.9338	29.6544	29.6878	29.6537	29.7612
A0A3B3IRI2;P17812;B4E1E0;A0A8Q3WKZ7;P17812-2;A0A8Q3WL40;A0A3B3IRQ8;A0A3B3ITF6;A0A3B3ITB8;A0A3B3ITH9;A0A8Q3WL00;A0A8Q3WL12	A0A3B3IRI2;P17812;B4E1E0;A0A8Q3WKZ7;P17812-2;A0A8Q3WL40;A0A3B3IRQ8;A0A3B3ITF6	Heterogeneous nuclear ribonucleoprotein A/B	HNRNPAB	0.289221	0.682599	0.0730906	0.351451	0.513782	0.0730906	0.351451	0.400111	0.927362	0.0863816	0.436633	0.398005	0.0863816	0.436633	2.48924	0.0698846	-0.78699	-2.58275	0.00324164	-0.78699	-2.58275		Meso_Na2S3_Meso	31.7303	31.9898	31.8139	31.7071	32.0319	31.9073	31.6642	31.8308	32.2027	31.9167	31.946	32.1382	32.0694	31.7632	32.1837	32.0084	32.0273	31.5669	31.4922	31.4734	30.6278	31.5857	31.128
A0A3B3IRP5;Q6P1J9;A0A2R8YHB3;A0A1B0GUB2;A0A2R8Y640;A0A3B3ISN2	A0A3B3IRP5;Q6P1J9;A0A2R8YHB3;A0A1B0GUB2;A0A2R8Y640	Endoplasmin	HSP90B1	1.98397	0.122266	0.226436	1.31695	0.010376	0.226436	1.31695	0.582262	0.919851	0.0802466	0.479217	0.26166	0.0802466	0.479217	2.46225	0.101562	-0.297054	-1.66846	0.00344947	-0.297054	-1.66846	Meso_IPS	Meso_Na2S3_Meso	32.1262	32.1716	32.0512	32.1449	32.3724	32.1998	32.0411	32.2143	32.3662	32.3215	32.2326	32.3719	32.3817	32.4391	32.5071	32.1382	32.5162	32.4425	32.2091	32.271	31.9849	32.0211	32.1886
A0A8I5KXV4;A0A3B3IRR1;A0A3F2YNY7;P08397-2;P08397;F5H0P4;F5H345;F5GY90;F5H226;P08397-4;P08397-3;A0A3B3IU56;A0A1W2PNU5;A0A3B3IU34	A0A8I5KXV4;A0A3B3IRR1;A0A3F2YNY7;P08397-2;P08397;F5H0P4;F5H345;F5GY90;F5H226;P08397-4;P08397-3	Peptidyl-prolyl cis-trans isomerase D	PPID	2.29521	0.0236456	0.490942	2.06808	0.00506742	0.490942	2.06808	0.154451	0.950944	-0.093537	-0.278004	0.700727	-0.093537	-0.278004	2.45512	0.06826	-0.594944	-2.31754	0.00350655	-0.594944	-2.31754	Meso_IPS	Meso_Na2S3_Meso	28.6365	27.9527	27.8	28.2599	28.2547	28.1602	27.7173	27.3787	28.5825	27.8505	28.5099	28.4638	28.3738	28.8247	28.6147	28.6412	28.851	28.7043	27.7145	28.0276	28.1053	28.5751	27.6962
A0A3B3IRW6;Q2KHR3;Q2KHR3-2;H0YCQ7;A0A3B3ISY4	A0A3B3IRW6;Q2KHR3;Q2KHR3-2	Semaphorin-6A	SEMA6A	4.62073	0.0005	-2.76805	-5.82087	2.39481e-05	-2.76805	-5.82087	0.58268	0.792705	-0.548774	-0.978157	0.261409	-0.548774	-0.978157	1.11292	0.132548	-0.567305	-1.46241	0.0771037	-0.567305	-1.46241	Meso_IPS		26.5915	26.8105	27.5005	26.663	28.0961	28.3913	25.7205	26.7081	27.2276	25.9337	27.4532	27.7173	23.6189	24.989	24.6294	24.675	24.5962	24.9361	24.8369	23.6342	23.7837	23.5231	24.3713
A0A3B3IT15;A0A3B3IS84;P53621;P53621-2;A0A3B3ISC6;A0A3B3IU89;A0A3B3ITV3;A0A3B3ISK1;A0A3B3ITI7;A0A3B3IU78;A0A3B3IS23;A0A3B3ITX2	A0A3B3IT15;A0A3B3IS84;P53621;P53621-2;A0A3B3ISC6;A0A3B3IU89;A0A3B3ITV3;A0A3B3ISK1	Type I inositol 3,4-bisphosphate 4-phosphatase	INPP4A	4.5961	0.000670659	1.32459	4.71552	2.53452e-05	1.32459	4.71552	NaN	1	0	NaN	NaN	0	NaN	0.742864	0.234356	-0.492335	-1.11339	0.180774	-0.492335	-1.11339	Meso_IPS		25.1564	24.8198	24.6563	24.8364	24.9525	24.7303	25.3346	24.3166	24.6991	24.7475	24.4955	24.0574	26.1844	26.3583	26.0808	26.5328	26.5062	25.4368	25.8458	25.7451	24.2479	26.1548	25.8925
B3KSB8;A0A7I2V2S1;A0A7I2V4Q3;A0A7I2V2P6;A0A3B3ISG5;P14735-2;P14735;A0A7I2V3K9;A0A7I2V3E3;A0A7I2YQV5;A0A7I2YQS6;A0A7I2V612;A0A7I2V373;A0A7I2V610	B3KSB8;A0A7I2V2S1;A0A7I2V4Q3;A0A7I2V2P6;A0A3B3ISG5;P14735-2;P14735;A0A7I2V3K9;A0A7I2V3E3;A0A7I2YQV5	Insulin-degrading enzyme	IDE	0.0647298	0.866751	-0.0837812	-0.147474	0.86153	-0.0837812	-0.147474	0.134612	0.950122	0.172075	0.290956	0.733479	0.172075	0.290956	1.79193	0.0710424	-0.766603	-2.09804	0.0161462	-0.766603	-2.09804		Meso_Na2S3_Meso	25.0201	27.6828	27.9605	27.1887	27.7366	27.7866	26.651	27.8126	27.5396	27.0333	27.6315	27.7398	27.5567	27.3241	27.0375	27.2094	26.9662	26.7787	26.9463	26.6301	25.4069	26.8306	26.5045
Q92625;A0A3B3ISP1;A0A8V8TMV9;A0A8V8TP68;A0A8V8TME4;R4GN70;R4GMS8;H0YI72;A0A3B3ITU5;F8VR14;R4GN78;R4GMN5;A0A804HKX1;R4GMQ4;Q7Z6G8-10;Q7Z6G8-7;Q7Z6G8-2;Q7Z6G8-5;Q7Z6G8-8;Q7Z6G8-4;Q7Z6G8-9;Q7Z6G8-3;Q7Z6G8-6;Q7Z6G8	Q92625;A0A3B3ISP1	Ribosomal RNA processing protein 1 homolog B	RRP1B	0.817532	0.326824	-0.177278	-0.826921	0.152219	-0.177278	-0.826921	0.0161122	1	-0.00485738	-0.0238399	0.96358	-0.00485738	-0.0238399	2.44252	0.0704091	-0.89826	-2.65979	0.00360981	-0.89826	-2.65979		Meso_Na2S3_Meso	29.1525	29.0998	29.3301	29.2345	29.3232	28.7698	29.1163	29.1368	29.2893	28.9272	29.0834	29.3277	29.2997	28.7596	28.9891	29.0385	28.851	28.9084	28.7668	28.602	28.2584	27.39	27.657
A0A3B3ISQ4;Q9H6S3;Q9H6S3-3;Q9H6S3-2;H0YD62;H0YF37	A0A3B3ISQ4;Q9H6S3;Q9H6S3-3;Q9H6S3-2	Mitogen-activated protein kinase kinase kinase kinase 4	MAP4K4	4.53201	0.00188811	-0.796525	-3.78075	2.93758e-05	-0.796525	-3.78075	0.703008	0.847538	0.19102	0.800633	0.198149	0.19102	0.800633	1.988	0.138722	-0.261734	-1.43016	0.0102802	-0.261734	-1.43016	Meso_IPS	Meso_Na2S3_Meso	27.4875	27.2072	27.094	27.7148	27.254	27.1943	27.1836	27.653	27.51	27.8978	27.5204	27.3332	26.511	26.5671	26.343	26.4021	26.6256	26.7239	26.4542	26.1153	26.2551	26.3603	26.3377
Q96E14;A0A3B3ISX4;I3L2E0	Q96E14;A0A3B3ISX4	RecQ-mediated genome instability protein 2	RMI2	3.38758	0.00164341	-1.6285	-3.93326	0.000409654	-1.6285	-3.93326	1.00798	0.590933	-0.691951	-1.44331	0.0981796	-0.691951	-1.44331	NaN	1	0	NaN	NaN	0	NaN	Meso_IPS		26.6433	26.9083	27.0824	26.615	25.3189	27.0721	24.9382	26.0447	25.2777	26.4777	26.4382	26.312	25.3182	24.7333	24.5398	25.4954	24.652	25.1304	23.7213	24.9142	23.1418	24.219	23.9275
A0A3F2YNW9;A0A3B3IUA1;A0A3B3IU40;A0A3B3IT28;A0A3B3ITE5;A0A3B3ITF7;A0A3B3ITW6;Q12756;Q12756-3;Q12756-2;A0A3B3ITK3;H7C0K6;H7C3Y8;A0A6Q8PGE4	A0A3F2YNW9;A0A3B3IUA1;A0A3B3IU40;A0A3B3IT28;A0A3B3ITE5;A0A3B3ITF7;A0A3B3ITW6;Q12756;Q12756-3;Q12756-2;A0A3B3ITK3	E3 ubiquitin-protein ligase KCMF1	KCMF1	0.0103051	0.979515	-0.0106745	-0.0235017	0.976551	-0.0106745	-0.0235017	0.238333	0.919141	0.238663	0.463709	0.577653	0.238663	0.463709	2.44236	0.0687887	-0.580844	-2.28926	0.0036111	-0.580844	-2.28926		Meso_Na2S3_Meso	26.1992	24.8903	25.425	24.6993	26.0523	24.1064	25.5251	24.5534	25.9978	24.8977	25.9177	25.9129	25.764	24.9839	25.1012	24.944	25.2027	25.3127	24.4313	24.8764	24.677	24.7839	24.7633
P52948;A0A8V8TQF7;H0YCR0;A0A8V8TPX4;H0YEN4;A0A8V8TRC7;A0A3B3ITD8;A0A8V8TR21;P52948-2;P52948-5;H0YDA1;P52948-6;A0A8V8TRD0;P52948-3;P52948-4;A0A8V8TQG5;A0A8V8TR23;A0A8V8TPW9;H7C3P6;A0A8V8TPX8	P52948;A0A8V8TQF7;H0YCR0;A0A8V8TPX4;H0YEN4;A0A8V8TRC7;A0A3B3ITD8;A0A8V8TR21;P52948-2;P52948-5;H0YDA1;P52948-6;A0A8V8TRD0;P52948-3;P52948-4;A0A8V8TQG5;A0A8V8TR23;A0A8V8TPW9	Chromodomain-helicase-DNA-binding protein 4	CHD4	0.277114	0.576638	0.173412	0.474521	0.528307	0.173412	0.474521	0.444561	0.869195	0.274499	0.71172	0.359285	0.274499	0.71172	2.43897	0.0705	-0.56345	-2.26004	0.00363943	-0.56345	-2.26004		Meso_Na2S3_Meso	27.2286	28.3815	28.6556	28.5346	28.7712	28.8934	28.1987	28.3735	28.815	28.9054	28.6729	29.1463	28.7996	28.5134	28.7162	28.6596	28.6738	28.1428	27.6768	28.3948	27.7611	28.2679	28.0604
A0A3B3ITF0;Q96C86	A0A3B3ITF0;Q96C86	Regulation of nuclear pre-mRNA domain-containing protein 2	RPRD2	0.157508	0.768472	0.0674489	0.25206	0.695812	0.0674489	0.25206	1.15665	0.677889	-0.317438	-1.23846	0.0697183	-0.317438	-1.23846	2.43678	0.0697399	-0.567923	-2.26609	0.00365779	-0.567923	-2.26609		Meso_Na2S3_Meso	27.2632	27.1367	26.6877	26.5622	26.8263	26.9142	26.2776	26.3513	27.0457	26.6395	26.6753	26.4962	27.5882	26.8032	26.848	26.7622	26.9713	26.8221	26.6451	26.5218	26.2014	26.3963	26.1372
A0A3B3ITK7;P36871;P36871-2;P36871-3	A0A3B3ITK7;P36871;P36871-2;P36871-3			0.7605	0.155847	0.674646	1.20378	0.17358	0.674646	1.20378	0.624504	0.77081	0.58681	1.03507	0.237408	0.58681	1.03507	2.43341	0.0684444	-1.60131	-3.04888	0.00368626	-1.60131	-3.04888		Meso_Na2S3_Meso	26.342	26.837	27.1343	24.8731	27.6169	25.4097	26.4384	27.3996	27.051	26.3505	27.1757	27.3185	27.2567	27.1655	27.0085	27.2464	26.2396	27.3441	24.6788	26.8375	25.8379	24.2145	25.973
A0A3B3ITT5;P47914	A0A3B3ITT5;P47914	60S ribosomal protein L29	RPL29	3.20301	0.00109251	-2.70016	-4.14468	0.000626606	-2.70016	-4.14468	0.192252	0.926833	-0.494233	-0.436588	0.642315	-0.494233	-0.436588	2.27883	0.0737662	-1.13131	-2.70249	0.00526222	-1.13131	-2.70249	Meso_IPS	Meso_Na2S3_Meso	30.5739	30.8249	30.6119	29.792	27.5041	28.5492	32.6824	30.7451	27.479	28.8234	27.8134	27.3473	26.9684	26.9828	27.1588	26.7652	26.7453	27.0345	24.3589	25.7198	26.1344	26.5001	25.8771
A0A8I5KT86;A0A8I5KSQ4;A0A3B3ITX4;O75964;A0A8I5KSW3;A0A3B3IRW3	A0A8I5KT86;A0A8I5KSQ4;A0A3B3ITX4;O75964;A0A8I5KSW3	ATP synthase subunit g, mitochondrial	ATP5L	0.293467	0.582665	-0.146122	-0.466468	0.508784	-0.146122	-0.466468	0.431356	0.876359	-0.252128	-0.683623	0.370377	-0.252128	-0.683623	1.63634	0.138334	-0.307583	-1.43208	0.0231023	-0.307583	-1.43208		Meso_Na2S3_Meso	28.9956	29.4722	29.6883	29.2303	30.457	29.509	28.5103	29.4055	29.6433	29.1617	29.5204	29.5986	29.5055	29.3842	29.4016	29.4949	29.5449	29.1445	29.3365	29.2852	28.6694	29.1864	29.0241
A0A3B3ITZ9;Q9Y2W1	A0A3B3ITZ9;Q9Y2W1	Thyroid hormone receptor-associated protein 3	THRAP3	0.900839	0.166074	-0.393861	-1.1733	0.12565	-0.393861	-1.1733	0.870278	0.773321	0.275391	1.02273	0.13481	0.275391	1.02273	1.37827	0.0920997	-0.741996	-1.77478	0.0418534	-0.741996	-1.77478		Meso_Na2S3_Meso	29.7679	29.3697	30.1216	29.8879	30.3619	30.3724	30.1654	30.0413	30.4167	30.2848	30.4274	30.1982	30.3614	29.563	29.2529	29.299	29.2791	29.7629	29.3266	29.5709	28.3319	29.3847	28.3587
A0A3B3IU45;P33991;A0A3B3IT92;A0A3B3IS57;A0A3B3ITP6;E5RG31;A0A8V8TKP2;A0A3B3IRR8;A0A494C100;Q9UJA3-2;Q9UJA3-3;Q9UJA3;Q9UJA3-4	A0A3B3IU45;P33991;A0A3B3IT92;A0A3B3IS57;A0A3B3ITP6;E5RG31	Kinesin-like protein KIF22;Kinesin-like protein	KIF22	4.42664	0.00169288	-0.879334	-3.89545	3.74423e-05	-0.879334	-3.89545	0.999094	0.779318	-0.228692	-1.01072	0.100209	-0.228692	-1.01072	1.54247	0.0711532	-1.07686	-2.06425	0.0286769	-1.07686	-2.06425	Meso_IPS	Meso_Na2S3_Meso	27.3984	27.6622	27.2511	27.5769	27.4188	27.0648	27.0459	27.226	27.3578	27.3911	26.795	27.1842	26.7029	26.3324	26.6074	26.1663	26.705	26.5822	26.611	24.9984	25.8839	23.6871	25.9435
A0A3B3IUA2;B1AHD1;P55769;A0A3B3IRU2;A0A3B3ISH1;A0A3B3ISK4	A0A3B3IUA2;B1AHD1;P55769	Cell growth-regulating nucleolar protein	LYAR	6.3382	0.00055814	-0.945748	-5.17643	4.5899e-07	-0.945748	-5.17643	0.0144656	1	-0.0062987	-0.0252373	0.96724	-0.0062987	-0.0252373	2.43233	0.0942624	-0.320394	-1.73081	0.00369547	-0.320394	-1.73081	Meso_IPS	Meso_Na2S3_Meso	27.1654	27.2744	27.0491	26.8593	27.1247	27.2442	27.046	27.5627	27.0334	27.4285	26.6404	26.9682	26.3596	26.1381	26.3071	26.1538	26.0746	26.0093	25.8478	26.0242	25.8366	25.9517	25.8986
Q14258;A0A3B3IUA7;I3L2W4	Q14258;A0A3B3IUA7	Serine/threonine-protein kinase N1	PKN1	4.38786	0.000717391	-1.36862	-4.59609	4.09392e-05	-1.36862	-4.59609	2.45358	0.263333	-1.10906	-2.82705	0.00351901	-1.10906	-2.82705	NaN	1	0	NaN	NaN	0	NaN	Meso_IPS		27.2303	26.9628	26.5629	26.6925	26.4311	26.16	25.6501	26.0331	24.6504	24.9881	25.9925	26.0709	25.5955	25.2517	24.8256	25.5119	25.5269	25.1162	24.5892	24.8606	24.8211	23.9594	23.8721
Q14690;A0A3B3IUD7;S4R3Q4	Q14690;A0A3B3IUD7	Cyclin-dependent kinase 6	CDK6	4.36708	0.000550459	2.86667	5.54881	4.29458e-05	2.86667	5.54881	0.871188	0.589508	1.22876	1.43774	0.134528	1.22876	1.43774	1.39053	0.0711462	-1.83475	-2.08264	0.040688	-1.83475	-2.08264	Meso_IPS	Meso_Na2S3_Meso	25.0013	25.3258	24.6353	24.7138	24.6871	24.051	24.3518	28.1373	24.9916	25.2447	28.3687	24.6926	28.0696	28.191	27.7866	25.7374	27.7828	28.0469	24.6086	27.5936	23.3498	27.6187	25.8509
A0A494BZT8;Q9Y6A5;A0A087WUE2;E7EMT0;C9JA91;A0A494C117;H0Y8F2;F8WC55	A0A494BZT8;Q9Y6A5;A0A087WUE2	Ubiquitin-conjugating enzyme E2 L3	UBE2L3	0.130215	0.785107	0.0763849	0.235241	0.740943	0.0763849	0.235241	0.323957	0.89096	-0.314181	-0.601219	0.474289	-0.314181	-0.601219	2.41765	0.0685405	-0.707115	-2.44781	0.00382256	-0.707115	-2.44781		Meso_Na2S3_Meso	29.0669	28.7342	29.3213	29.4794	29.2777	29.9158	27.2315	29.784	29.2843	29.7497	28.6331	29.2278	29.228	29.2063	29.9519	29.1185	29.0008	29.7483	29.1199	28.5738	28.8236	28.5849	28.5128
A0A494C1L5;A0A494BZW2;P50851-2;E9PEM5;P50851;A0A494C0R9;A0A8V8TM79;H0Y9N9;A0A8V8TLZ6;A0A8V8TKR0;A0A3B3IU76;H0YA17;A0A8I5KQL6;A0A8V8TL26;A0A3B3IS13;A0A8I5QKR6	A0A494C1L5;A0A494BZW2;P50851-2;E9PEM5;P50851;A0A494C0R9	Cytosol aminopeptidase	LAP3	2.18202	0.0166959	-0.657523	-2.24867	0.00657634	-0.657523	-2.24867	0.497608	0.872027	0.235344	0.726562	0.317975	0.235344	0.726562	2.40416	0.06836	-0.869931	-2.60815	0.00394314	-0.869931	-2.60815	Meso_IPS	Meso_Na2S3_Meso	30.3072	30.0786	29.9794	30.6264	30.0826	29.8575	31.1405	29.8867	29.9365	30.5504	30.6139	30.2157	29.5728	29.7205	29.3578	30.0942	29.2199	29.0212	28.9525	28.895	28.3939	28.2535	28.1214
A0A494C085;P06132;A0A1B0GVZ4;A0A494C0Q8;A0A494BZY8;A0A1B0GVN9;A0A494C007;H0Y5R6;Q5T446;A0A494C0P4;A0A494C0S8;A0A494C1D8;A0A494C1T3	A0A494C085;P06132;A0A1B0GVZ4;A0A494C0Q8;A0A494BZY8;A0A1B0GVN9;A0A494C007;H0Y5R6;Q5T446	U3 small nucleolar ribonucleoprotein protein MPP10	MPHOSPH10	0.321907	0.568876	0.142201	0.486555	0.476532	0.142201	0.486555	0.329183	0.91924	0.1317	0.479217	0.468616	0.1317	0.479217	2.39257	0.0696471	-0.800108	-2.5341	0.00404979	-0.800108	-2.5341		Meso_Na2S3_Meso	27.041	27.7851	27.5153	27.355	27.717	27.8834	27.1837	27.7092	27.9078	27.4991	27.8683	27.9188	27.7424	27.3179	27.8579	27.3408	27.6335	28.2574	27.1948	27.4869	26.4765	26.9587	26.6663
A0A494C0B4;P54725-2;P54725-3;P54725;K7ENJ0;K7ELW1	A0A494C0B4;P54725-2;P54725-3;P54725;K7ENJ0;K7ELW1	UV excision repair protein RAD23 homolog A	RAD23A	1.06849	0.0528427	1.35373	1.67272	0.0854098	1.35373	1.67272	0.82206	0.623837	1.11636	1.36605	0.15064	1.11636	1.36605	1.27991	0.15683	-0.343509	-1.34089	0.0524912	-0.343509	-1.34089			27.8808	24.0204	25.4595	28.0364	27.9948	27.8425	27.6549	27.8431	28.7373	27.8163	27.9123	27.9688	28.694	28.4002	28.0724	27.9195	28.1943	28.0764	28.0185	28.2767	27.6001	27.9762	27.6097
C9J719;C9JJ78;A0A494C0F3;Q15125	C9J719;C9JJ78;A0A494C0F3;Q15125	3-beta-hydroxysteroid-Delta(8),Delta(7)-isomerase	EBP	0.481699	0.264556	1.17237	0.941988	0.329838	1.17237	0.941988	0.513067	0.783482	1.23952	0.990744	0.306855	1.23952	0.990744	0.123266	0.773059	-0.376621	-0.29801	0.752895	-0.376621	-0.29801			24.7983	24.583	25.1393	25.7491	28.5779	28.4851	28.5574	28.6507	29.1873	28.9188	25.1194	24.3362	28.7076	24.903	28.6068	28.8608	28.8627	24.4259	25.9015	28.5067	28.0278	23.631	28.2938
O95394-4;O95394-3;O95394;H0Y987;A0A8V8TMH7;A0A8V8TLT8;A0A494C0G1;A0A494C1Q4;A0A8V8TNH4;A0A087WT27;A0A494C1E2;J3KN95;A0A8V8TMI1;A0A8V8TM25;A0A494C099;H0Y8I3;A0A494C163;A0A8V8TNM1;D6RIS6;D6RF77;D6RCQ8;A0A8V8TNT6;A0A8V8TNG4;D6RC77;D6RCD1	O95394-4;O95394-3;O95394;H0Y987;A0A8V8TMH7;A0A8V8TLT8;A0A494C0G1;A0A494C1Q4;A0A8V8TNH4;A0A087WT27;A0A494C1E2;J3KN95;A0A8V8TMI1;A0A8V8TM25;A0A494C099;H0Y8I3;A0A494C163	Peroxiredoxin-6	PRDX6	4.13543	0.00255738	-0.736016	-3.43836	7.32099e-05	-0.736016	-3.43836	1.03847	0.774441	-0.243297	-1.05623	0.0915232	-0.243297	-1.05623	2.39057	0.0712355	-0.464602	-2.06154	0.00406846	-0.464602	-2.06154	Meso_IPS	Meso_Na2S3_Meso	31.6846	31.5568	32.0034	31.6306	31.6217	31.8097	31.1746	31.7707	31.6721	31.1746	31.7059	31.3492	31.3829	30.9745	30.7327	30.9473	30.8123	31.0409	30.8992	30.4011	30.5957	30.3687	30.4832
A0A494C0R8;I3L2B0;K7EIG1;I3L318;I3L4B5	A0A494C0R8;I3L2B0;K7EIG1	Neuroblast differentiation-associated protein AHNAK	AHNAK	4.83856	0.000615385	5.05397	6.76569	1.45026e-05	5.05397	6.76569	0.101433	0.960554	-0.263033	-0.245898	0.791711	-0.263033	-0.245898	2.38909	0.0669949	-0.629024	-2.3312	0.00408237	-0.629024	-2.3312	Meso_IPS	Meso_Na2S3_Meso	24.4041	27.6468	25.718	24.5975	27.8647	27.4204	23.9682	27.6531	26.5495	23.6847	27.7729	26.4448	31.115	31.4792	31.3685	31.463	31.5186	31.0309	30.3121	31.0942	30.2829	31.014	30.9351
H7BZ50;H7C173;H7C202;A0A494C0V9;B8ZZ87;Q6P582;Q6NZ67	H7BZ50;H7C173;H7C202;A0A494C0V9;B8ZZ87;Q6P582;Q6NZ67	Mitotic-spindle organizing protein 2A;Mitotic-spindle organizing protein 2B	MZT2B;MZT2A	0.884976	0.120645	-0.675694	-1.32502	0.130324	-0.675694	-1.32502	0.0685519	0.980353	-0.0611601	-0.1443	0.853981	-0.0611601	-0.1443	0.50961	0.358848	0.444925	0.863258	0.309307	0.444925	0.863258			25.6839	25.3853	25.0243	25.2231	26.1344	24.5469	25.2497	26.04	24.4766	25.8094	25.1314	24.9238	25.7831	24.682	25.0931	23.3598	24.0857	24.94	24.0753	25.5612	24.8361	25.5484	25.3913
A0A494C1B8;P29144;Q5VZU9;A0A494C0U1;A0A494C0X4;A0A494C1S4;A0A494C159;A0A494C1L2;A0A494C1S6;A0A494C0A3	A0A494C1B8;P29144;Q5VZU9;A0A494C0U1;A0A494C0X4	Small nuclear ribonucleoprotein Sm D2	SNRPD2	0.714684	0.300745	-0.233096	-0.873155	0.192893	-0.233096	-0.873155	0.0447304	0.987784	-0.0259228	-0.0848456	0.902131	-0.0259228	-0.0848456	2.38841	0.0791642	-0.400261	-1.92347	0.00408873	-0.400261	-1.92347		Meso_Na2S3_Meso	29.5233	30.3395	30.1938	30.5344	30.2155	29.9693	30.3925	30.3741	30.2324	29.4128	30.1498	30.0585	30.0448	29.9167	29.6082	29.7157	30.1886	29.9031	29.7849	29.4913	29.5259	29.3742	29.4672
A0A8Q3SHZ4;A0A494C1F2;P35658-2;P35658-4;P35658;P35658-3;P35658-5;A0A8Q3WLX1;H0YF36;H0Y837;A0A494C104;E9PKD2;A0A494BZU9;B7ZAV2	A0A8Q3SHZ4;A0A494C1F2;P35658-2;P35658-4;P35658;P35658-3;P35658-5;A0A8Q3WLX1	Thioredoxin domain-containing protein 9	TXNDC9	4.25135	0.000529412	-2.15282	-5.08916	5.60592e-05	-2.15282	-5.08916	0.370854	0.881827	-0.322553	-0.660329	0.425742	-0.322553	-0.660329	0.456764	0.412194	0.372478	0.777027	0.34933	0.372478	0.777027	Meso_IPS		27.7962	27.1948	27.6306	27.4467	27.3734	27.8744	27.6465	27.706	25.3737	27.6455	27.5989	27.4101	25.3622	25.1191	25.1956	24.9428	24.895	26.8845	25.3435	26.0483	25.7354	24.9435	26.1075
A0A8I5KVB5;A0A494C1K3;P78347-2;P78347-4;P78347-3;P78347;A0A494C0Q7;P78347-5;A0A087WW90;A0A0D9SF80;A0A494C0I1;A0A494C1N8;Q86UP8-3;Q86UP8;Q6EKJ0;C9J6M0	A0A8I5KVB5;A0A494C1K3;P78347-2;P78347-4;P78347-3;P78347	Ran GTPase-activating protein 1	RANGAP1	1.61815	0.0342376	-0.632734	-1.87041	0.0240906	-0.632734	-1.87041	1.32463	0.543872	-0.550414	-1.60224	0.0473557	-0.550414	-1.60224	2.37782	0.0709178	-0.513838	-2.14706	0.00418964	-0.513838	-2.14706	Meso_IPS	Meso_Na2S3_Meso	27.7891	28.0923	29.1085	28.5437	28.6219	28.978	28.1776	27.5183	28.0298	27.6422	28.2284	28.2347	28.0357	28.1	27.9265	27.9938	27.97	27.3109	27.4836	27.5707	27.3969	27.3554	27.406
P26885;A0A494C1N0;F5H0N4	P26885;A0A494C1N0	Peptidyl-prolyl cis-trans isomerase FKBP2	FKBP2	0.337783	0.410656	-0.787521	-0.700945	0.459427	-0.787521	-0.700945	0.29325	0.91244	-0.186848	-0.501127	0.509038	-0.186848	-0.501127	0.117201	0.784285	0.31439	0.281551	0.763482	0.31439	0.281551			28.6634	29.9794	29.9977	29.7096	29.6629	29.819	28.7273	29.4824	29.9591	29.1639	29.5878	29.7904	29.832	30.1087	29.9574	23.8541	29.4653	29.8892	29.4939	29.674	28.96	29.1857	29.1496
A0A499FI31;Q15020-4;Q15020;Q15020-2;H0YHU8;A0A494C0L2;F8W667;Q15020-3	A0A499FI31;Q15020-4;Q15020	Metastasis-associated protein MTA2	MTA2	1.03561	0.314546	0.155761	0.848245	0.092128	0.155761	0.848245	0.936155	0.799346	-0.200032	-0.92532	0.115836	-0.200032	-0.92532	2.36881	0.0794841	-0.400924	-1.91758	0.00427755	-0.400924	-1.91758		Meso_Na2S3_Meso	27.3299	27.3957	27.6321	27.2546	27.4835	27.3433	26.9291	27.2269	27.4547	26.9016	27.4935	27.2332	27.8252	27.3878	27.5691	27.6308	27.4473	27.5136	27.3353	27.3936	26.9591	27.3016	27.118
Q9UPN3-2;Q9UPN3-3;A0A590UJG2;H3BQK9;H3BPE1;Q9UPN3;Q9UPN3-4;A0A7P0MQR8;H0Y390;Q9UPN3-5;A0A804HL78;O94854;E9PNZ4;A0A5F9ZGX0;A0A669KB06;H0Y314;A0A669KBB0;H0Y4F5;A0A0A6YYJ5;H0Y6T5;E9PLY0;H0Y7I1;H0YBX0;A0A669KB84	Q9UPN3-2;Q9UPN3-3;A0A590UJG2;H3BQK9;H3BPE1;Q9UPN3;Q9UPN3-4;A0A7P0MQR8;H0Y390;Q9UPN3-5	Alcohol dehydrogenase class-3	ADH5	3.56856	0.00758249	-0.522592	-2.67447	0.000270047	-0.522592	-2.67447	0.129188	0.968476	0.0477641	0.197771	0.742698	0.0477641	0.197771	2.36835	0.0879134	-0.362692	-1.82538	0.00428207	-0.362692	-1.82538	Meso_IPS	Meso_Na2S3_Meso	30.5798	30.8293	30.6756	30.5838	31.1004	30.7311	30.3417	30.6113	30.9361	30.7651	31.0332	31.0992	30.0641	30.4216	30.2718	30.2299	30.2664	30.1107	30.1568	30.0108	29.7501	29.7753	29.9143
A0A590UJK4;A0A590UK01;A0A590UJP7;A0A590UK80;Q13247-3;Q13247;Q13247-2	A0A590UJK4;A0A590UK01;A0A590UJP7;A0A590UK80;Q13247-3;Q13247	Splicing factor, proline- and glutamine-rich	SFPQ	2.22718	0.0260959	-0.481332	-2.01955	0.00592678	-0.481332	-2.01955	1.47062	0.57094	-0.40564	-1.53026	0.0338362	-0.40564	-1.53026	2.3633	0.0670189	-0.717806	-2.42749	0.00433209	-0.717806	-2.42749	Meso_IPS	Meso_Na2S3_Meso	32.5751	32.0654	32.3842	32.4675	31.847	32.243	32.2713	31.9763	31.525	32.0582	31.7928	31.5247	31.818	31.412	31.8782	31.7981	32.026	31.7619	31.6267	31.2343	30.9635	31.3729	30.7535
A0A590UJT3;Q9NYB0	A0A590UJT3;Q9NYB0	Dihydrolipoyllysine-residue acetyltransferase component of pyruvate dehydrogenase complex, mitochondrial;Acetyltransferase component of pyruvate dehydrogenase complex	DLAT	0.7304	0.240633	0.327971	0.990929	0.186037	0.327971	0.990929	0.498256	0.871046	0.244272	0.735384	0.3175	0.244272	0.735384	2.34854	0.0705455	-0.81882	-2.52335	0.00448187	-0.81882	-2.52335		Meso_Na2S3_Meso	26.0429	27.3411	27.3924	27.3415	27.3937	27.0257	27.0964	27.2221	27.566	27.5269	27.1481	27.4434	27.5665	27.253	27.462	27.5174	27.5985	27.1078	26.6523	27.0273	26.112	27.0349	26.9375
A0A590UJX5;A0A7P0Z4H6;A0A804CCZ3;H0Y360;Q01433-2;Q01433;E9PJF6;A0A7P0TB79;A0A590UK85;Q01433-5;A0A7P0T999;Q01433-4;E9PIJ1;H0YF16;A0A804H2H4	A0A590UJX5;A0A7P0Z4H6;A0A804CCZ3;H0Y360;Q01433-2;Q01433;E9PJF6;A0A7P0TB79;A0A590UK85;Q01433-5;A0A7P0T999;Q01433-4	T-complex protein 1 subunit theta	CCT8	1.65402	0.123096	-0.255305	-1.31305	0.022181	-0.255305	-1.31305	0.0195124	0.999661	-0.0065759	-0.0303861	0.956065	-0.0065759	-0.0303861	2.34676	0.0885929	-0.362401	-1.81721	0.00450031	-0.362401	-1.81721	Meso_IPS	Meso_Na2S3_Meso	32.2704	32.2978	32.237	31.955	32.4997	32.0816	31.864	32.1761	32.4715	32.1342	32.2665	32.3897	32.1893	31.9689	31.9884	31.9539	31.9435	31.7656	31.9228	31.6807	31.3413	31.6466	31.6043
A0A5F9UP49;Q9BRK5;A0A5F9UJX7;Q9BRK5-6;H0Y3T6;G3V1E2;Q9BRK5-4;Q9BRK5-3;Q9BRK5-2;Q9BRK5-5	A0A5F9UP49;Q9BRK5;A0A5F9UJX7;Q9BRK5-6;H0Y3T6;G3V1E2;Q9BRK5-4;Q9BRK5-3;Q9BRK5-2	45 kDa calcium-binding protein	SDF4	0.18372	0.669931	0.177211	0.365472	0.655058	0.177211	0.365472	0.455859	0.859771	0.382173	0.780179	0.350059	0.382173	0.780179	2.52316	0.0707481	-0.691372	-2.49032	0.00299807	-0.691372	-2.49032		Meso_Na2S3_Meso	25.9301	25.2875	27.2561	27.0218	27.4171	27.4226	27.0562	27.5044	26.9819	27.4261	27.0467	26.613	27.1425	26.7979	27.2178	26.5472	27.0808	26.6123	26.2976	26.5923	26.1991	26.2185	26.3378
A0A5F9ZGP6;E9PL92;E9PKM6;E9PQZ6;A0A5K1VW55;A0A5F9ZH79;A0A5F9ZI37;A0A5F9ZHP1;Q8N9N2-2;E9PM82	A0A5F9ZGP6;E9PL92;E9PKM6;E9PQZ6;A0A5K1VW55;A0A5F9ZH79;A0A5F9ZI37;A0A5F9ZHP1;Q8N9N2-2;E9PM82	Activating signal cointegrator 1 complex subunit 1	ASCC1	0.755975	0.12365	-1.29836	-1.31117	0.175398	-1.29836	-1.31117	1.76007	0.367882	-2.13259	-2.51075	0.0173752	-2.13259	-2.51075	0.737413	0.168157	-1.45427	-1.30242	0.183057	-1.45427	-1.30242			28.743	28.3734	26.0229	25.7776	28.5323	27.9266	24.9162	24.4277	26.2858	25.0913	24.2635	27.5957	27.8729	27.8911	25.5954	23.9685	24.6959	27.5617	28.1404	24.6048	23.0216	25.1412	24.1704
Q9NTJ5;A0A5F9ZHN7;A0A9L9PYD2;A0A9L9PXB9;A0A9L9PXW9;Q9NTJ5-2;E9PGZ4;A0A9L9PXJ6;A0A9L9PXW5;A0A9L9PXK1;F8WDN7;A0A9L9PXC7;A0A9L9PXW1;A0A9L9PXZ2;A0A9L9PXY7;F8WCQ2;A0A9L9PYD8	Q9NTJ5;A0A5F9ZHN7;A0A9L9PYD2;A0A9L9PXB9;A0A9L9PXW9;Q9NTJ5-2;E9PGZ4;A0A9L9PXJ6;A0A9L9PXW5;A0A9L9PXK1	Coatomer subunit alpha;Xenin;Proxenin	COPA	1.57267	0.0214732	1.16266	2.12105	0.0267502	1.16266	2.12105	0.244522	0.913749	-0.379767	-0.509273	0.569479	-0.379767	-0.509273	2.33631	0.0914069	-0.354373	-1.79326	0.0046099	-0.354373	-1.79326	Meso_IPS	Meso_Na2S3_Meso	28.9073	29.3235	29.8797	27.3422	30.1173	27.9781	28.6236	27.2514	29.7819	27.4978	28.1132	30.0016	30.1104	30.3236	30.0331	30.1706	30.0517	29.8347	29.666	29.9485	29.4721	29.887	29.7861
P51648-2;P51648;A0A5F9ZHN9;A0A5F9ZGX4;A0A5F9ZHI5;J3QRD1;A0A5K1VW72;A0A5F9ZI12;A0A5F9ZHP6;A0A5F9ZHZ9;E9PNN6;A8MYB8;I3L2W1;C9JMC5;J3QKK9;C9JKT2;I3L1M4;E9PJV0;J3KTG1;J3QS00;A0A0D9SGC3;J3KTD9;P48448;P43353-2;P30838;P43353;I3L0X1	P51648-2;P51648;A0A5F9ZHN9;A0A5F9ZGX4;A0A5F9ZHI5;J3QRD1;A0A5K1VW72;A0A5F9ZI12	Cell cycle and apoptosis regulator protein 2	CCAR2	0.625745	0.284308	-0.319189	-0.902717	0.236731	-0.319189	-0.902717	0.00202298	0.998441	-0.00168006	-0.00440572	0.995353	-0.00168006	-0.00440572	2.32851	0.0672611	-0.73847	-2.42898	0.00469339	-0.73847	-2.42898		Meso_Na2S3_Meso	30.5285	30.5529	30.6588	29.6625	29.9154	30.8297	30.1753	30.4932	29.4973	30.2518	30.8005	30.9196	29.8131	29.9394	29.8674	30.8684	30.0056	29.7388	29.3826	29.6066	28.8779	29.4474	29.4336
A0A8Q3SIN5;V9GYM8;A0A5F9ZI21;Q92974-3;Q92974-2;Q92974;V9GYF0;V9GYF5;V9GYG5;V9GZ14;V9GZ58	A0A8Q3SIN5;V9GYM8;A0A5F9ZI21;Q92974-3;Q92974-2;Q92974;V9GYF0	Luc7-like protein 3	LUC7L3	0.278884	0.590047	0.148923	0.455767	0.526157	0.148923	0.455767	0.251798	0.927043	-0.144346	-0.425259	0.560018	-0.144346	-0.425259	2.32644	0.0672124	-0.657444	-2.33316	0.00471586	-0.657444	-2.33316		Meso_Na2S3_Meso	26.5044	26.3108	26.9212	27.5731	27.5137	27.2546	26.505	26.8	26.9008	26.7829	27.3033	26.9197	27.2956	26.8805	27.2783	27.1984	27.3135	27.0051	26.7285	26.8595	26.1269	27.0055	26.2406
A0A5H1ZRS1;Q15154-5;A0A4W8VX11;H0YBA1;Q15154-4;Q15154-2;Q15154;E7EV93;E9PGW9;Q15154-3;E5RGQ4	A0A5H1ZRS1;Q15154-5;A0A4W8VX11;H0YBA1;Q15154-4;Q15154-2;Q15154	Ezrin	EZR	2.06644	0.0129346	-0.876721	-2.3761	0.00858152	-0.876721	-2.3761	0.0663091	0.98065	-0.0652358	-0.142953	0.858402	-0.0652358	-0.142953	2.3195	0.070711	-0.523397	-2.1354	0.00479178	-0.523397	-2.1354	Meso_IPS	Meso_Na2S3_Meso	29.8082	30.8297	31.2328	29.7421	31.0065	30.8076	29.3848	30.9295	30.347	30.6238	31.0198	30.7306	29.9725	29.5321	29.6305	29.7314	29.5124	29.7876	29.4323	28.8676	29.3655	28.9428	29.5464
A0A669KAX3;O76024;A0A804HIL0;A0A804HKM5;A0A804HK77;A0A804HIL2;H0Y9G5	A0A669KAX3;O76024;A0A804HIL0;A0A804HKM5;A0A804HK77;A0A804HIL2	Wolframin	WFS1	0.687025	0.183843	-0.671693	-1.12677	0.205577	-0.671693	-1.12677	0.195656	0.926971	0.243494	0.40528	0.6373	0.243494	0.40528	0.147669	0.784553	-0.108607	-0.281609	0.711756	-0.108607	-0.281609			24.181	26.6041	24.9781	26.7429	24.6902	26.3949	26.3575	24.8992	25.7293	25.7964	26.0691	26.2007	25.6118	24.8965	24.1783	24.9797	24.6511	25.2437	25.233	24.6691	24.8585	24.5373	25.4998
A0A669KB12;Q09472;A0A994J6T4;A0A994J3N7;A0A0U1RR87;I3L0Q1	A0A669KB12;Q09472	40S ribosomal protein S3a	RPS3A	4.04375	0.00327021	-0.647559	-3.19035	9.0416e-05	-0.647559	-3.19035	0.711053	0.890229	-0.107374	-0.605902	0.194512	-0.107374	-0.605902	2.30948	0.0774032	-0.43024	-1.95795	0.00490362	-0.43024	-1.95795	Meso_IPS	Meso_Na2S3_Meso	32.646	32.2891	32.2969	32.2758	32.5084	32.4565	32.3382	32.2266	32.1405	32.4806	32.3098	32.3328	32.0891	31.5878	31.9063	31.7682	31.6705	31.5654	31.6307	31.4591	31.0542	31.4372	31.2493
A0A669KBH9;A0A669KBG4;M0QXA7;A0A669KAV7;O95785-3;B9EGQ5;O95785-4;A0A2R8YFV2;O95785;O95785-2	A0A669KBH9;A0A669KBG4;M0QXA7;A0A669KAV7;O95785-3;B9EGQ5;O95785-4;A0A2R8YFV2;O95785;O95785-2	Laminin subunit beta-1	LAMB1	2.94405	0.00220061	-1.75245	-3.58258	0.0011375	-1.75245	-3.58258	0.150817	0.944066	0.167902	0.314738	0.706615	0.167902	0.314738	2.30503	0.0700328	-0.850372	-2.5228	0.00495419	-0.850372	-2.5228	Meso_IPS	Meso_Na2S3_Meso	29.7214	28.4198	28.3195	28.4008	27.2951	29.3282	27.9814	29.4873	28.6039	29.233	29.1222	28.0645	27.1938	26.6906	27.0444	27.3276	26.282	26.4318	25.9739	26.2277	25.3165	25.8654	25.9875
A0A669KBL1;Q93009-3;Q93009;H3BND8;F5H2X1;H3BUV0;H3BTM1;H3BRA2;H3BQD1	A0A669KBL1;Q93009-3;Q93009;H3BND8	RNA-binding protein 4	RBM4	0.569054	0.372223	0.212291	0.75363	0.26974	0.212291	0.75363	0.171078	0.946462	-0.109602	-0.310233	0.674406	-0.109602	-0.310233	2.3003	0.0877148	-0.374676	-1.83084	0.0050084	-0.374676	-1.83084		Meso_Na2S3_Meso	28.7823	29.1698	29.4092	29.383	29.9134	29.8657	28.6827	29.2675	29.6566	28.8704	29.6323	29.7564	29.7375	29.5821	29.5201	29.5254	29.8297	29.6024	29.2908	29.4921	28.8951	29.3755	29.4051
A0A6I8PIV1;Q9P2J5;B4DER1;A0A6I8PIT3;A0A6I8PL42;A0A6I8PRS0;Q9P2J5-2;A0A6I8PLB8;A0A6I8PS05;A0A6I8PIP7;A0A6I8PTV8;A0A6I8PLB3;A0A6I8PRU9;Q9P2J5-3	A0A6I8PIV1;Q9P2J5;B4DER1;A0A6I8PIT3;A0A6I8PL42;A0A6I8PRS0;Q9P2J5-2;A0A6I8PLB8;A0A6I8PS05;A0A6I8PIP7;A0A6I8PTV8;A0A6I8PLB3;A0A6I8PRU9	Bifunctional purine biosynthesis protein PURH;Phosphoribosylaminoimidazolecarboxamide formyltransferase;IMP cyclohydrolase	ATIC	1.35046	0.122707	-0.307992	-1.31512	0.0446213	-0.307992	-1.31512	0.366237	0.907171	-0.146403	-0.52639	0.430291	-0.146403	-0.52639	2.28667	0.0714063	-0.476131	-2.03747	0.00516811	-0.476131	-2.03747	Meso_IPS	Meso_Na2S3_Meso	30.7486	30.3942	30.9787	30.5082	30.8302	30.9465	30.1519	30.8061	30.7119	30.0942	30.8561	30.9076	30.6751	30.649	30.2392	30.5357	30.3381	30.1213	30.1062	30.3077	29.815	29.9844	29.8449
Q99615;A0A6I8PU73;A0A6I8PR89;A0A6I8PUD4;A0A6I8PS32;A0A6I8PIK4;A0A6I8PU89;A0A6I8PLE7;Q99615-2;A0A6I8PRZ0;K7EK03;K7EIH8;A0A6I8PUC2;K7ER44;K7EPP7;K7ESP1;K7ELJ8;K7EJV7;K7EN19;K7EJL5;K7EJE9;A0A6I8PR93	Q99615;A0A6I8PU73;A0A6I8PR89;A0A6I8PUD4;A0A6I8PS32;A0A6I8PIK4;A0A6I8PU89;A0A6I8PLE7;Q99615-2;A0A6I8PRZ0;K7EK03;K7EIH8;A0A6I8PUC2;K7ER44;K7EPP7	Beta-adducin	ADD2	4.10252	0.000533333	-2.51192	-5.09639	7.89737e-05	-2.51192	-5.09639	1.49529	0.650172	0.273822	1.30422	0.0319679	0.273822	1.30422	0.922057	0.151784	0.69761	1.36795	0.119658	0.69761	1.36795	Meso_IPS		27.953	27.803	28.0769	28.1047	28.0978	28.2135	28.0473	28.513	28.2774	28.2479	28.6558	28.1505	26.5809	24.5316	26.5326	26.0089	24.6843	24.8392	26.6834	25.8555	26.0087	26.4578	26.0022
A0A8I5KNZ1;A0A6Q8KRG2;B7ZC06;Q08379;A0A8I5QJQ7;A0A8I5KZ68;A0A8J9BZL8;A0A087WYC0;A0A8I5KT73;A0A1W2PQY5;Q08379-2;A0A8I5KUW5;A0A8I5KZ34;A0A8I5QL14;A0A8I5KRU0;H0Y7B8	A0A8I5KNZ1;A0A6Q8KRG2;B7ZC06;Q08379;A0A8I5QJQ7;A0A8I5KZ68;A0A8J9BZL8;A0A087WYC0;A0A8I5KT73;A0A1W2PQY5;Q08379-2	Ensconsin	MAP7	4.09949	0.000611111	-2.28886	-4.99425	7.95253e-05	-2.28886	-4.99425	0.67511	0.831449	-0.232825	-0.84871	0.211296	-0.232825	-0.84871	0.369722	0.476839	0.384777	0.681546	0.426853	0.384777	0.681546	Meso_IPS		28.2654	27.6485	27.2456	27.3643	27.6925	27.1628	27.465	27.1159	27.3554	27.4477	27.3808	27.2173	24.916	25.8311	24.2354	24.9367	26.4582	25.2686	24.1454	26.3784	25.9656	25.6512	25.4512
A0A6Q8PFF7;A0A6Q8PG75;A0A6Q8PGA4;A0A6Q8PG14;A0A8I5KRC0;A0A6Q8PG30;A0A6Q8PHQ1;A0A6Q8PEZ7;Q96S66-4;Q96S66-3;Q96S66-2;Q96S66;Q5T1P5;A0A6Q8PG68	A0A6Q8PFF7;A0A6Q8PG75;A0A6Q8PGA4;A0A6Q8PG14;A0A8I5KRC0;A0A6Q8PG30;A0A6Q8PHQ1;A0A6Q8PEZ7;Q96S66-4;Q96S66-3;Q96S66-2;Q96S66;Q5T1P5;A0A6Q8PG68	Chloride channel CLIC-like protein 1	CLCC1	0.448995	0.35365	-0.41156	-0.784004	0.355636	-0.41156	-0.784004	0.0994382	0.967125	0.0999009	0.210305	0.795357	0.0999009	0.210305	NaN	1	0	NaN	NaN	0	NaN			26.2782	26.0601	25.5367	25.711	24.3765	24.4712	25.8686	25.7692	24.6424	25.6492	25.6403	25.4634	24.7017	24.5841	25.2188	25.8633	25.5223	24.0741	24.7544	24.8536	23.9338	25.0712	23.6147
B4DHE8;A0A6Q8PF05;Q96DH6-2;Q96DH6;A0A6Q8PHT3;J3QKT5;A0A6Q8PFU8;J3KTC1;A0A6Q8PGD8;B4DM51;Q96DH6-3	B4DHE8;A0A6Q8PF05;Q96DH6-2;Q96DH6;A0A6Q8PHT3;J3QKT5;A0A6Q8PFU8;J3KTC1	60S ribosomal protein L35a	RPL35A	4.08957	0.00190164	-0.88735	-3.7082	8.13629e-05	-0.88735	-3.7082	1.57505	0.746647	-0.192147	-1.10446	0.0266041	-0.192147	-1.10446	0.039496	0.942513	0.0239782	0.0763235	0.91307	0.0239782	0.0763235	Meso_IPS		31.7643	31.438	31.9252	31.6449	31.5789	31.7055	31.408	31.4935	31.4037	31.5329	31.5915	31.4745	30.4726	30.7538	31.0699	30.9657	30.3985	31.0723	31.3224	31.0005	30.0792	31.0696	30.6381
P49588;A0A6Q8PF33;A0A6Q8PGE8;A0A6Q8PGR9;P49588-2;A0A6Q8PGN5;A0A6Q8PFY2;H3BPK7;A0A6Q8PGB5;A0A6Q8PFK3;A0A6Q8PHJ2;A0A6Q8PH44;A0A6Q8PHP7;A0A6Q8PHP3;A0A6Q8PF77;A0A6Q8PG28;A0A6Q8PG62;A0A6Q8PGI8;A0A6Q8PHN5	P49588;A0A6Q8PF33;A0A6Q8PGE8;A0A6Q8PGR9;P49588-2;A0A6Q8PGN5;A0A6Q8PFY2;H3BPK7;A0A6Q8PGB5;A0A6Q8PFK3;A0A6Q8PHJ2	GrpE protein homolog 1, mitochondrial	GRPEL1	0.233069	0.723087	0.0649945	0.302176	0.584698	0.0649945	0.302176	0.177892	0.952591	-0.0644201	-0.264137	0.663908	-0.0644201	-0.264137	2.28482	0.0709571	-0.553217	-2.16572	0.00519016	-0.553217	-2.16572		Meso_Na2S3_Meso	29.372	29.7124	29.6347	29.2523	29.7978	29.5386	28.9458	29.5718	29.7332	29.4232	29.5813	29.6659	29.8713	29.5192	29.7275	29.3814	29.7395	29.4588	29.2752	29.3792	28.6113	29.318	29.0897
O95831;O95831-3;A0A6Q8PFE1;A0A6Q8PG15;A0A6Q8PFM5;A0A7I2PK44;A0A6Q8PFQ8;A0A6Q8PHJ9;A0A6Q8PHC0;A0A6Q8PFS4;A0A6Q8PFA7;A0A7I2RLJ8;A0A6Q8PFW2;O95831-4;O95831-2;E9PMA0;A0A6Q8PF87;O95831-5;A0A6Q8PHJ4;A0A6Q8PFN1	O95831;O95831-3;A0A6Q8PFE1;A0A6Q8PG15;A0A6Q8PFM5;A0A7I2PK44;A0A6Q8PFQ8;A0A6Q8PHJ9;A0A6Q8PHC0;A0A6Q8PFS4;A0A6Q8PFA7;A0A7I2RLJ8;A0A6Q8PFW2;O95831-4	H/ACA ribonucleoprotein complex subunit 4	DKC1	1.98497	0.0272492	0.539234	1.988	0.0103521	0.539234	1.988	0.0531799	0.99029	0.0217002	0.0882351	0.884749	0.0217002	0.0882351	2.26295	0.069181	-0.65492	-2.29317	0.00545823	-0.65492	-2.29317	Meso_IPS	Meso_Na2S3_Meso	28.5768	27.9387	27.939	28.0479	27.8365	27.9836	28.1075	28.1974	28.0352	27.9725	28.4297	27.7104	29.1183	28.4673	28.3807	28.3142	28.4052	28.8721	28.2143	27.941	27.3251	28.1069	27.9445
A0A6Q8PFJ0;P02545;P02545-6;P02545-3;A0A804HL68;A0A6Q8PHQ9;P02545-5;P02545-4;A0A6Q8PF80;H0YAB0;A0A6Q8PGH0;A0A6Q8PFM1;A0A6Q8PF59;A0A6Q8PFF5	A0A6Q8PFJ0;P02545;P02545-6;P02545-3;A0A804HL68;A0A6Q8PHQ9;P02545-5;P02545-4;A0A6Q8PF80;H0YAB0	Peptidyl-prolyl cis-trans isomerase NIMA-interacting 4	PIN4	0.461131	0.392971	-0.27207	-0.725512	0.345835	-0.27207	-0.725512	0.029226	0.995329	-0.0234458	-0.0616999	0.934919	-0.0234458	-0.0616999	2.25378	0.0690959	-0.644844	-2.2754	0.00557468	-0.644844	-2.2754		Meso_Na2S3_Meso	27.4656	29.1264	28.915	28.7022	28.9015	28.4122	28.579	28.8333	28.5016	28.285	29.0373	28.1461	28.2129	28.2872	28.4098	27.8624	28.8099	28.3082	27.579	28.1721	27.6853	27.2356	27.8864
A0A6Q8PFU3;P43034;A0A6Q8PFT2;A0A6Q8PG63;I3L3N5;I3L495;A0A6Q8PH33;P43034-2	A0A6Q8PFU3;P43034;A0A6Q8PFT2;A0A6Q8PG63;I3L3N5	Nucleolar GTP-binding protein 1	GTPBP4	0.334617	0.583737	0.117838	0.463316	0.462789	0.117838	0.463316	0.9888	0.704222	-0.336891	-1.17175	0.102612	-0.336891	-1.17175	2.25328	0.0708596	-0.626055	-2.25127	0.0055811	-0.626055	-2.25127		Meso_Na2S3_Meso	28.3161	28.4461	28.8244	28.5214	28.8613	28.8927	27.6209	28.0625	28.5641	28.4775	28.5501	28.5654	29.0965	28.3703	28.759	28.9963	28.8676	28.4793	28.6104	28.0022	28.0789	28.4035	28.0442
A0A6Q8PFY7;Q92734-2;Q92734;C9JUE0;C9JJP5;A0A6Q8PFC4;A0A6Q8PH89;A0A6Q8PH27;A0A6Q8PG00;A0A6Q8PG04;A0A6Q8PGS4;A0A6Q8PF40;Q92734-4;Q92734-3;C9JTY3;A0A6Q8PF51	A0A6Q8PFY7;Q92734-2;Q92734;C9JUE0;C9JJP5;A0A6Q8PFC4;A0A6Q8PH89;A0A6Q8PH27;A0A6Q8PG00;A0A6Q8PG04;A0A6Q8PGS4;A0A6Q8PF40;Q92734-4;Q92734-3;C9JTY3;A0A6Q8PF51	Protein TFG	TFG	2.14988	0.030138	-0.452284	-1.93221	0.00708149	-0.452284	-1.93221	0.74767	0.870877	0.145873	0.726164	0.178785	0.145873	0.726164	0.907863	0.275199	-0.263421	-1.02625	0.123634	-0.263421	-1.02625	Meso_IPS		29.1318	28.7926	28.7948	28.8828	28.8054	28.7586	28.6432	28.996	29.17	29.2184	29.0575	28.9561	28.8514	28.0458	28.2889	28.6321	28.1864	28.4477	28.4505	28.3611	28.0467	28.1801	28.0553
A0A6Q8PG52;A0A6Q8PH84;P51149;C9J8S3;C9J4V0;A0A6Q8PGE6;C9J592;C9IZZ0;C9J4S4;C9J7D1;A0A6Q8PF79	A0A6Q8PG52;A0A6Q8PH84;P51149;C9J8S3;C9J4V0;A0A6Q8PGE6;C9J592;C9IZZ0	Protein quaking	QKI	0.729098	0.164194	0.69791	1.17853	0.186596	0.69791	1.17853	0.0457303	0.987545	0.0828673	0.111487	0.900056	0.0828673	0.111487	2.25288	0.0720482	-1.1304	-2.68117	0.00558626	-1.1304	-2.68117		Meso_Na2S3_Meso	28.2498	29.8029	28.9625	30.6104	29.0629	27.7441	30.5064	30.1488	28.483	28.4739	29.8506	27.4671	30.012	30.1553	29.9909	29.8253	28.5284	30.108	28.6633	28.6299	29.0459	29.2698	27.9229
A0A6Q8PGB0;P24928;P24928-2	A0A6Q8PGB0;P24928;P24928-2	Gap junction alpha-1 protein	GJA1	0.686204	0.143072	1.52915	1.2427	0.205966	1.52915	1.2427	0.0927919	0.963007	0.289918	0.230183	0.807622	0.289918	0.230183	2.23694	0.0807821	-0.416628	-1.89999	0.00579503	-0.416628	-1.89999		Meso_Na2S3_Meso	24.2864	23.6546	29.5401	27.8913	29.1458	29.9203	27.1755	27.5266	26.806	27.6917	28.6321	28.346	29.3233	28.5393	28.9787	29.0111	28.6842	29.0767	28.4881	28.5836	28.4607	28.5567	28.4155
Q27J81;A0A6Q8PGN3;Q27J81-2;A0A6Q8PHA2;A0A6Q8PHG2;A0A6Q8PF29;A0A6Q8PH25;A0A6Q8PH71;A0A0A0MQU1;A0A6Q8PFW4;A0A6Q8PF44;A0A6Q8PGC7;A0A6Q8PHS8;A0A087X118;A0A6Q8PH63;A0A6Q8PFN5;A0A6Q8PH59;A0A6Q8PFB9;A0A6Q8PGY8;A0A6Q8PH52;A0A6Q8PGK9;A0A6Q8PEY5;A0A6Q8PFY4;A0A6Q8PG64;A0A6Q8PFJ1;A0A6Q8PGX4;A0A6Q8PF91;Q27J81-3;A0A6Q8PEY8	Q27J81;A0A6Q8PGN3;Q27J81-2;A0A6Q8PHA2;A0A6Q8PHG2;A0A6Q8PF29;A0A6Q8PH25;A0A6Q8PH71;A0A0A0MQU1;A0A6Q8PFW4;A0A6Q8PF44;A0A6Q8PGC7;A0A6Q8PHS8;A0A087X118;A0A6Q8PH63;A0A6Q8PFN5;A0A6Q8PH59;A0A6Q8PFB9;A0A6Q8PGY8	[Pyruvate dehydrogenase (acetyl-transferring)] kinase isozyme 1, mitochondrial	PDK1	3.99118	0.0008	1.58413	4.45368	0.000102053	1.58413	4.45368	NaN	1	0	NaN	NaN	0	NaN	0.522739	0.43002	-0.238316	-0.749249	0.300097	-0.238316	-0.749249	Meso_IPS		26.0734	24.6326	25.5457	24.9251	25.2	25.4525	24.1433	24.9495	24.4908	24.77	25.7708	24.9552	27.3983	26.5932	26.9241	27.2548	26.5007	26.663	27.1245	26.7406	26.2533	27.057	26.2561
P12081;P12081-4;A0A6Q8PHA5;E7ETE2;A0A6Q8PF47;A0A6Q8PFF2;B4DDD8;P12081-2;P12081-3;A0A6Q8PHE3;A0A6Q8PFN6;A0A6Q8PFG9;B4E1C5;A0A6Q8PF07;A0A6Q8PHQ0;D6RF05;A0A2R8YCI2;A0A2R8YFR1	P12081;P12081-4;A0A6Q8PHA5;E7ETE2;A0A6Q8PF47;A0A6Q8PFF2;B4DDD8;P12081-2;P12081-3;A0A6Q8PHE3;A0A6Q8PFN6;A0A6Q8PFG9;B4E1C5;A0A6Q8PF07	tRNA-splicing ligase RtcB homolog	RTCB	0.131609	0.843384	0.0342944	0.171531	0.738569	0.0342944	0.171531	0.0238232	0.998469	0.00594711	0.0318656	0.946622	0.00594711	0.0318656	2.23051	0.0720786	-0.47532	-2.01042	0.00588148	-0.47532	-2.01042		Meso_Na2S3_Meso	30.3605	30.0541	30.0513	29.9344	30.3152	30.1282	29.9675	30.2064	30.0846	30.2649	30.3058	30.05	30.365	30.1069	30.215	30.3475	30.1386	29.8763	30.0246	30.054	29.356	29.6134	29.5121
A0A994J4J0;A0A6Q8PHK0;Q14669-2;A0A994J4J6;Q14669-4	A0A994J4J0;A0A6Q8PHK0;Q14669-2;A0A994J4J6;Q14669-4	Zinc finger protein 691	ZNF691	3.97145	0.000615385	-2.2727	-4.84692	0.000106794	-2.2727	-4.84692	0.580802	0.783427	-0.601634	-0.99162	0.262541	-0.601634	-0.99162	0.107715	0.822463	-0.123015	-0.23238	0.780342	-0.123015	-0.23238	Meso_IPS		25.3733	26.0044	26.0156	24.4962	24.2745	24.5681	23.6367	25.6902	23.7284	24.2678	24.0286	25.7708	23.0865	22.9322	22.6811	22.4248	23.5843	22.3871	24.4418	22.6214	22.6527	22.264	22.8032
A0A7I2V5A3;A0A7I2V6E0;O14964;A0A7I2V637;A0A7I2V3J3;A0A7I2V2R9;A0A7I2V2W5;A0A7I2V2D8;A0A7I2V3F9;A0A7I2V3I8;A0A7I2V5A2;A0A7I2V2K2;A0A7I2V3Z1;A0A7I2V307;O14964-2;I3L1P5;A0A7I2YQD1;A0A7I2V5W6;I3L1E3;A0A7I2V4X6;A0A7I2V5N3;A0A7I2YQU5;A0A7I2V4J7;A0A7I2V331;A0A7I2V5B7;A0A7I2V5L9;A0A7I2V5X2	A0A7I2V5A3;A0A7I2V6E0;O14964;A0A7I2V637;A0A7I2V3J3;A0A7I2V2R9;A0A7I2V2W5;A0A7I2V2D8;A0A7I2V3F9;A0A7I2V3I8;A0A7I2V5A2;A0A7I2V2K2;A0A7I2V3Z1;A0A7I2V307;O14964-2;I3L1P5;A0A7I2YQD1	Nuclear receptor corepressor 1	NCOR1	3.49575	0.001875	1.27967	3.77736	0.000319334	1.27967	3.77736	0.158781	0.942691	-0.148519	-0.318422	0.693776	-0.148519	-0.318422	2.22576	0.0994737	-0.324868	-1.67959	0.00594619	-0.324868	-1.67959	Meso_IPS	Meso_Na2S3_Meso	25.2427	25.2692	24.1527	25.1436	25.8253	24.6645	24.504	24.9168	25.577	25.0545	25.583	23.7717	26.2262	26.2048	26.283	26.353	26.4296	26.4795	26.2206	25.9506	25.7669	26.1245	26.1809
P05556;A0A7I2V2F9;E7EUI6;H7C4K3;P05556-3;P05556-5;P05556-2;P05556-4;C9JPK5;A0A7I2V348;A0A7I2V5T3;A0A7I2V5Z8;E7EQW5;E9PLR6;Q5T3E6;H7C4N8;Q5T3E5;E9PQJ2	P05556;A0A7I2V2F9;E7EUI6;H7C4K3;P05556-3;P05556-5;P05556-2;P05556-4;C9JPK5;A0A7I2V348;A0A7I2V5T3;A0A7I2V5Z8	Integrin beta-1;Integrin beta	ITGB1	1.50148	0.0789609	0.379554	1.50677	0.0315154	0.379554	1.50677	0.386219	0.893446	-0.180838	-0.581946	0.410943	-0.180838	-0.581946	2.11317	0.0717829	-0.524385	-2.03411	0.00770596	-0.524385	-2.03411	Meso_IPS	Meso_Na2S3_Meso	28.6107	28.6611	29.2344	28.8149	29.4998	28.7636	28.5572	28.5422	28.5191	28.6188	29.4907	28.7715	29.2108	29.2138	29.4122	29.2232	29.3457	29.4562	28.9739	29.1043	28.5398	28.1768	28.7898
P40763;A0A7I2V444;P40763-2;P40763-3;A0A7I2V3V0;A0A7I2V5N9;A0A7I2V395;A0A7I2YQD2;A0A7I2V4R2;A0A7I2V4R3;A0A7I2V4C8;A0A7I2V2G1;A0A7I2YQI1;A0A7I2YQR5;A0A7I2V4F6;A0A7I2V2T1;G8JLH9;A0A7I2V552	P40763;A0A7I2V444;P40763-2;P40763-3;A0A7I2V3V0;A0A7I2V5N9;A0A7I2V395;A0A7I2YQD2;A0A7I2V4R2;A0A7I2V4R3;A0A7I2V4C8;A0A7I2V2G1;A0A7I2YQI1;A0A7I2YQR5;A0A7I2V4F6;A0A7I2V2T1;G8JLH9;A0A7I2V552	Signal transducer and activator of transcription 3;Signal transducer and activator of transcription	STAT3	2.20319	0.00564839	-1.57877	-2.8289	0.00626338	-1.57877	-2.8289	0.588678	0.778452	-0.623097	-1.00617	0.257823	-0.623097	-1.00617	NaN	1	0	NaN	NaN	0	NaN	Meso_IPS		24.2951	26.6344	26.8305	26.71	26.7995	26.876	25.6386	26.4936	26.7179	24.6494	25.6264	25.281	24.713	24.604	25.5353	24.0859	25.0255	24.7091	25.1217	23.5909	23.9444	24.42	24.4732
P60228;A0A7I2V3S3;A0A7I2V3I0;A0A7I2V4B4;A0A7I2V2H9;A0A7I2V2W0;B3KW56;H0YBP5;A0A7I2V5Z6;A0A7I2V4G3;A0A7I2V5P9;E5RGA2;A0A7I2V3I2;E5RHS5;A0A7I2V2Q9;A0A7I2V429;A0A7I2V570;A0A161SXE1;H0YBR5;A0A7I2V3W9;H0YAW4	P60228;A0A7I2V3S3;A0A7I2V3I0;A0A7I2V4B4;A0A7I2V2H9;A0A7I2V2W0;B3KW56;H0YBP5;A0A7I2V5Z6;A0A7I2V4G3;A0A7I2V5P9;E5RGA2;A0A7I2V3I2;E5RHS5	Eukaryotic translation initiation factor 3 subunit E	EIF3E	0.597103	0.192847	-1.20195	-1.10211	0.25287	-1.20195	-1.10211	1.54866	0.388582	-2.17544	-2.29215	0.0282708	-2.17544	-2.29215	0.49808	0.305322	-1.08569	-0.95893	0.317629	-1.08569	-0.95893			28.1095	24.9575	25.1673	27.6841	27.8274	27.5926	27.7214	24.0756	24.3254	23.7303	23.7866	24.6466	28.2752	28.0635	23.9854	24.1461	25.1062	24.5505	27.7326	23.5781	24.0643	24.7384	23.9817
F8VZJ2;A0A7I2V2K5;H0YHX9;A0A7I2V473;Q13765;E9PAV3-2;E9PAV3;F8VNW4;F8W0W4;F8VZ58	F8VZJ2;A0A7I2V2K5;H0YHX9;A0A7I2V473;Q13765;E9PAV3-2;E9PAV3;F8VNW4;F8W0W4	Nascent polypeptide-associated complex subunit alpha;Nascent polypeptide-associated complex subunit alpha, muscle-specific form	NACA	2.43543	0.0180301	-0.532709	-2.20721	0.0036692	-0.532709	-2.20721	0.635754	0.862989	-0.19198	-0.76595	0.231338	-0.19198	-0.76595	1.86298	0.0781762	-0.555562	-1.94138	0.0137094	-0.555562	-1.94138	Meso_IPS	Meso_Na2S3_Meso	31.3851	31.5934	32.0337	31.9529	31.7946	31.8043	31.5768	31.5087	31.3678	32.115	31.3457	31.4981	31.4524	31.2187	31.196	30.7838	31.4869	31.23	31.2606	30.8149	30.2237	30.8466	30.3397
P27448-8;P27448-6;A0A7I2V549;A0A7I2V602;J3KNR0;A0A7I2V3I9;P27448-7;P27448;A0A7I2YQF7;P27448-4;P27448-3;P27448-2;A0A7I2V2N8;A0A7I2YQF4;A0A7I2V2U9;H0YJI9;A0A7I2V409;A0A7I2V4K8;H0YIY6;A0A7I2V4G7;A0A7I2V2E3;A0A7I2V3B9;A0A7I2V5G3;A0A7I2V639;H0YKP9;A0A7I2V4T2;H0YNV4;A0A7I2V3K2;A0A7I2V3C6;A0A7I2V3P5;A0A7I2V2I9;A0A7I2V4L1;A0A7I2V3Q1;A0A7I2V4T5;A0A7I2V5H7;A0A7I2YQ84;A0A7I2V483;A0A7I2V2J6;A0A7I2V3X7;A0A7I2…	P27448-8;P27448-6;A0A7I2V549;A0A7I2V602;J3KNR0;A0A7I2V3I9;P27448-7;P27448;A0A7I2YQF7;P27448-4;P27448-3;P27448-2;A0A7I2V2N8;A0A7I2YQF4;A0A7I2V2U9;H0YJI9;A0A7I2V409;A0A7I2V4K8;H0YIY6;A0A7I2V4G7;A0A7I2V2E3;A0A7I2V3B9;A0A7I2V5G3;A0A7I2V639;H0YKP9;A0A7I2V4T2;H0YNV4	3-ketoacyl-CoA thiolase, mitochondrial	ACAA2	0.330434	0.649256	0.0806885	0.390222	0.467268	0.0806885	0.390222	0.492843	0.867589	-0.272258	-0.754136	0.321483	-0.272258	-0.754136	2.2251	0.0710796	-0.640804	-2.25381	0.0059552	-0.640804	-2.25381		Meso_Na2S3_Meso	27.6994	28.0427	27.6011	28.2278	28.1665	27.9913	26.8547	27.3647	28.0445	27.3851	28.4829	27.9632	28.0047	28.1188	27.9364	28.0171	28.1076	28.0282	27.6408	27.7729	27.2149	27.706	26.5823
A0A7I2YQT5;A0A7I2V466;A0A7I2V2Q8;P53634;A0A7I2V6E3;A0A7I2V5C5;H0YCY8	A0A7I2YQT5;A0A7I2V466;A0A7I2V2Q8;P53634;A0A7I2V6E3	Heat shock protein 105 kDa	HSPH1	0.35983	0.461896	-0.276163	-0.626415	0.436687	-0.276163	-0.626415	0.0117666	1	0.0110893	0.0262291	0.97327	0.0110893	0.0262291	2.22071	0.0738235	-1.3537	-2.76234	0.00601578	-1.3537	-2.76234		Meso_Na2S3_Meso	28.4013	29.0307	29.176	28.7457	29.4329	29.9078	28.415	29.6664	29.6121	29.3658	29.3493	28.3525	29.1242	29.066	29.0192	27.5533	29.3644	28.9104	27.1086	28.6952	27.8455	27.4588	27.0647
A0A7I2V2R3;A0A7I2V5D8;P51991;A0A7I2V4J6;A0A7I2V4G0;A0A7I2V402	A0A7I2V2R3;A0A7I2V5D8;P51991;A0A7I2V4J6;A0A7I2V4G0;A0A7I2V402	ATP-citrate synthase	ACLY	5.64895	0.00060177	-1.26652	-5.47037	2.24416e-06	-1.26652	-5.47037	3.39554	0.24	0.956457	3.36792	0.000402215	0.956457	3.36792	2.2204	0.0708571	-0.61539	-2.2189	0.00602006	-0.61539	-2.2189	Meso_IPS	Meso_Na2S3_Meso	30.3475	29.9893	30.084	30.2484	30.262	30.0335	31.2437	31.0432	30.6555	31.8968	30.9194	30.9449	29.137	29.2188	29.0159	28.887	28.5937	28.5132	28.3492	28.8304	27.9176	28.2575	28.3326
A0A7I2V4T9;A0A7I2V2U2;A0A7I2V5Z3;A0A7I2V588;O43765;A0A7I2V697;K7EMD6;A0A7I2YQY5;K7ERW5	A0A7I2V4T9;A0A7I2V2U2;A0A7I2V5Z3;A0A7I2V588;O43765;A0A7I2V697;K7EMD6	Sorting nexin-5	SNX5	0.711498	0.315401	0.215802	0.845919	0.194313	0.215802	0.845919	0.604687	0.862193	0.201969	0.76268	0.248492	0.201969	0.76268	2.21621	0.092577	-0.35923	-1.76358	0.00607839	-0.35923	-1.76358		Meso_Na2S3_Meso	26.7834	26.9686	27.3282	27.3986	27.7188	27.5785	27.1574	27.4334	27.6905	27.5275	27.5882	27.591	27.5675	27.4271	27.5488	27.506	27.6979	27.3236	27.2751	27.2564	27.1342	27.4329	27.0008
A0A7I2V2U6;P13995;P13995-2;B8ZZU9;A0A7I2YQD4;A0A7I2V482;B9A062	A0A7I2V2U6;P13995;P13995-2;B8ZZU9;A0A7I2YQD4;A0A7I2V482	Protein disulfide-isomerase A3	PDIA3	1.11972	0.249871	-0.1916	-0.97367	0.0759073	-0.1916	-0.97367	0.258773	0.962574	0.0362231	0.228221	0.551095	0.0362231	0.228221	2.20314	0.071132	-0.526956	-2.08364	0.00626419	-0.526956	-2.08364		Meso_Na2S3_Meso	32.7162	32.919	32.9294	32.7459	32.9865	32.9094	32.8025	32.8626	32.917	32.8226	33.0433	32.9757	32.8797	32.7395	32.8185	32.3167	32.54	32.7623	32.6151	32.3983	31.8888	32.0538	32.1425
O14980;A0A7I2V461;A0A7I2V2Y6;A0A7I2V3P3;A0A7I2YQV4;A0A7I2V2S3;A0A7I2V3W6;A0A7I2V2H0;A0A7I2V3N0;A0A7I2YQX3;A0A7I2V4A3;A0A7I2V6B9;C9JKM9;A0A7I2V488;C9J673;A0A7I2V2C5;A0A7I2V3J1;A0A7I2YQP1;C9IYM2;A0A7P0Z4B7;F8WF71;A0A7I2V396	O14980;A0A7I2V461;A0A7I2V2Y6;A0A7I2V3P3;A0A7I2YQV4;A0A7I2V2S3;A0A7I2V3W6;A0A7I2V2H0;A0A7I2V3N0;A0A7I2YQX3;A0A7I2V4A3;A0A7I2V6B9;C9JKM9;A0A7I2V488	rRNA 2-O-methyltransferase fibrillarin	FBL	0.0467954	0.933367	-0.0177593	-0.0756132	0.897852	-0.0177593	-0.0756132	1.66123	0.512634	-0.450961	-1.69398	0.0218156	-0.450961	-1.69398	2.19951	0.0698349	-0.543856	-2.10769	0.00631667	-0.543856	-2.10769		Meso_Na2S3_Meso	31.1005	30.5008	31.0135	30.9581	30.8277	30.3626	30.2634	30.4602	30.1372	30.2099	30.8547	30.1319	31.0049	30.7007	30.8636	30.7069	30.7857	30.5947	29.8365	30.7443	29.9333	30.409	30.4657
A0A7I2YQ95;A0A7I2V340;H7C4F6;O00629;A0A7I2V333	A0A7I2YQ95;A0A7I2V340;H7C4F6;O00629;A0A7I2V333	Scaffold attachment factor B1	SAFB	0.421868	0.470237	0.183569	0.613454	0.378558	0.183569	0.613454	0.742929	0.77696	-0.338734	-1.00988	0.180747	-0.338734	-1.00988	2.19732	0.0693761	-0.67291	-2.27561	0.00634857	-0.67291	-2.27561		Meso_Na2S3_Meso	29.905	29.7614	30.0346	29.1241	29.6578	29.5992	28.6339	29.1756	29.265	30.1087	29.5431	29.3233	29.9258	29.6207	29.8188	29.5744	30.5746	29.6692	29.4046	29.4781	29.0413	29.474	28.9873
A0A7I2V351;A0A7I2V487;A0A7I2YQE1;P52292;A0A7I2V3Z3;J3QLL0;J3KS65;J3QL07	A0A7I2V351;A0A7I2V487;A0A7I2YQE1;P52292;A0A7I2V3Z3;J3QLL0;J3KS65	Asparagine--tRNA ligase, cytoplasmic	NARS	0.367389	0.518829	-0.162874	-0.547178	0.429152	-0.162874	-0.547178	1.195	0.676781	0.31	1.24603	0.0638257	0.31	1.24603	2.19164	0.0667816	-0.781237	-2.3838	0.00643221	-0.781237	-2.3838		Meso_Na2S3_Meso	30.2749	29.837	29.2363	30.1192	29.8823	29.8052	30.1094	30.1183	30.3176	30.1156	30.1585	30.1954	29.961	29.8686	29.8227	29.7393	29.7381	29.0478	29.0319	29.39	28.3853	29.4456	28.7581
Q8WVM8;A0A7I2V5Z4;A0A7I2V3B4;A0A7I2V5I2;A0A7I2V3G4;A0A7I2V4U2;A0A7I2V4B8;A0A7I2V4R0;A0A7I2V2U5;Q8WVM8-2;Q8WVM8-3;B7Z5N7;A0A7I2V448;A0A7I2V320;A0A7I2V590;A0A7I2V362;G3V2M8;A0A7I2V3C9;A0A7I2YQR2;H0YIZ7;A0A7I2V534;G3V5E2;A0A7I2V5H5;H0YJY1;G3V3K9;G3V4I1;A0A7I2V321;A0A7I2V4B9;A0A7I2V5R9;J3KNG4;G3V5F3;A0A7I2V3Y3;A0A7I2V414;H0YJS6;A0A7I2YQQ1;G3V363	Q8WVM8;A0A7I2V5Z4;A0A7I2V3B4;A0A7I2V5I2;A0A7I2V3G4;A0A7I2V4U2;A0A7I2V4B8;A0A7I2V4R0;A0A7I2V2U5;Q8WVM8-2;Q8WVM8-3;B7Z5N7;A0A7I2V448;A0A7I2V320;A0A7I2V590;A0A7I2V362;G3V2M8;A0A7I2V3C9;A0A7I2YQR2;H0YIZ7;A0A7I2V534	Lanosterol 14-alpha demethylase	CYP51A1	2.69338	0.0035102	1.30849	3.14243	0.00202592	1.30849	3.14243	0.15607	0.944516	0.222253	0.338434	0.69812	0.222253	0.338434	2.1843	0.0697951	-0.702531	-2.30045	0.00654191	-0.702531	-2.30045	Meso_IPS	Meso_Na2S3_Meso	25.5892	24.55	26.3043	25.7882	26.3214	26.5959	26.5264	24.2781	25.119	27.3599	26.6427	26.5564	27.2874	27.4053	27.1956	27.267	27.0881	26.7565	26.7546	26.9741	25.7001	26.6393	26.4755
A0A7I2V3F2;Q9UHA3;H3BMQ2;A0A7I2V359;A0A7I2V2C6;H3BPF2	A0A7I2V3F2;Q9UHA3;H3BMQ2;A0A7I2V359	S-methyl-5-thioadenosine phosphorylase;Purine nucleoside phosphorylase	MTAP	0.899376	0.127269	0.580216	1.29617	0.126074	0.580216	1.29617	0.0300619	0.993289	0.0388937	0.0704643	0.933121	0.0388937	0.0704643	2.18303	0.0676667	-0.839071	-2.42906	0.00656094	-0.839071	-2.42906		Meso_Na2S3_Meso	27.3658	28.9861	29.4802	29.2041	29.431	29.2903	29.1915	28.9784	29.587	29.3519	27.4938	29.3883	29.8002	29.3996	29.3906	30.0056	29.3305	29.3122	29.2295	27.929	28.2883	29.2784	28.7028
A0A7I2V428;C9JLB1;P19338;H7BY16;A0A7I2V5M5;A0A7I2V3F3;A0A7I2V2U7;A0A7I2V349;A0A7I2V506;A0A7I2V699;A0A7I2V2S8	A0A7I2V428;C9JLB1;P19338;H7BY16;A0A7I2V5M5;A0A7I2V3F3;A0A7I2V2U7;A0A7I2V349;A0A7I2V506;A0A7I2V699	Nucleolin	NCL	3.31165	0.0246014	-0.343935	-2.04851	0.000487921	-0.343935	-2.04851	0.206962	0.969371	0.0336679	0.202845	0.620923	0.0336679	0.202845	2.42782	0.0706073	-0.540297	-2.21642	0.00373409	-0.540297	-2.21642	Meso_IPS	Meso_Na2S3_Meso	32.7025	32.8386	32.7068	32.9033	32.8162	32.6843	33.0246	32.753	32.7356	32.9223	32.7444	32.6739	32.5992	32.5173	32.4143	32.1837	32.4555	32.4181	32.4533	32.0511	31.5629	31.8712	31.6702
																											8;1079659;1079660;1079661;1079662;1079663;1079664;1079665;1079666;1079667;1079668;1079669;1079670;1079671;1079672;1079673;1079674;1079675;1079676;1079677;1079678;1079679;1079680;1079681;1079682;1079683;1079684;1079685;1079686;1079687;1079688;1079689;1079690;1079691;1079692;1079693;1079694;1079695;1079696;1079697;1079698;1079699;1079700;1079701;1079702;1079703;1079704;1079705;1079706;1079707;10797…	55465;69793;69883;81723;81745;81748;111507;221849;222011;222333;222533;261144;280673;280729;329389;329484;343236;343339;343367;360754;360759;373513;388443;388463;388628;521031;537312;537473;567881;609362;720044;769232;788091;788132;801823;822500;825445;868242;868259;902638;902730;902881;907270;907310;908244;908300;979055;979084;983958;989426;989508;1016008;1016047;1062559;1062561;1074321;1079619;…	401		127	979	543		630	543	-1;-1;-1;-1;-1;-1;-1;-1;-1;-1;-1
A0A7I2V430;A0A7I2V4F0;Q92499;A0A7I2V2M5;A0A087WZ71;A0A7I2YQ77;A0A087X2G1;Q92499-2;Q92499-3;A0A7I2V4J3;A0A7I2V421;A0A7I2V5X8;A0A7I2YQD0;A0A7I2V4Q0	A0A7I2V430;A0A7I2V4F0;Q92499;A0A7I2V2M5;A0A087WZ71;A0A7I2YQ77;A0A087X2G1;Q92499-2;Q92499-3;A0A7I2V4J3;A0A7I2V421	Chromosome transmission fidelity protein 18 homolog	CHTF18	3.88515	0.00067052	-2.04526	-4.64536	0.000130271	-2.04526	-4.64536	1.38904	0.461965	-1.08879	-1.931	0.0408285	-1.08879	-1.931	0.329053	0.526849	0.323786	0.610981	0.468756	0.323786	0.610981	Meso_IPS		26.7777	26.5194	26.3119	26.3822	26.4697	26.4291	25.9	23.7095	26.2105	24.2173	26.2133	26.1067	23.6266	25.1165	25.0897	24.1367	25.2419	23.4072	24.7769	24.5746	23.6302	25.3454	24.7339
A0A7I2V492;O60282;A0A7I2V3N5;A0A7I2V581;A0A0G2JMZ6;A0A7I2V4K6;O60282-2;A0A7I2V3V4;A0A7I2YQQ7;A0A7I2V352;A0A6Q8PGJ3;Q12840;J3KNA1;A0A6Q8PEZ8;A0A7I2YQB4;A0A6Q8PH72	A0A7I2V492;O60282;A0A7I2V3N5;A0A7I2V581;A0A0G2JMZ6;A0A7I2V4K6;O60282-2;A0A7I2V3V4;A0A7I2YQQ7;A0A7I2V352	E2/E3 hybrid ubiquitin-protein ligase UBE2O	UBE2O	3.03824	0.00312381	-1.05897	-3.22851	0.000915709	-1.05897	-3.22851	0.488029	0.861073	0.299083	0.768892	0.325065	0.299083	0.768892	2.18032	0.06848	-0.856718	-2.44173	0.00660206	-0.856718	-2.44173	Meso_IPS	Meso_Na2S3_Meso	28.279	28.1709	28.2556	28.1914	28.6037	28.3189	27.3167	28.5138	29.2634	28.5636	28.9879	28.9684	28.0063	27.204	27.4832	26.3565	27.2623	27.1534	26.6323	26.0816	26.4605	26.7745	26.0096
A0A7I2V4E5;Q9Y4W2-3;Q9Y4W2-2;Q9Y4W2;A0A7I2V3Q3;A0A7I2V3R6;A0A7I2V653;A0A7I2YQI7;A0A7I2V5R7;Q9Y4W2-4	A0A7I2V4E5;Q9Y4W2-3;Q9Y4W2-2;Q9Y4W2;A0A7I2V3Q3	Prolyl 4-hydroxylase subunit alpha-1	P4HA1	6.20867	0.000888889	2.89209	8.00865	6.18487e-07	2.89209	8.00865	0.467232	0.858802	0.353071	0.779129	0.341011	0.353071	0.779129	2.17691	0.0870222	-0.399029	-1.83881	0.00665406	-0.399029	-1.83881	Meso_IPS	Meso_Na2S3_Meso	26.3866	27.8294	27.9159	27.3928	27.5052	27.9666	26.8411	28.0697	28.3203	27.3199	28.44	28.1239	30.4778	30.7364	30.4381	30.0209	30.2294	30.4465	29.742	30.1391	30.1641	29.9821	29.9655
A0A7I2V4I5;Q5T200;Q5T200-2;A0A087WX14	A0A7I2V4I5;Q5T200;Q5T200-2	Tropomyosin alpha-1 chain	TPM1	3.86065	0.00163077	-1.15142	-3.93078	0.000137831	-1.15142	-3.93078	0.448895	0.868798	0.259432	0.705136	0.355717	0.259432	0.705136	0.456664	0.426674	-0.325563	-0.754249	0.349411	-0.325563	-0.754249	Meso_IPS		29.6229	29.3109	29.8025	29.9093	29.8815	29.6118	30.0687	29.7701	29.6623	31.1316	29.6447	29.418	28.1778	28.3401	29.2242	28.1191	28.6265	28.7425	27.1724	28.9571	28.4952	27.5257	28.5461
A0A7I2V539;P30419;A0A7I2V3X4;P30419-2;A0A7I2V4Y5;A0A7I2V3U5;B7Z8J4;K7EN82	A0A7I2V539;P30419;A0A7I2V3X4;P30419-2;A0A7I2V4Y5;A0A7I2V3U5;B7Z8J4	Glycylpeptide N-tetradecanoyltransferase 1	NMT1	1.57736	0.103961	-0.297112	-1.38678	0.0264631	-0.297112	-1.38678	0.157992	0.963193	0.0532796	0.229626	0.695038	0.0532796	0.229626	1.03446	0.162332	-0.457055	-1.32248	0.0923718	-0.457055	-1.32248	Meso_IPS		28.9355	28.8069	28.7075	28.7898	29.0503	28.8237	28.4557	28.9324	29.356	29.0614	28.8455	28.7824	29.0355	28.537	28.3394	28.366	28.4898	28.5633	28.8784	28.4275	28.1092	28.2095	27.443
A0A7I2V629;A0A7I2V5Q5;Q13427;Q13427-2;E9PG73;C9JM79;A0A7I2V4F2;C9JN15;A0A7I2V4W3;C9J679	A0A7I2V629;A0A7I2V5Q5;Q13427;Q13427-2;E9PG73;C9JM79;A0A7I2V4F2;C9JN15	60S ribosomal protein L14	RPL14	3.22821	0.00202548	-1.41535	-3.6593	0.000591275	-1.41535	-3.6593	0.287073	0.901468	-0.311845	-0.553393	0.51633	-0.311845	-0.553393	2.1695	0.0715672	-0.567144	-2.12576	0.00676857	-0.567144	-2.12576	Meso_IPS	Meso_Na2S3_Meso	31.9161	32.0405	32.3903	31.9082	30.8906	30.8327	32.1938	32.4373	29.9694	31.7254	30.9015	30.8798	30.3001	30.1427	30.1794	30.1155	29.9758	30.7727	30.1947	29.2818	29.6927	29.7342	29.5337
A0A7I2V5R1;Q8TD19;A0A7I2V454;G3V5V0;A0A7I2V4E9;G3V459;REV__Q5SQT3;G3V2Z5;REV__A0A7I2YQD6;REV__A0A7I2V423;REV__Q9P0M6	A0A7I2V5R1;Q8TD19;A0A7I2V454	Protein 4.1	EPB41	3.83158	0.0176503	-0.354356	-2.21647	0.000147373	-0.354356	-2.21647	1.64241	0.758353	-0.185304	-1.09686	0.0227817	-0.185304	-1.09686	2.39413	0.0776711	-0.409213	-1.94611	0.0040352	-0.409213	-1.94611	Meso_IPS	Meso_Na2S3_Meso	27.7867	27.4817	27.8964	27.7136	27.7231	27.7441	27.5045	27.4129	27.6525	27.4525	27.5648	27.6467	27.3393	27.3674	27.4195	27.2807	27.3877	27.4248	27.3337	27.1705	26.7505	27.0606	26.7479
A0A7I2V5R6;Q5JWF2;Q5JWF2-2;Q5JWE9;A0A0A0MR13;A0A590UJQ9;B0AZR9;A0A590UK28;A0A590UJF0;H0Y7E8;A0A590UJY2;A0A804HIH4;P38405;P38405-2;A0A590UJC9;A0A590UK00;A0A590UJX6;Q5JWF2-3;P38405-3;A0A590UJX3	A0A7I2V5R6;Q5JWF2;Q5JWF2-2;Q5JWE9;A0A0A0MR13;A0A590UJQ9;B0AZR9;A0A590UK28;A0A590UJF0	Stress-70 protein, mitochondrial	HSPA9	2.22698	0.0490929	-0.334892	-1.7064	0.00592946	-0.334892	-1.7064	1.05141	0.823427	-0.158217	-0.860116	0.0888357	-0.158217	-0.860116	2.16733	0.0707595	-0.56159	-2.11675	0.00680251	-0.56159	-2.11675	Meso_IPS	Meso_Na2S3_Meso	32.0678	31.9326	32.3246	32.0596	32.3101	32.1419	31.8219	31.8399	32.0678	31.93	32.1527	32.0751	32.0697	31.6024	31.7639	31.6404	31.8032	31.9476	31.886	31.272	30.7632	31.2138	31.14
A0A7I2V5T4;A2A274;Q99798;A0A7I2V3U0;A0A7I2V586;A0A7I2V3F1;A0A7I2V614;A0A7I2V5A1;A0A7I2V538;A0A7I2V6A6;A0A7I2V3U7;A0A7I2V4I8;A0A7I2V5W7;A0A7I2V3C8;A0A7I2V5U4;A0A7I2V2Y4	A0A7I2V5T4;A2A274;Q99798;A0A7I2V3U0;A0A7I2V586;A0A7I2V3F1;A0A7I2V614;A0A7I2V5A1	Putative RNA-binding protein Luc7-like 2	LUC7L2	0.0325963	0.952097	-0.0131776	-0.0545432	0.927692	-0.0131776	-0.0545432	1.11868	0.726349	0.263431	1.12982	0.0760887	0.263431	1.12982	2.1658	0.0715183	-0.510671	-2.03932	0.00682661	-0.510671	-2.03932		Meso_Na2S3_Meso	29.2742	28.9763	29.4175	29.2271	28.8705	28.8352	29.3799	29.2436	29.534	28.978	29.5639	29.4821	29.1192	29.0493	28.7489	28.9052	29.4687	29.2304	28.5833	28.2088	28.2997	28.806	28.8674
A0A7I2V5Y7;Q15233;A0A7I2V535;A0A7I2V4J2;A0A7P0MRW0;Q15233-2;A0A7I2V4K9;A0A7I2V4N2;A0A7I2V464;C9JYS8;H7C367;C9IZL7;C9J4X2;A0A7I2V447;C9JJ13	A0A7I2V5Y7;Q15233;A0A7I2V535;A0A7I2V4J2;A0A7P0MRW0;Q15233-2;A0A7I2V4K9;A0A7I2V4N2;A0A7I2V464;C9JYS8;H7C367	Integrin-linked protein kinase	ILK	3.82212	0.000631579	2.83775	4.88595	0.000150617	2.83775	4.88595	1.23393	0.457182	1.53598	1.8758	0.0583544	1.53598	1.8758	1.14959	0.0922613	-1.47423	-1.77735	0.0708614	-1.47423	-1.77735	Meso_IPS		24.9347	25.1631	23.7074	24.7418	25.168	23.355	25.2848	24.6792	25.8008	28.0569	24.5277	27.9364	25.5993	27.9318	27.7845	27.84	27.5029	27.438	25.837	27.4087	26.7581	24.2188	23.7876
A0A7I2YQC0;P06748;P06748-2;A0A7I2V5S2;P06748-3;A0A7I2V2X9;A0A7I2V433;A0A7I2V4G8;A0A7I2V3G5;A0A7I2V579	A0A7I2YQC0;P06748;P06748-2;A0A7I2V5S2;P06748-3;A0A7I2V2X9;A0A7I2V433	Serine/arginine-rich splicing factor 1	SRSF1	0.0739076	0.930709	-0.0129433	-0.0789766	0.843514	-0.0129433	-0.0789766	0.958821	0.918163	-0.0613591	-0.454579	0.109946	-0.0613591	-0.454579	2.16123	0.0703766	-0.654105	-2.23233	0.00689876	-0.654105	-2.23233		Meso_Na2S3_Meso	31.0219	30.9222	31.0128	31.0346	30.8747	31.0291	30.9271	30.9628	30.9445	30.9796	30.8589	30.8542	31.1688	30.9721	31.0935	30.7828	30.8882	30.9122	31.006	30.7195	29.8167	30.0549	30.198
Q13347;A0A7I2YQU2;A0A7I2YQF8;A0A7I2V3U3;A0A7P0MRT9;A0A7I2V613;A0A7I2V607;A0A7I2V3N2;A0A7I2V2M3;A0A7I2V640;A0A7I2V685;A0A7I2YQC8;A0A7I2YQT9;A0A7I2V5V8;A0A7I2YQI2;A0A7I2V4C2;Q5TFK1;A0A7I2YQI6;A0A7I2V4S8;A0A7I2V3K6;A0A7I2YQP9;A0A7I2YQX4;A0A7I2V391;A0A7I2YQN1;A0A7I2V5E4;A0A7I2V3T4;A0A7I2V415	Q13347;A0A7I2YQU2;A0A7I2YQF8;A0A7I2V3U3;A0A7P0MRT9;A0A7I2V613;A0A7I2V607;A0A7I2V3N2;A0A7I2V2M3;A0A7I2V640;A0A7I2V685;A0A7I2YQC8;A0A7I2YQT9;A0A7I2V5V8;A0A7I2YQI2;A0A7I2V4C2;Q5TFK1;A0A7I2YQI6;A0A7I2V4S8;A0A7I2V3K6	T-complex protein 1 subunit zeta	CCT6A	5.29912	0.00319626	-0.503937	-3.20541	5.02199e-06	-0.503937	-3.20541	1.6997	0.683759	-0.217828	-1.21836	0.0199662	-0.217828	-1.21836	2.15823	0.0979626	-0.341598	-1.70015	0.00694658	-0.341598	-1.70015	Meso_IPS	Meso_Na2S3_Meso	31.4302	31.1292	31.2272	31.1298	31.33	31.1813	30.7449	31.0896	31.195	30.9897	31.0469	31.0545	30.807	30.8009	30.6146	30.7037	30.7602	30.7177	30.6528	30.5147	29.9727	30.5187	30.3279
J3QR09;J3KTE4;A0A7I2YQG2;P84098;A0A7I2V4U6;A0A7I2V2L0;A0A7I2V512;A0A7I2V638	J3QR09;J3KTE4;A0A7I2YQG2;P84098	Ribosomal protein L19;60S ribosomal protein L19	RPL19	0.994767	0.110118	-0.555296	-1.36225	0.101212	-0.555296	-1.36225	0.762909	0.765771	-0.412878	-1.08341	0.17262	-0.412878	-1.08341	0.0476695	0.923024	0.0361331	0.0977597	0.896046	0.0361331	0.0977597			29.9356	29.5467	30.9907	30.8091	30.9693	30.364	30.3871	29.8718	29.6453	30.5141	29.8474	29.8725	29.8764	29.6827	29.8537	29.7059	30.7568	29.4082	29.4032	30.1338	30.1261	30.4366	30.1481
A0A7I2YQT2;Q5JRX3-2;Q5JRX3;A0A0A0MRX9;A0A7I2V397;Q5JRX3-3;A0A7I2YQX5;A0A7I2V5H2;A0A7I2V5C6;A0A7I2V3B6;A0A7I2V4N3;A0A7I2V3X0;H0Y7L7;B1APQ0;H0Y4F7;A0A7I2V5R2;A0A7I2V449;B1APQ1	A0A7I2YQT2;Q5JRX3-2;Q5JRX3;A0A0A0MRX9;A0A7I2V397;Q5JRX3-3;A0A7I2YQX5;A0A7I2V5H2;A0A7I2V5C6;A0A7I2V3B6;A0A7I2V4N3	Putative oxidoreductase GLYR1	GLYR1	0.129846	0.758152	0.123676	0.26611	0.741573	0.123676	0.26611	0.335858	0.891019	0.280657	0.601659	0.461468	0.280657	0.601659	2.14904	0.0698	-1.01415	-2.5307	0.00709507	-1.01415	-2.5307		Meso_Na2S3_Meso	26.5052	26.7664	27.2152	24.9351	26.7655	26.9615	26.229	27.0757	27.014	26.4192	27.0844	27.0104	26.9048	27.0482	26.5042	26.1434	26.944	26.3462	26.3758	26.2742	25.6189	24.858	24.9541
A0A7P0MKV3;P82650;G5E9W7;H7C5L9;A0A8I5KYF1;A0A8I5KSY5;A0A8I5KQR7;H7C5H3;A0A8I5KX02;H7C5F2;P82650-2	A0A7P0MKV3;P82650;G5E9W7;H7C5L9;A0A8I5KYF1;A0A8I5KSY5;A0A8I5KQR7;H7C5H3;A0A8I5KX02;H7C5F2;P82650-2	PHD finger protein 23	PHF23	1.0922	0.065824	0.851831	1.58117	0.080872	0.851831	1.58117	2.80571	0.3248	-1.94674	-3.52129	0.0015642	-1.94674	-3.52129	2.14722	0.0710456	-0.600064	-2.15791	0.00712494	-0.600064	-2.15791		Meso_Na2S3_Meso	25.5031	27.2752	27.7537	25.5455	27.4969	27.6109	24.5619	25.2084	24.3801	25.0338	25.2353	25.0855	27.9359	27.6608	27.6681	27.4845	28.0485	27.4985	27.4057	27.6048	26.6812	27.3013	26.8446
Q99986;A0A7P0T977;A0A7P0T824;A0A7P0TA16;A0A7P0TAA6;H0YJF7;A0A7P0TBE4;A0A7P0TAS8;A0A7P0TBB8;A0A7P0Z462;A0A7P0Z3Z7;H0YJJ9;A0A7P0T9T1;A0A7P0TA65;A0A7P0T952;A0A7P0T838;A0A7P0T9I1;A0A7P0Z445;A0A7P0T8N0;A0A7P0T925;A0A7P0T9E5;H0YJ50;A0A7P0TBI6;A0A7P0T9C6;A0A7P0Z4A4;A0A7P0T814;A0A7P0TB08;A0A7P0T9B1;A0A7P0T832;A0A7P0Z4C8;A0A7P0T8M0;A0A7P0T8Z5;A0A7P0TAI5;A0A7P0Z4P9;A0A7P0TA07	Q99986;A0A7P0T977;A0A7P0T824;A0A7P0TA16;A0A7P0TAA6;H0YJF7;A0A7P0TBE4;A0A7P0TAS8;A0A7P0TBB8;A0A7P0Z462;A0A7P0Z3Z7;H0YJJ9;A0A7P0T9T1;A0A7P0TA65;A0A7P0T952;A0A7P0T838;A0A7P0T9I1;A0A7P0Z445;A0A7P0T8N0;A0A7P0T925;A0A7P0T9E5;H0YJ50;A0A7P0TBI6;A0A7P0T9C6;A0A7P0Z4A4	Microtubule-associated protein 1S;MAP1S heavy chain;MAP1S light chain	MAP1S	5.3426	0.000478261	-1.8074	-5.96652	4.54361e-06	-1.8074	-5.96652	0.462873	0.868163	-0.314527	-0.754324	0.344451	-0.314527	-0.754324	2.14218	0.0695652	-1.05058	-2.54741	0.00720808	-1.05058	-2.54741	Meso_IPS	Meso_Na2S3_Meso	29.3827	28.4619	28.7861	28.7651	28.2757	28.3532	28.9835	28.5001	27.7351	29.215	28.115	27.5889	27.2707	26.7951	26.4298	26.9409	27.0151	26.7287	26.9496	25.5591	26.0857	26.0039	25.4106
A0A7P0T893;O43823;M0QX51;A0A7P0TBC8	A0A7P0T893;O43823	A-kinase anchor protein 8	AKAP8	0.247136	0.582316	0.21935	0.467079	0.566063	0.21935	0.467079	0.374223	0.870378	-0.487247	-0.71388	0.422452	-0.487247	-0.71388	1.04316	0.30971	-0.192774	-0.950022	0.0905403	-0.192774	-0.950022			25.0214	24.9922	26.4706	26.7925	26.7323	26.7883	24.2593	26.3834	26.4692	26.3319	24.1382	26.2919	26.2461	26.4329	26.1994	26.4333	26.1082	26.6937	26.0598	26.0982	26.3049	26.3263	26.1833
A0A7P0T8A6;A0A7P0Z4L3;B0QY86;B0QY91;A0A7P0T9P2;Q8N3F8;H0Y6J8;A0A7P0Z427;A0A7P0T7Z5	A0A7P0T8A6;A0A7P0Z4L3;B0QY86;B0QY91;A0A7P0T9P2;Q8N3F8;H0Y6J8	Apoptosis regulator BAX	BAX	3.77749	0.00256438	0.840252	3.44054	0.000166919	0.840252	3.44054	1.17488	0.600061	-0.44254	-1.40372	0.0668534	-0.44254	-1.40372	1.59697	0.168307	-0.258102	-1.30189	0.0252946	-0.258102	-1.30189	Meso_IPS	Meso_Na2S3_Meso	28.5061	28.5708	29.1857	28.6201	29.0567	29.1653	27.7082	28.4462	28.6205	28.1315	28.8391	28.7039	29.9269	29.7286	29.4844	29.7808	29.6179	29.6076	29.5154	29.6382	29.1446	29.589	29.3778
A0A7P0T921;A0A7P0TAH2;A0A7P0TB03;A0A7P0Z452;A0A7P0TAW0;A0A7P0T9N0;A0A7P0TA40;A0A7P0T8E0;A0A7P0TAF0;A0A7P0T8C2;P13164	A0A7P0T921;A0A7P0TAH2;A0A7P0TB03;A0A7P0Z452;A0A7P0TAW0;A0A7P0T9N0;A0A7P0TA40;A0A7P0T8E0;A0A7P0TAF0;A0A7P0T8C2;P13164	Interferon-induced transmembrane protein 1	IFITM1	0.894945	0.0691443	-2.5284	-1.56004	0.127366	-2.5284	-1.56004	1.9013	0.26272	-3.73638	-2.8077	0.0125518	-3.73638	-2.8077	0.760806	0.150616	2.1782	1.37328	0.173458	2.1782	1.37328			24.9422	30.1399	29.9466	23.9194	30.3742	30.282	23.9207	24.9518	24.4617	24.4657	24.8475	24.5386	25.2157	24.9742	30.1289	25.1588	25.1664	23.7899	24.468	29.5394	29.6709	30.4644	23.9866
A0A7P0TBI9;A0A7P0Z4A2;A0A7P0T8D4;A0A7P0T8S8;A0A7P0T8Z2;A0A7P0T8C7;Q9Y5X1;A0A7P0T8Z7;A0A7P0Z4A5;A0A7P0T8M2;A0A7P0T8L2	A0A7P0TBI9;A0A7P0Z4A2;A0A7P0T8D4;A0A7P0T8S8;A0A7P0T8Z2;A0A7P0T8C7;Q9Y5X1;A0A7P0T8Z7;A0A7P0Z4A5;A0A7P0T8M2	Eukaryotic translation initiation factor 1A, X-chromosomal	EIF1AX	0.873553	0.264908	-0.221767	-0.940038	0.133797	-0.221767	-0.940038	1.33052	0.632934	0.335027	1.3525	0.0467172	0.335027	1.3525	2.13329	0.0705658	-0.585739	-2.13141	0.00735716	-0.585739	-2.13141		Meso_Na2S3_Meso	28.1861	28.1575	27.8989	28.7053	28.1009	28.1076	28.7952	28.2694	28.7359	28.6127	28.5411	28.2122	28.0248	28.0377	28.1339	27.7745	28.1638	27.6909	27.6596	27.3656	26.6483	27.6881	27.4425
A0A7P0T8N8;O14776-2;O14776;G3V220;A0AA34QVU1;A0AA34QVF9;Q5VWI1	A0A7P0T8N8;O14776-2;O14776;G3V220	Calponin;Calponin-2	CNN2	4.78057	0.00169057	-0.79065	-3.89896	1.65741e-05	-0.79065	-3.89896	1.38547	0.684857	-0.254008	-1.21864	0.041165	-0.254008	-1.21864	2.11874	0.0975056	-0.344119	-1.69254	0.0076079	-0.344119	-1.69254	Meso_IPS	Meso_Na2S3_Meso	30.606	30.6958	30.5667	30.8619	30.8398	30.3727	30.4128	30.0932	30.4252	30.6981	30.379	30.4107	30.2031	29.7476	29.8528	29.7778	29.7527	29.8651	29.7567	29.3721	29.3292	29.672	29.6321
A0A7P0T915;Q9NXA8-4;Q9NXA8;Q9NXA8-2;A0A7P0TBF5;A0A7P0TA05;A0A7P0T9X1;A0A7P0Z490;A0A7P0T9N1;Q9NXA8-3;A0A7P0T877;A0A7P0Z4N6;A0A7P0Z4F6	A0A7P0T915;Q9NXA8-4;Q9NXA8;Q9NXA8-2;A0A7P0TBF5;A0A7P0TA05;A0A7P0T9X1;A0A7P0Z490;A0A7P0T9N1;Q9NXA8-3	Utrophin	UTRN	3.17167	0.00234402	-1.27775	-3.51448	0.000673492	-1.27775	-3.51448	0.148187	0.952086	0.0998602	0.275974	0.710907	0.0998602	0.275974	2.11749	0.0717879	-0.515743	-2.02315	0.00762982	-0.515743	-2.02315	Meso_IPS	Meso_Na2S3_Meso	29.1212	28.6399	28.0044	28.95	28.1184	27.7037	28.1628	28.4924	28.7592	28.3851	28.9936	28.3436	27.2645	27.1166	27.4875	27.0329	27.3655	26.604	26.3497	26.861	26.4512	26.6118	26.8928
P27824-2;P27824;A0A7P0TAE9;A0A7P0T937;A0A7P0TB65;A0A7P0T9L0;A0A7P0T840;A0A7P0T8G1;A0A7P0Z4D6;A0A7P0Z484;A0A7P0TAR9;D6RGY2;P27824-3;A0A7P0Z4H2;A0A7P0TAN9;A0A7P0T8N1;D6RAU8;D6RAQ8;D6RFL1;D6RD16	P27824-2;P27824;A0A7P0TAE9;A0A7P0T937;A0A7P0TB65;A0A7P0T9L0;A0A7P0T840;A0A7P0T8G1;A0A7P0Z4D6;A0A7P0Z484;A0A7P0TAR9;D6RGY2;P27824-3;A0A7P0Z4H2;A0A7P0TAN9;A0A7P0T8N1;D6RAU8	Calnexin	CANX	0.107773	0.810984	-0.0749248	-0.207324	0.780238	-0.0749248	-0.207324	0.00963857	0.99873	-0.00728639	-0.0203358	0.978051	-0.00728639	-0.0203358	1.67566	0.0926885	-0.500364	-1.76735	0.0211028	-0.500364	-1.76735		Meso_Na2S3_Meso	29.7529	29.7109	30.7909	30.394	30.8105	30.7199	29.6807	30.3686	30.4369	30.2735	30.6502	30.7254	30.4213	30.53	30.5161	29.5153	30.3565	30.3904	29.9627	29.9562	29.4919	30.0404	29.5664
A0A7P0TAV2;A0A7P0TAJ0;A0A7P0T9G7;Q99707;B1ANE3;A0A6Q8PGK3;Q99707-2;A0A7P0T956;A0A494C064;A0A494C1A2	A0A7P0TAV2;A0A7P0TAJ0;A0A7P0T9G7;Q99707;B1ANE3;A0A6Q8PGK3;Q99707-2	Methionine synthase	MTR	0.768324	0.206013	-0.389678	-1.071	0.170481	-0.389678	-1.071	0.287397	0.907997	-0.23001	-0.520907	0.515944	-0.23001	-0.520907	0.521223	0.350017	-0.457476	-0.880475	0.301146	-0.457476	-0.880475			24.4822	25.0128	25.8507	25.0786	25.8706	25.5829	26.1478	24.9	25.2319	24.268	24.7355	25.2145	24.5582	24.9667	25.0839	24.9279	25.4526	24.5504	25.6975	25.0958	23.85	25.1695	23.4108
P43490;A0A7P0T9I9;A0A7P0T895;A0A7P0T931;A0A7P0T862;A0A7P0T8L3;A0A7P0T973;A0A7P0TAS5;A0A7P0T8D2;A0A0C4DFS8;A0A7P0Z437;A0A7P0TA73;A0A7P0TBB7;A0A7P0T941;A0A7P0Z466;A0A7P0Z4N0;A0A7P0T9F0;A0A7P0TB17;A0A7P0T8Z3;A0A7P0T8R4;A0A7P0TAI8;A0A7P0Z4L4;B7Z8W6;C9JG65;C9JF35;A0A7P0TAZ2	P43490;A0A7P0T9I9;A0A7P0T895;A0A7P0T931;A0A7P0T862;A0A7P0T8L3;A0A7P0T973;A0A7P0TAS5	Lamina-associated polypeptide 2, isoform alpha;Thymopoietin;Thymopentin	TMPO	0.573671	0.384883	0.196949	0.736273	0.266888	0.196949	0.736273	0.11688	0.968929	0.0592257	0.202834	0.764047	0.0592257	0.202834	2.10374	0.0808675	-0.442907	-1.89442	0.00787509	-0.442907	-1.89442		Meso_Na2S3_Meso	31.0036	31.4825	31.7333	31.1555	31.8879	31.8192	31.0317	31.7815	31.7949	31.5412	31.7818	31.5062	31.8688	31.6182	31.8822	31.4576	31.8657	31.5709	31.6302	31.5305	30.903	31.2479	31.1896
A0A7P0T9T8;Q9UHI6;A0A7P0T8G7;A0A7P0Z4I9;A0A7P0TBA6;A0A7P0TB94;A0A7P0Z4K8;Q9UHI6-2	A0A7P0T9T8;Q9UHI6;A0A7P0T8G7;A0A7P0Z4I9;A0A7P0TBA6;A0A7P0TB94	Protein polybromo-1	PBRM1	0.857657	0.405031	-0.126494	-0.708109	0.138785	-0.126494	-0.708109	0.183171	0.962118	0.0434945	0.22338	0.655887	0.0434945	0.22338	2.10326	0.140358	-0.249262	-1.42181	0.00788393	-0.249262	-1.42181		Meso_Na2S3_Meso	27.5181	27.3758	27.4304	27.5391	27.5943	27.6519	27.1568	27.6	27.5633	27.6198	27.7383	27.6923	27.624	27.1941	27.304	27.5536	27.3197	27.3552	27.2483	27.1279	27.1533	27.2152	27.1036
A0A9L9PXE4;A0A7P0T9U7;Q15637-5;Q15637-7;C9J792	A0A9L9PXE4;A0A7P0T9U7;Q15637-5;Q15637-7	60S ribosomal protein L7	RPL7	3.70111	0.000783069	-2.17891	-4.51644	0.000199018	-2.17891	-4.51644	0.564091	0.790236	-0.540214	-0.955213	0.272841	-0.540214	-0.955213	0.109911	0.819428	-0.125177	-0.236636	0.776405	-0.125177	-0.236636	Meso_IPS		33.1695	32.5258	32.8728	32.8868	31.201	31.8965	32.6401	32.8345	31.0872	32.2642	31.8205	30.6644	30.6973	30.2059	31.1169	29.9037	30.0145	29.5406	30.3194	29.893	28.9178	29.6551	31.5573
A0A7P0T9W1;Q5VVL7;A0A7P0Z494;P11182	A0A7P0T9W1;Q5VVL7;A0A7P0Z494;P11182	Probable ATP-dependent RNA helicase DDX10	DDX10	3.69607	0.00189333	-1.07811	-3.72392	0.000201342	-1.07811	-3.72392	0.178042	0.96059	-0.0543187	-0.245522	0.663679	-0.0543187	-0.245522	0.519358	0.414444	-0.26556	-0.771412	0.302442	-0.26556	-0.771412	Meso_IPS		27.6315	27.5706	27.2077	27.5262	27.4877	27.5448	27.1818	27.499	27.2573	27.4536	27.9066	27.3443	27.0102	26.3969	26.6071	26.0392	25.7985	26.6479	26.5409	26.1124	26.474	26.3304	26.015
P07237;A0A7P0TA71;A0A7P0TA35;A0A7P0TB26;H7BZ94;I3L4M2;A0A7P0T8C0;A0A7P0T8X1;A0A7P0TA97;I3L3P5;A0A7P0T9K9;A0A7P0T8J3;A0A7P0T9U6;I3L0S0;H0Y3Z3;A0A7P0T9D6;I3L514;A0A7P0Z4J0;A0A7P0Z4S2;A0A7P0TAX9;A0A7P0T9S9;I3NI03;A0A7P0TBP8;A0A7P0Z476;I3L3U6;A0A7P0T9E3;I3L1Y5;A0A7P0T940;A0A7P0Z4B2;A0A7P0TBA3;A0A7P0Z4F8	P07237;A0A7P0TA71;A0A7P0TA35;A0A7P0TB26;H7BZ94;I3L4M2;A0A7P0T8C0;A0A7P0T8X1;A0A7P0TA97;I3L3P5;A0A7P0T9K9;A0A7P0T8J3;A0A7P0T9U6;I3L0S0;H0Y3Z3;A0A7P0T9D6;I3L514	Actin-related protein 2	ACTR2	1.28775	0.124457	0.320559	1.30818	0.051552	0.320559	1.30818	0.00654338	0.99786	-0.00255775	-0.0109728	0.985046	-0.00255775	-0.0109728	2.10244	0.0708414	-0.613665	-2.14959	0.00789886	-0.613665	-2.14959		Meso_Na2S3_Meso	27.5321	27.2142	27.6541	27.3602	27.8542	27.821	27.3471	27.403	27.853	27.4677	27.5786	27.771	28.044	28.0026	27.9661	28.0805	27.8539	27.4119	27.5375	27.4217	26.6224	27.7058	27.2628
A0A7P0TA76;O95573;A0A7P0TBB1;A0A7P0T8L6;A0A7P0TB52;A0A7P0T905;H7BYZ7;A0A7P0TBL9;F5GWH2	A0A7P0TA76;O95573;A0A7P0TBB1;A0A7P0T8L6;A0A7P0TB52	X-ray repair cross-complementing protein 5	XRCC5	1.01924	0.187789	-0.283239	-1.11524	0.0956659	-0.283239	-1.11524	0.106973	0.969577	-0.0529448	-0.185147	0.781676	-0.0529448	-0.185147	2.09195	0.0929121	-0.379837	-1.76419	0.00809197	-0.379837	-1.76419		Meso_Na2S3_Meso	30.637	31.3183	31.2262	31.5698	31.0185	31.1314	30.6865	30.803	31.3595	30.9283	31.3458	31.4604	30.9372	30.9853	31.1633	30.6251	30.633	30.8579	30.6092	30.7256	30.3236	30.2985	30.6324
A0A7P0TB04;A0A7P0TA85;P35613-2;P35613;I3L192;P35613-4;A0A2R8YDZ0	A0A7P0TB04;A0A7P0TA85;P35613-2;P35613;I3L192;P35613-4	Microtubule-associated protein 1B;MAP1B heavy chain;MAP1 light chain LC1	MAP1B	5.56986	0.00165625	0.676218	3.93965	2.6924e-06	0.676218	3.93965	1.11323	0.781688	0.202465	0.998666	0.0770498	0.202465	0.998666	2.09011	0.0942866	-0.370596	-1.74329	0.00812621	-0.370596	-1.74329	Meso_IPS	Meso_Na2S3_Meso	28.8404	28.5614	28.5815	28.6876	28.7361	28.6559	28.6813	28.7793	28.8506	29.3326	28.8074	28.8267	29.312	29.48	29.4055	29.0862	29.4335	29.4031	29.23	29.1307	28.6267	28.9355	29.1706
A0A7P0TAE1;H0YIV0;A0A7P0TAT8;P14625;A0A087WT78;A0A7P0T823;A0A7P0T917;A0A7P0TAY2;A0A7P0TBC2;A0A7P0T8R3;A0A7P0T885;A0A7P0Z405;Q58FF3;F8W026	A0A7P0TAE1;H0YIV0;A0A7P0TAT8;P14625;A0A087WT78;A0A7P0T823;A0A7P0T917;A0A7P0TAY2;A0A7P0TBC2	Lipopolysaccharide-responsive and beige-like anchor protein	LRBA	2.09105	0.0241414	-0.54718	-2.0558	0.00810868	-0.54718	-2.0558	0.913963	0.786938	-0.216993	-0.950064	0.121909	-0.216993	-0.950064	2.07613	0.0708638	-0.571303	-2.08074	0.00839206	-0.571303	-2.08074	Meso_IPS	Meso_Na2S3_Meso	27.1625	27.7832	27.526	27.6175	27.1073	27.1829	27.2222	27.2085	27.1134	27.3342	27.2602	26.9389	27.309	26.7154	27.067	26.8582	26.5802	26.5666	26.8221	26.3271	25.9332	26.215	26.0329
A0A7P0TAE3;Q9ULX6;Q9ULX6-2;A0A7P0TAJ5;A0A7P0T847;A0A7P0TBP0;V9GZ50;A0A7P0T9N5;A0A7P0TAD3;M0R1Y5;M0R010;M0QYT7	A0A7P0TAE3;Q9ULX6;Q9ULX6-2;A0A7P0TAJ5;A0A7P0T847;A0A7P0TBP0;V9GZ50;A0A7P0T9N5;A0A7P0TAD3	Inner nuclear membrane protein Man1	LEMD3	0.438754	0.573256	-0.0967379	-0.479508	0.364121	-0.0967379	-0.479508	1.00076	0.760956	-0.276074	-1.09454	0.0998241	-0.276074	-1.09454	2.05764	0.152433	-0.234571	-1.36196	0.00875713	-0.234571	-1.36196		Meso_Na2S3_Meso	27.1233	27.0472	27.5519	27.0337	27.5156	27.1029	26.7478	26.4969	27.1176	27.016	27.037	27.3028	27.1797	27.076	27.1705	27.043	27.0944	27.2305	26.9331	26.8077	26.8022	27.2094	26.7856
A0A7P0TAG1;A0A7P0TAX2;P10515;H0YDD4;A0A7P0TBK2;A0A7P0Z4G4;A0A7P0T997;A0A7P0TBE2;A0A7P0TA47;E9PEJ4;A0A7P0Z423;A0A7P0T9N8;A0A7P0Z459	A0A7P0TAG1;A0A7P0TAX2;P10515;H0YDD4;A0A7P0TBK2;A0A7P0Z4G4;A0A7P0T997;A0A7P0TBE2;A0A7P0TA47;E9PEJ4	TBC1 domain family member 4	TBC1D4	3.65662	0.000931507	-1.71413	-4.23416	0.000220487	-1.71413	-4.23416	0.0145779	1	0.00936349	0.0291993	0.96699	0.00936349	0.0291993	0.2641	0.614943	-0.232794	-0.494285	0.544377	-0.232794	-0.494285	Meso_IPS		26.501	26.6788	26.9226	26.4143	27.4419	26.9018	26.3067	26.7966	27.0086	26.4	27.2397	27.1651	25.3435	25.0171	26.2113	25.0375	24.6104	24.356	25.3552	25.4455	25.5086	24.4639	24.1759
A0A7P0Z3Z5;A0A7P0TAK7;A0A7P0Z4B9;Q16531;A0A7P0TB30;A0A7P0T965;A0A7P0T870;F5GY55;F5GWI0;F5GZY8;F5H2L3;A0A7P0Z4L2;Q16531-2;A0A7P0TAX4;F5H198	A0A7P0Z3Z5;A0A7P0TAK7;A0A7P0Z4B9;Q16531;A0A7P0TB30;A0A7P0T965;A0A7P0T870;F5GY55	Glucosamine 6-phosphate N-acetyltransferase	GNPNAT1	3.64944	0.00181949	1.22423	3.84767	0.000224161	1.22423	3.84767	0.125731	0.959789	0.102994	0.24959	0.748634	0.102994	0.24959	2.96143	0.074973	-0.677475	-2.71443	0.00109289	-0.677475	-2.71443	Meso_IPS	Meso_Na2S3_Meso	26.0805	25.9452	24.8337	25.3725	25.1447	25.8129	25.2862	26.3284	26.0192	25.8252	25.6781	24.6702	27.079	26.7718	26.7371	26.8726	26.545	26.5294	26.0463	26.4579	25.7112	26.4215	25.9748
P08195-4;P08195-5;P08195;P08195-3;A0A7P0Z4P5;A0A7P0TAN7;A0A7P0Z4A0;F5GZS6;P08195-2;A0A7P0T9F7;A0A7P0TBF8;F5H056;F5GZI0;A0A7P0TAS6;A0A7P0T8F1;A0A7P0T8U7;H0YH36;A0A7P0TAT7;H0YFS2;F5H0E2;A0A7P0T853;F5H867;H0YFX4;F5GZR9	P08195-4;P08195-5;P08195;P08195-3;A0A7P0Z4P5;A0A7P0TAN7;A0A7P0Z4A0;F5GZS6;P08195-2;A0A7P0T9F7;A0A7P0TBF8;F5H056;F5GZI0;A0A7P0TAS6;A0A7P0T8F1;A0A7P0T8U7;H0YH36;A0A7P0TAT7	4F2 cell-surface antigen heavy chain	SLC3A2	0.0972284	0.820502	0.0805902	0.197132	0.799414	0.0805902	0.197132	1.15372	0.591713	0.537233	1.47156	0.0701904	0.537233	1.47156	1.37911	0.0783067	-1.12431	-1.93269	0.0417722	-1.12431	-1.93269		Meso_Na2S3_Meso	30.9926	31.0368	30.776	31.1321	30.8464	30.7181	31.415	31.1087	31.3144	32.6949	31.2393	30.953	30.9172	30.5127	31.149	31.657	29.8747	31.875	30.5977	30.9762	29.3865	29.8344	28.3844
A0A7P0TAR0;Q9NY61;A0A7P0T868;A0A7P0Z4N2;A0A7P0Z434;A0A087WTH8;A0A7P0TBI0;A0A7P0Z4P2;A0A7P0TBG4;A0A0J9YWE9;A0A087WWS8	A0A7P0TAR0;Q9NY61;A0A7P0T868;A0A7P0Z4N2;A0A7P0Z434;A0A087WTH8;A0A7P0TBI0;A0A7P0Z4P2;A0A7P0TBG4	Protein AATF	AATF	1.88986	0.0183313	0.808975	2.19927	0.0128867	0.808975	2.19927	0.285014	0.913105	0.221136	0.513479	0.518784	0.221136	0.513479	2.9749	0.0713125	-0.727237	-2.79859	0.0010595	-0.727237	-2.79859	Meso_IPS	Meso_Na2S3_Meso	25.8588	26.0453	24.993	24.9238	24.3406	25.3204	25.32	25.6375	25.5836	24.5637	26.0712	25.6327	26.139	25.906	25.9481	26.3016	26.1634	25.8776	25.4996	25.7682	25.4534	25.2809	24.7152
A0A7P0TAW3;P55072;A0A7I2V540;A0A7P0TAQ1;A0A7P0T8Q5;A0A7P0Z4C6;A0A7I2V2Y2;A0A7I2V5G8;A0A7P0TAY0;A0A7P0Z4D1;A0A7P0TBK7;A0A7P0TA22;A0A7I2YQJ0	A0A7P0TAW3;P55072;A0A7I2V540;A0A7P0TAQ1;A0A7P0T8Q5;A0A7P0Z4C6;A0A7I2V2Y2	Insulin-like growth factor 2 mRNA-binding protein 1	IGF2BP1	1.41966	0.154686	-0.244305	-1.20776	0.0380489	-0.244305	-1.20776	0.790317	0.847868	-0.173142	-0.806475	0.162063	-0.173142	-0.806475	2.05331	0.0819762	-0.450602	-1.88533	0.00884482	-0.450602	-1.88533	Meso_IPS	Meso_Na2S3_Meso	33.6085	33.4364	33.1428	33.3827	33.1912	33.1766	32.9117	33.265	32.8958	33.4098	33.2991	33.1178	33.3254	33.0909	32.9434	32.8465	33.1855	33.0806	33.0623	32.7991	32.2478	32.6132	32.6818
A0A7P0TBA9;P19525-2;P19525;A0A7P0TAL9;A0A7P0Z4M0	A0A7P0TBA9;P19525-2;P19525;A0A7P0TAL9;A0A7P0Z4M0	2,4-dienoyl-CoA reductase, mitochondrial	DECR1	3.63103	0.000658228	-3.51984	-4.817	0.000233867	-3.51984	-4.817	0.410838	0.907815	-0.122334	-0.519169	0.388296	-0.122334	-0.519169	0.202081	0.645841	0.502251	0.454673	0.627941	0.502251	0.454673	Meso_IPS		28.9935	28.2893	28.9662	28.4979	28.8955	28.5991	28.612	28.8271	28.4885	28.7062	28.5073	28.3663	24.2819	24.3706	24.6995	25.1999	28.2066	24.3638	24.04	27.3275	27.2446	24.6737	27.6347
A0A7P0Z415;O60911;A0A804EQJ3;A0A7P0T8X8;A0A7P0T983	A0A7P0Z415;O60911;A0A804EQJ3;A0A7P0T8X8	Cathepsin L2	CTSV	0.891975	0.151499	0.458615	1.21794	0.128241	0.458615	1.21794	0.468939	0.868653	0.285992	0.742382	0.339673	0.285992	0.742382	0.774721	0.275508	-0.329532	-1.02438	0.167988	-0.329532	-1.02438			24.096	25.11	25.4722	25.6692	25.1449	25.1643	25.0731	24.9245	25.6538	26.1026	25.1401	25.4784	25.3956	24.9008	25.4502	25.8693	25.7879	26.0043	25.2937	25.4889	24.6816	25.3898	24.9331
Q14203;Q14203-3;Q14203-4;Q14203-6;A0A7P0Z4C3;A0A804CDA6;E7EX90;Q14203-2;Q14203-5;Q6AWB1;E7EWF7;C9JJD0;C9JJN7;C9JZA4;C9JKG6;E9PCY0;C9JTE5	Q14203;Q14203-3;Q14203-4;Q14203-6;A0A7P0Z4C3;A0A804CDA6;E7EX90;Q14203-2;Q14203-5	Zinc finger CCCH domain-containing protein 14	ZC3H14	3.60719	0.0120568	-0.429401	-2.41929	0.000247064	-0.429401	-2.41929	0.788619	0.859609	-0.157591	-0.770377	0.162697	-0.157591	-0.770377	0.150923	0.836875	-0.0478808	-0.214198	0.706443	-0.0478808	-0.214198	Meso_IPS		28.1805	28.4674	28.3461	28.3577	28.13	28.0634	27.7321	27.9921	28.1992	28.2472	28.1873	28.2418	27.9666	27.6812	27.8374	27.7212	27.8664	27.8959	27.9974	27.858	27.4309	27.9691	28.0127
A0A8I5KSG1;A0A804HHR9;O14686;O14686-3;A0A8I5QJD3;A0A8I5KYU5;A0A8I5KTR4;A0A8I5KPB7;A0A8I5KNS6;A0A8I5KU33	A0A8I5KSG1;A0A804HHR9;O14686;O14686-3	Spermatid perinuclear RNA-binding protein	STRBP	3.60071	0.00291811	-0.802801	-3.27468	0.000250777	-0.802801	-3.27468	0.214488	0.94396	-0.104506	-0.349957	0.610255	-0.104506	-0.349957	1.37876	0.103593	-0.561893	-1.64873	0.0418063	-0.561893	-1.64873	Meso_IPS	Meso_Na2S3_Meso	27.7306	27.0733	27.2284	27.5821	27.1637	26.9419	26.4583	27.3023	27.4693	27.4893	27.1635	27.2103	26.6561	26.6061	26.4793	26.6351	26.2683	26.2583	26.5945	25.826	25.2127	26.1787	25.342
A0A804HKT8;A0A804HIU1;J3KR97;Q9BTW9-4;A0A804HLF8;Q9BTW9;A0A804HJY5;A0A804HL62;A0A804HHW7;A0A804HLI2;A0A804HJ32;A0A804HI57;A0A804HIN6;A0A804HJ57;A0A804HI02;A0A804HJU6;A0A804HIC0;Q9BTW9-5;A0A0J9YVR1;A0A804HL21;A0A0J9YWI5;I3L439;A0A804HKB9;I3L0V3;I3L163;A0A0J9YVU1;A0A804HJ99;Q9BTW9-3;A0A0J9YXU4;I3L120;I3L143;I3L131;I3L3H4;I3L4D2;A0A0J9YYG2	A0A804HKT8;A0A804HIU1;J3KR97;Q9BTW9-4;A0A804HLF8;Q9BTW9;A0A804HJY5;A0A804HL62;A0A804HHW7;A0A804HLI2;A0A804HJ32;A0A804HI57;A0A804HIN6;A0A804HJ57;A0A804HI02;A0A804HJU6;A0A804HIC0;Q9BTW9-5	SWI/SNF-related matrix-associated actin-dependent regulator of chromatin subfamily A member 5	SMARCA5	3.8167	0.0054761	-0.549404	-2.84324	0.00015251	-0.549404	-2.84324	0.878139	0.840285	-0.162373	-0.815498	0.132392	-0.162373	-0.815498	2.04908	0.0714179	-0.66699	-2.17883	0.00893137	-0.66699	-2.17883	Meso_IPS	Meso_Na2S3_Meso	28.211	28.1706	28.3709	28.0773	28.402	28.2977	27.7968	28.0286	28.1634	27.9422	28.3402	28.2842	27.8904	27.8151	27.5965	27.7453	27.8146	27.3713	27.5582	27.4084	26.3718	27.3418	26.8447
A0A804HHW9;A0A804HL54;A0A804HJN6;P41252;J3KR24;A0A0A0MSX9;A0A804HJ36;A0A804HIV9;A0A804HKU1;A0A804HK69;A0A804HIG2;A0A804HKW6	A0A804HHW9;A0A804HL54;A0A804HJN6;P41252;J3KR24;A0A0A0MSX9;A0A804HJ36;A0A804HIV9;A0A804HKU1;A0A804HK69	Aminopeptidase B	RNPEP	0.805714	0.347474	-0.164769	-0.793988	0.156418	-0.164769	-0.793988	0.113473	0.973285	-0.0379003	-0.16756	0.770064	-0.0379003	-0.16756	2.04487	0.105822	-0.327615	-1.6265	0.00901836	-0.327615	-1.6265		Meso_Na2S3_Meso	25.6582	25.8671	25.986	25.8117	25.6867	26.0467	25.5457	25.9601	25.922	25.3958	26.0526	25.953	26.0131	25.8225	25.6177	25.6344	25.5778	25.4024	25.498	25.4926	25.2465	25.353	25.3376
A0A804HLH6;A0A804HK74;F2Z2B9;A0A804HI27;A0A804HL95;A0A804HJQ4;A0A804HJS9;A0A804HJ08;A0A804HJH7;Q9BSJ2;Q9BSJ2-4;A0A804HL05;R4GMM4	A0A804HLH6;A0A804HK74;F2Z2B9;A0A804HI27;A0A804HL95;A0A804HJQ4;A0A804HJS9;A0A804HJ08;A0A804HJH7;Q9BSJ2;Q9BSJ2-4;A0A804HL05;R4GMM4	Gamma-tubulin complex component 2	TUBGCP2	0.107668	0.806963	0.0819222	0.212205	0.780426	0.0819222	0.212205	0.0556914	0.980347	0.0759719	0.128967	0.879647	0.0759719	0.128967	0.57688	0.33195	-0.392875	-0.908049	0.264923	-0.392875	-0.908049			24.6751	25.1211	25.8337	24.8634	26.0006	25.6754	25.38	24.2	26.4329	24.1293	25.9777	26.5053	25.799	25.5446	25.7855	25.3309	24.6282	25.5727	25.7327	24.7878	24.0907	25.8151	25.3304
A0A804HIV1;A0A804HI55;O00512	A0A804HIV1;A0A804HI55;O00512	B-cell CLL/lymphoma 9 protein	BCL9	0.233769	0.577192	0.287623	0.473057	0.583755	0.287623	0.473057	0.522469	0.83815	-0.340128	-0.82683	0.300283	-0.340128	-0.82683	0.787483	0.169978	-0.927054	-1.29513	0.163124	-0.927054	-1.29513			25.1133	25.7038	24.7818	25.4671	24.0775	26.0041	25.1255	24.3614	24.9635	25.0002	24.5601	25.0961	26.3046	24.657	25.7913	26.2226	23.7744	26.1233	24.7876	25.328	22.9848	25.954	23.5764
P21675-25;P21675-19;A0A804HK58;A0A804HIC2;P21675-18;P21675-17;P21675-14;P21675-1;P21675-22;P21675;P21675-16;P21675-20;P21675-15;P21675-21;P21675-13;P21675-23;P21675-24;A0A804HIY8;Q8IZX4;A0A804HHS0;H7BY98;A0A804HJE0;H0Y9L7;H7C2K9;A0A804HJ34;A0A804HLH3;A0A804HJT5;H0Y8N6	P21675-25;P21675-19;A0A804HK58;A0A804HIC2;P21675-18;P21675-17;P21675-14;P21675-1;P21675-22;P21675;P21675-16;P21675-20;P21675-15;P21675-21;P21675-13;P21675-23;P21675-24;A0A804HIY8;Q8IZX4	Pyrroline-5-carboxylate reductase 2	PYCR2	0.31436	0.6773	-0.070466	-0.357419	0.484886	-0.070466	-0.357419	0.0794331	0.982648	-0.0262512	-0.118688	0.83285	-0.0262512	-0.118688	2.04046	0.103511	-0.338058	-1.65026	0.00911055	-0.338058	-1.65026		Meso_Na2S3_Meso	29.5259	29.539	29.1561	29.2928	29.3797	29.0912	29.135	28.9183	29.359	29.4763	29.5055	29.4332	29.5236	29.1268	29.1784	29.3002	29.2893	29.1436	29.0899	29.0898	28.5286	28.9883	28.9652
P42704;A0A804HKI2;A0A804HIN4;A0A804HLG8;A0A804HK30;A0A804HL40;A0A804HKR3;A0A804HIG4;A0A804HJZ1;A0A804HKJ0;A0A804HI14;A0A804HHY9;A0A804HI40;A0A804HIQ7;A0A804HJH8;B8ZZ38;C9JCA9;A0A804HK02;A0A804HIV5;A0A0C4DG06;A0A804HJI0;A0A804HKX0;A0A804HKR5;A0A804HJG8;A0A804HJA1;A0A804HI44;A0A804HKK7;A0A804HKX6;A0A804HLK8;A0A804HLL8	P42704;A0A804HKI2;A0A804HIN4;A0A804HLG8;A0A804HK30;A0A804HL40;A0A804HKR3;A0A804HIG4;A0A804HJZ1;A0A804HKJ0;A0A804HI14;A0A804HHY9;A0A804HI40;A0A804HIQ7;A0A804HJH8;B8ZZ38;C9JCA9;A0A804HK02;A0A804HIV5	Caspase-6;Caspase-6 subunit p18;Caspase-6 subunit p11	CASP6	3.58437	0.00154217	1.44256	3.98385	0.000260393	1.44256	3.98385	0.535862	0.81199	0.453147	0.894452	0.291164	0.453147	0.894452	1.97688	0.0695115	-0.830091	-2.27714	0.0105468	-0.830091	-2.27714	Meso_IPS	Meso_Na2S3_Meso	25.0138	24.914	24.0946	24.5857	25.4212	25.8887	24.6128	24.7433	25.983	25.4914	25.1619	26.6444	26.5252	26.366	26.3196	26.3748	26.6661	26.3217	25.9178	25.9218	24.5769	26.3241	25.7153
P12814;A0A804HII9;P12814-3;P12814-2;A0A804HJU8;A0A804HK61;A0A804HKE2;A0A7I2V4Y4;P12814-4;A0A804HLF4;A0A804HIN7;A0A804HLD0;A0A804HL31;H9KV75;G3V2N5;H0YJ11;A0A804HJQ9;H7C5W8;G3V2W4;P35609-2;A0A804HJN7;A0A804HI95;P35609;A0A494C1A0;Q08043;A0A804HIY0;A0A087WSZ2;A0A804HKG0;G3V2X9;A0A494C166;A0A494C033;G3V5M4;A0A494C060;A0A494C0Q3;G3V380;D6RH00;G3V2E8	P12814;A0A804HII9;P12814-3;P12814-2;A0A804HJU8;A0A804HK61;A0A804HKE2;A0A7I2V4Y4;P12814-4;A0A804HLF4;A0A804HIN7;A0A804HLD0;A0A804HL31;H9KV75	PHD finger protein 3	PHF3	0.735445	0.289538	-0.23871	-0.89333	0.183889	-0.23871	-0.89333	0.641224	0.86864	-0.165415	-0.722551	0.228442	-0.165415	-0.722551	2.03485	0.0709619	-0.648381	-2.14997	0.00922897	-0.648381	-2.14997		Meso_Na2S3_Meso	27.5762	27.4825	27.4758	27.9883	27.4157	27.2259	27.3227	27.3402	27.0519	27.5811	27.533	27.3431	27.823	27.0535	27.1762	27.3487	26.9119	27.4189	27.2602	26.6375	26.5945	26.8188	26.2228
A0A804HIS0;Q96IJ6;Q96IJ6-2;A0A0U1RRC2;A0A087WUI8	A0A804HIS0;Q96IJ6;Q96IJ6-2	Perilipin-2	PLIN2	5.4323	0.000571429	2.40963	6.61267	3.69576e-06	2.40963	6.61267	NaN	1	0	NaN	NaN	0	NaN	2.03388	0.0680265	-1.01448	-2.44146	0.00924945	-1.01448	-2.44146	Meso_IPS	Meso_Na2S3_Meso	24.7397	24.9074	25.2177	24.5465	23.8812	24.1048	24.2688	24.463	26.2827	24.7414	25.9448	25.0711	27.2608	27.0981	26.2619	27.3603	27.1454	26.7285	26.284	26.6897	25.2278	26.4488	26.011
G3V4T8;A0A804HIS2;Q9Y4K4;G3V4Q4	G3V4T8;A0A804HIS2;Q9Y4K4	Vesicle-associated membrane protein-associated protein B/C	VAPB	0.912891	0.0834171	-1.22367	-1.48373	0.122211	-1.22367	-1.48373	0.183087	0.925199	-0.368588	-0.40821	0.656015	-0.368588	-0.40821	2.02287	0.0701084	0.820542	2.30233	0.00948697	0.820542	2.30233		Meso_Na2S3_Meso	30.6023	28.2431	27.6629	29.854	26.914	26.2627	28.8468	28.5727	27.1317	28.9903	26.9172	26.8688	26.7099	26.5923	26.8749	26.663	28.0515	27.3053	28.3672	27.5744	27.8076	27.9623	27.7075
A0A804HIV7;P50402;A0A804HLA2;Q5HY57;F8WEQ1;A0A804HIG7	A0A804HIV7;P50402;A0A804HLA2;Q5HY57	Emerin	EMD	0.136306	0.720514	-0.219882	-0.304977	0.730624	-0.219882	-0.304977	0.168247	0.936127	0.288227	0.371483	0.678817	0.288227	0.371483	0.118032	0.801795	-0.15684	-0.259692	0.762022	-0.15684	-0.259692			30.1392	29.3057	26.2808	27.7199	28.6404	28.0024	26.6894	28.8728	29.019	29.1649	28.7962	29.2754	28.705	28.4584	28.534	26.7347	28.2649	28.072	28.362	28.2276	28.0065	28.7149	28.5352
J3KN01;A0A804HJ20;H0Y8U8;P55196;P55196-5;P55196-3;P55196-1;Q5TIG5;P55196-2;P55196-6;H0Y948;H0Y7R8;H0Y8L4;H0YA98	J3KN01;A0A804HJ20;H0Y8U8;P55196;P55196-5;P55196-3;P55196-1;Q5TIG5;P55196-2;P55196-6	Ubiquitin-conjugating enzyme E2 variant 1	UBE2V1;TMEM189-UBE2V1	0.364836	0.396269	0.599061	0.720767	0.431682	0.599061	0.720767	0.371471	0.87019	0.624928	0.733804	0.425137	0.624928	0.733804	2.00839	0.0901254	-0.415701	-1.80193	0.00980876	-0.415701	-1.80193		Meso_Na2S3_Meso	29.8363	28.8634	24.6309	28.3574	28.2058	27.9781	29.3518	28.9864	28.6661	27.9272	28.2731	28.4168	28.645	28.3525	28.5322	28.7986	28.9525	28.1853	28.1853	28.285	27.9218	28.2652	28.2753
Q9HCC0;A0A804HJ84;A0A804HJ24;A0A804HJ31;Q9HCC0-2;A0A804HLJ9;A0A804HKE8;A0A804HK37;A0A804HL02;A0A804HJC1;A0A804HJL2;A0A804HHS4;D6RDF7;A0A0S2Z5R4;A0A804HIH3;A0A804HJW5;D6R9R1;A0A0D9SFE9;A0A804HJW2;A0A804HKH3;A0A0G2JM88;D6RD67	Q9HCC0;A0A804HJ84;A0A804HJ24;A0A804HJ31;Q9HCC0-2;A0A804HLJ9;A0A804HKE8;A0A804HK37;A0A804HL02;A0A804HJC1;A0A804HJL2;A0A804HHS4;D6RDF7;A0A0S2Z5R4;A0A804HIH3;A0A804HJW5	Tropomyosin alpha-4 chain	TPM4	0.198665	0.736675	-0.0698913	-0.288963	0.632899	-0.0698913	-0.288963	0.0584948	0.991448	0.0265401	0.10087	0.873988	0.0265401	0.10087	1.99267	0.0842891	-0.458506	-1.87048	0.0101701	-0.458506	-1.87048		Meso_Na2S3_Meso	31.4732	31.5954	32.0783	32.189	32.0994	32.1546	32.0825	31.7447	31.5884	32.216	32.1705	31.9472	32.0528	31.6188	31.9826	31.792	31.8598	31.8647	31.7762	31.6795	30.9305	31.4293	31.4707
F5H8L7;E9PHB3;A0A804HJE2;A0AA34QVS9;Q8TF68-3;Q8TF68-2;Q8TF68;F5H105	F5H8L7;E9PHB3;A0A804HJE2;A0AA34QVS9;Q8TF68-3;Q8TF68-2;Q8TF68;F5H105	Zinc finger protein 384	ZNF384	1.68216	0.016646	-1.25607	-2.25015	0.0207894	-1.25607	-2.25015	0.236332	0.92185	0.207152	0.447884	0.580321	0.207152	0.447884	0.00268776	0.995461	0.00312392	0.0063233	0.99383	0.00312392	0.0063233	Meso_IPS		24.4663	26.5351	26.6873	26.7651	25.995	26.4381	26.5456	26.3671	26.2712	26.5354	26.3845	26.026	26.0133	24.828	25.39	23.9964	24.6373	24.4854	25.4434	25.7514	24.7487	24.9213	23.9106
E3W994;J3KR49;A0A804HJG7;O75122;A0A0U1RQI6;E7ERI8;E7EW49;O75122-3;B3KR06;E7ENG2;O75122-2;H7C4X8;H7C5M8;D6RBU8	E3W994;J3KR49;A0A804HJG7;O75122;A0A0U1RQI6;E7ERI8;E7EW49;O75122-3	CLIP-associating protein 2	CLASP2	0.808841	0.313333	0.191275	0.852223	0.155296	0.191275	0.852223	0.538213	0.803019	-0.525448	-0.922045	0.289592	-0.525448	-0.922045	1.92098	0.0789208	-0.519415	-1.92653	0.0119956	-0.519415	-1.92653		Meso_Na2S3_Meso	27.2235	27.1015	26.8247	26.9445	27.0622	26.8716	26.5175	24.3817	27.4702	26.9859	27.3566	26.1635	27.5275	26.9841	26.9797	27.0957	27.5386	27.0501	26.9354	26.9514	26.2634	26.9765	26.5689
P51659;E7EPL9;A0A804HK65;A0A2R8YD50;P51659-2;P51659-3;A0A804HKU2;E7ET17;E7ER27;A0A2R8Y7L2;A0A804HIR1;A0A2R8YDT8;A0A2R8YF45;A0A804HK88;A0A804HIG8;A0A2R8Y7W2;A0A804HKB5;A0A2R8YEG2;A0A804HKT2;A0A804HLJ0	P51659;E7EPL9;A0A804HK65;A0A2R8YD50;P51659-2;P51659-3;A0A804HKU2;E7ET17;E7ER27;A0A2R8Y7L2	SWI/SNF-related matrix-associated actin-dependent regulator of chromatin subfamily A containing DEAD/H box 1	SMARCAD1	3.54605	0.00127586	1.67502	4.10698	0.000284412	1.67502	4.10698	0.1061	0.963211	0.130445	0.232276	0.783249	0.130445	0.232276	1.4134	0.080703	-0.935065	-1.89724	0.038601	-0.935065	-1.89724	Meso_IPS	Meso_Na2S3_Meso	25.0913	24.4773	24.1423	25.9066	25.9421	24.7702	24.7956	23.8178	26.4074	25.3355	25.474	25.2819	26.6984	26.6819	26.5806	26.8431	26.9229	26.6528	24.2209	26.9338	26.1091	25.1776	26.0604
A0A804HKH9;O00170;A0A804HKK3;E9PMH2;A0A804HKL7;A0A804HIX8;A0A804HJ38;V9GYQ3;A0A804HJ46;A0A804HKP8	A0A804HKH9;O00170;A0A804HKK3;E9PMH2;A0A804HKL7;A0A804HIX8;A0A804HJ38;V9GYQ3;A0A804HJ46	Lymphoid-specific helicase	HELLS	3.54441	0.00126496	-1.6742	-4.10496	0.000285491	-1.6742	-4.10496	0.700887	0.777457	-0.376723	-1.00739	0.199119	-0.376723	-1.00739	0.87485	0.210207	-0.419694	-1.17588	0.133398	-0.419694	-1.17588	Meso_IPS		28.2021	28.0318	29.698	28.5704	28.9612	29.3914	28.3266	28.5151	28.378	28.5775	28.5111	28.2863	27.7487	27.0288	27.1401	27.3154	26.7768	26.8	27.3386	27.1095	26.5301	26.8124	25.8635
A0A8C8KBE9;Q66PJ3;Q66PJ3-1;F8WCT1;Q66PJ3-2;F5GYV5;Q66PJ3-7;A0A0C4DH18;Q66PJ3-5;A0A0A0MTG7;Q66PJ3-6	A0A8C8KBE9;Q66PJ3;Q66PJ3-1;F8WCT1;Q66PJ3-2;F5GYV5;Q66PJ3-7	40S ribosomal protein S4, X isoform	RPS4X	0.635387	0.315552	-0.25207	-0.846203	0.231533	-0.25207	-0.846203	0.35047	0.893753	0.227737	0.588172	0.4462	0.227737	0.588172	1.99137	0.088417	-0.426177	-1.81375	0.0102007	-0.426177	-1.81375		Meso_Na2S3_Meso	32.3567	31.4558	31.4243	32.4881	32.1799	31.8728	32.1298	32.5943	32.4237	31.2725	32.7608	31.9628	31.8073	31.5925	31.8383	31.4218	31.8294	31.7759	31.0758	31.5098	31.211	31.7292	31.2193
A0A8C8KBL6;P23229-4;P23229-2;P23229-5;P23229-3;P23229-9;P23229-6;P23229;P23229-7;C9JXX7;H7BZ97	A0A8C8KBL6;P23229-4;P23229-2;P23229-5;P23229-3;P23229-9;P23229-6;P23229;P23229-7	Importin-5	IPO5	0.881853	0.26942	-0.214606	-0.930795	0.131265	-0.214606	-0.930795	0.29015	0.919972	0.141467	0.458689	0.512685	0.141467	0.458689	1.98922	0.0704533	-0.662542	-2.1371	0.0102513	-0.662542	-2.1371		Meso_Na2S3_Meso	26.4744	25.7549	26.3944	26.3085	26.4387	26.2141	27.0031	26.5935	26.0885	26.6486	25.7827	26.3174	26.2642	26.1146	26.0531	25.9783	26.1413	25.7459	25.7776	25.6366	25.1868	25.7026	25.5228
A0A8C8MQ70;A0A8C8KGQ8;Q5T6F2;Q5T6F2-2;A0A804HLD2;A2A305;A0A804HIK1;A0A804HLJ4;A0A0D9SFI5	A0A8C8MQ70;A0A8C8KGQ8;Q5T6F2	Ubiquitin-associated protein 2	UBAP2	1.23477	0.135152	-0.312061	-1.26871	0.0582409	-0.312061	-1.26871	0.0590775	0.990476	0.0231727	0.0961156	0.872816	0.0231727	0.0961156	0.487749	0.510769	-0.162438	-0.632	0.325275	-0.162438	-0.632			27.8747	27.8099	28.2375	28.155	28.4663	28.2035	27.795	27.9063	28.3796	28.1739	28.3678	28.2635	28.2587	27.4901	27.7461	27.9333	27.6838	27.7626	28.1059	27.6783	27.4751	27.8261	27.3346
A0A8C8MSB2;O00330-3;O00330;H0YD97;O00330-2;E9PLU0;E9PRI6	A0A8C8MSB2;O00330-3;O00330;H0YD97;O00330-2	Glutathione peroxidase 1	GPX1	2.0706	0.0885714	-0.263537	-1.45833	0.00849971	-0.263537	-1.45833	1.86289	0.345949	-1.46495	-2.47908	0.0137123	-1.46495	-2.47908	1.98221	0.0797215	-0.490379	-1.91618	0.0104181	-0.490379	-1.91618	Meso_IPS	Meso_Na2S3_Meso	29.0928	29.3245	29.2385	29.1145	29.5144	29.3972	28.5116	26.6067	29.3259	26.1838	28.0801	28.184	29.0456	28.9735	28.8384	29.0944	29.1564	28.9923	28.7631	28.8411	27.9598	28.8842	28.4088
A0A8C8NWT4;A1L390-3;A1L390;G3V311;A0A0U1RR71;A1L390-2;G3V3I3;G3V278	A0A8C8NWT4;A1L390-3;A1L390;G3V311;A0A0U1RR71;A1L390-2	Unconventional myosin-VI	MYO6	3.52888	0.00147368	1.53004	3.99848	0.000295882	1.53004	3.99848	0.0437323	0.991485	0.0370827	0.0926101	0.904207	0.0370827	0.0926101	1.13603	0.157135	-0.407021	-1.34207	0.0731094	-0.407021	-1.34207	Meso_IPS		26.6551	26.5625	27.2884	26.1228	27.3297	27.5373	26.0457	27.1619	27.2843	26.9857	27.3994	26.8415	27.9833	28.6492	28.3205	28.1905	29.1768	28.3558	27.9238	28.2358	27.7428	27.7579	28.1887
A0A8I5KSY3;D6RFH4;A0A8I5KP74;H3BUX2;A0A8I5QKN7;A0A8I5KYK4;A0A8I5KSY8;O43169;A0A8I5KX20;A0A8I5QJ67;J3QR91	A0A8I5KSY3;D6RFH4;A0A8I5KP74;H3BUX2;A0A8I5QKN7;A0A8I5KYK4;A0A8I5KSY8;O43169;A0A8I5KX20;A0A8I5QJ67;J3QR91	Cytochrome b5 type B	CYB5B	2.56778	0.00705354	0.869531	2.71882	0.00270533	0.869531	2.71882	0.0832724	0.972608	0.117779	0.189833	0.82552	0.117779	0.189833	2.76162	0.0738788	-0.805174	-2.77508	0.00173134	-0.805174	-2.77508	Meso_IPS	Meso_Na2S3_Meso	25.7243	25.5672	26.0867	26.1819	26.6381	26.9285	26.922	24.5883	27.3921	25.0919	26.8024	27.0366	27.144	26.9654	26.929	27.2136	27.17	26.9218	26.7248	26.661	25.859	26.5862	25.871
A0A8I5KQQ6;C9J088;A0A8I5KRU1;J3KR72;P49848-4;P49848-2;P49848;P49848-3;C9JTY6;C9JFL8;A0A8I5KR77;C9JIS2;A0A8I5KSI7	A0A8I5KQQ6;C9J088;A0A8I5KRU1;J3KR72;P49848-4;P49848-2;P49848;P49848-3;C9JTY6;C9JFL8	FACT complex subunit SSRP1	SSRP1	2.75112	0.0091094	-0.648828	-2.55668	0.00177371	-0.648828	-2.55668	0.155239	0.960381	0.0636641	0.244654	0.699457	0.0636641	0.244654	1.98198	0.0795667	-0.48801	-1.91244	0.0104237	-0.48801	-1.91244	Meso_IPS	Meso_Na2S3_Meso	29.6501	29.0514	28.9768	29.4094	29.1233	28.706	29.2077	29.2425	29.1591	29.4679	29.3615	28.8603	28.7981	28.4902	28.5935	28.29	28.4567	28.3957	28.4885	28.2303	27.913	27.734	28.1506
A0A8I5KVQ2;A0A8I5KQT3;A0A8I5KR70;Q7Z4Q2;Q7Z4Q2-3;Q7Z4Q2-2	A0A8I5KVQ2;A0A8I5KQT3;A0A8I5KR70;Q7Z4Q2	HEAT repeat-containing protein 3	HEATR3	0.81135	0.126433	0.832692	1.30018	0.154401	0.832692	1.30018	0.0239647	0.994291	0.0485783	0.0604537	0.946314	0.0485783	0.0604537	0.361584	0.46897	-0.463794	-0.692034	0.434927	-0.463794	-0.692034			25.6975	25.6223	27.2563	25.5444	27.2369	24.7265	27.1415	24.9421	27.2093	27.6063	24.575	24.9011	27.2321	27.1586	27.3198	27.3399	26.8796	25.1502	26.7106	26.66	26.8246	24.1383	26.8673
B4DT23;A0A8I5KR56;A0A8I5QKV5;A0A8I5KZA5;Q8NCA5;E9PH82	B4DT23;A0A8I5KR56;A0A8I5QKV5;A0A8I5KZA5;Q8NCA5;E9PH82	Putative heat shock protein HSP 90-beta 2	HSP90AB2P	0.566756	0.386157	-0.198834	-0.734473	0.271172	-0.198834	-0.734473	0.491376	0.877864	0.173691	0.650734	0.32257	0.173691	0.650734	1.97865	0.0712283	-0.652994	-2.12055	0.010504	-0.652994	-2.12055		Meso_Na2S3_Meso	31.1582	30.3677	30.4909	30.7425	30.6445	30.3417	31.0056	30.9919	30.4203	31.0007	30.888	30.4812	30.603	30.3867	30.3799	30.5067	30.7591	29.9171	29.9263	29.9193	28.9289	29.8259	30.0739
A0A8I5KR71;A0A8J8YWN6;P00387-2;P00387;P00387-3;A0A8I5QKX1;A0A8J8Z3C6;A0A8I5KW26;A0A8I5KYU1;A0A8I5QKT9;A0A8I5KPU0;A0A8I5KVD2;A0A087WZB1;B1AHF3;A0A8I5QKL2	A0A8I5KR71;A0A8J8YWN6;P00387-2;P00387;P00387-3;A0A8I5QKX1;A0A8J8Z3C6;A0A8I5KW26;A0A8I5KYU1;A0A8I5QKT9;A0A8I5KPU0;A0A8I5KVD2;A0A087WZB1;B1AHF3	NADH-cytochrome b5 reductase 3;NADH-cytochrome b5 reductase 3 membrane-bound form;NADH-cytochrome b5 reductase 3 soluble form	CYB5R3	0.413156	0.363007	-0.508451	-0.769002	0.386228	-0.508451	-0.769002	0.246595	0.911114	-0.339867	-0.504433	0.566768	-0.339867	-0.504433	0.222988	0.631366	0.36884	0.474	0.598429	0.36884	0.474			26.4534	25.3658	25.0438	27.1486	25.5629	25.0155	24.3129	24.2304	26.1567	27.0008	25.9365	24.9135	23.682	24.9986	25.5841	27.0011	24.9751	25.2983	24.9089	26.1056	26.1404	27.055	26.0954
O60341-2;O60341;A0A8I5QKM3;A0A8I5KRB8;A0A8I5QJR3;A0A8I5KXU4;R4GMQ1;A0A8I5QJJ5;A0A8I5KT29;A0A8I5KRX9;A0A8I5KRF4;R4GMP9;A0A8I5KSH0;A0A8I5KVZ4;A0A8I5KV76;A0A8I5KQU6;A0A8I5KPV0;A0A8I5KTR5;A0A8I5KRC9;A0A8I5KSI8	O60341-2;O60341;A0A8I5QKM3;A0A8I5KRB8;A0A8I5QJR3;A0A8I5KXU4;R4GMQ1;A0A8I5QJJ5;A0A8I5KT29;A0A8I5KRX9;A0A8I5KRF4;R4GMP9;A0A8I5KSH0;A0A8I5KVZ4;A0A8I5KV76	RNA-binding protein 26	RBM26	0.2554	0.693951	0.0760098	0.33845	0.555393	0.0760098	0.33845	0.251389	0.935517	-0.0998459	-0.37558	0.560546	-0.0998459	-0.37558	1.97828	0.0845592	-0.45982	-1.8658	0.0105129	-0.45982	-1.8658		Meso_Na2S3_Meso	27.4115	26.9799	26.813	26.8098	26.9365	26.7265	26.5435	27.1313	27.271	26.4643	26.9419	26.7261	26.8687	27.1146	26.8703	26.9753	27.3421	26.9623	26.8863	26.4432	26.0695	26.646	26.877
Q14807;H3BRB3;A0A8I5KRF7;Q14807-2;A0A8I5KQ45;A0A8I5KW08;A0A8I5QL17;A0A8I5KTF7;A0A8I5QKY3;A0A8I5QJC5;A0A8I5KSP6;A0A8I5KXF2;A0A8I5QJF2;A0A8I5KXF9;I3L306;H3BTH5;H3BQB9	Q14807;H3BRB3;A0A8I5KRF7;Q14807-2;A0A8I5KQ45;A0A8I5KW08;A0A8I5QL17;A0A8I5KTF7;A0A8I5QKY3;A0A8I5QJC5;A0A8I5KSP6;A0A8I5KXF2;A0A8I5QJF2	U3 small nucleolar RNA-associated protein 14 homolog A	UTP14A	3.4959	0.00457374	0.643078	2.92325	0.000319229	0.643078	2.92325	0.111788	0.969103	0.0600608	0.198419	0.773057	0.0600608	0.198419	3.06096	0.0701106	-0.430571	-2.24227	0.000869032	-0.430571	-2.24227	Meso_IPS	Meso_Na2S3_Meso	27.5587	27.9343	27.9008	27.5803	28.1095	28.2657	27.3651	27.7734	28.1194	27.6947	28.4015	28.3557	28.6583	28.5459	28.5017	28.5682	28.4034	28.5305	27.8493	28.3725	28.0449	28.3377	28.0669
A0A8I5QJC9;A0A8I5KY07;A0A8I5KSQ5;A0A8I5KRP1;A0A8I5KRK1;A0A8I5KYQ0;A0A8I5KZB3;Q9H2M9;A0A8I5KWJ9;A0A8I5QJG4;F8WDJ2;A0A8I5KUS2;Q9H2M9-2	A0A8I5QJC9;A0A8I5KY07;A0A8I5KSQ5;A0A8I5KRP1;A0A8I5KRK1;A0A8I5KYQ0;A0A8I5KZB3;Q9H2M9;A0A8I5KWJ9	Rab3 GTPase-activating protein non-catalytic subunit	RAB3GAP2	2.04862	0.00923502	-1.20783	-2.55176	0.0089408	-1.20783	-2.55176	0.695904	0.767777	-0.507732	-1.07733	0.201417	-0.507732	-1.07733	NaN	1	0	NaN	NaN	0	NaN	Meso_IPS		26.1618	25.6411	26.6506	26.7872	24.6741	25.532	26.1076	25.1773	25.3281	25.6467	25.3687	24.772	25.1853	24.374	24.6737	25.1426	23.9919	24.8324	24.3839	24.2281	24.3824	24.0661	23.1556
A0A8I5KTE8;A0A8I5KRL9;A0A8I5KW55;H7C5A2;Q8N766-4;Q8N766-3;Q8N766-2;Q8N766;A0A8I5KXE1;A0A8I5KQA0;Q5TG59;H7C4E3;A0A8I5KWE3	A0A8I5KTE8;A0A8I5KRL9;A0A8I5KW55;H7C5A2;Q8N766-4;Q8N766-3;Q8N766-2;Q8N766;A0A8I5KXE1;A0A8I5KQA0	ER membrane protein complex subunit 1	EMC1	1.25051	0.145085	-0.289415	-1.23668	0.0561679	-0.289415	-1.23668	0.181031	0.961468	-0.0496489	-0.237303	0.659127	-0.0496489	-0.237303	0.849024	0.271443	-0.294059	-1.03452	0.141572	-0.294059	-1.03452			25.574	26.0238	26.0797	25.5515	26.1443	25.8462	25.7685	25.8499	25.8764	25.7409	25.9183	25.7677	25.8572	25.7348	25.5578	25.5116	25.5579	25.2638	25.2838	25.3572	25.2618	24.5974	25.8575
Q14678;A0A8I5KUM3;A0A8I5KT40;A0A8I5QKT2;A0A8I5KXH8;A0A8I5KUI5;A0A8I5KTS9;A0A8I5KUD8;A0A8I5KZ49;A0A8I5KRP2;A0A8J9BYE6;Q14678-2;A0A8I5KP85;A0A8I5KSV2;A0A8I5KNW9;A0A8I5KVK4;Q5W0W3;Q5W0W2	Q14678;A0A8I5KUM3;A0A8I5KT40;A0A8I5QKT2;A0A8I5KXH8;A0A8I5KUI5;A0A8I5KTS9;A0A8I5KUD8;A0A8I5KZ49;A0A8I5KRP2;A0A8J9BYE6;Q14678-2;A0A8I5KP85;A0A8I5KSV2;A0A8I5KNW9;A0A8I5KVK4	Protein ELYS	AHCTF1	0.590206	0.364773	-0.210135	-0.764774	0.256918	-0.210135	-0.764774	0.0950751	0.974121	-0.0455939	-0.163812	0.803387	-0.0455939	-0.163812	1.97813	0.0733559	-0.550756	-1.9997	0.0105164	-0.550756	-1.9997		Meso_Na2S3_Meso	27.6499	27.0667	27.5572	26.5754	27.5005	27.2916	27.0319	27.3096	27.3711	26.9821	27.3245	27.3487	27.3121	26.8482	27.0983	27.0189	27.035	27.0681	27.1237	26.8246	25.9823	26.4485	26.3717
A0A8I5QJC1;A0A8I5KYS7;A0A8I5QJP8;B4DFY5;A0A8I5KRX5;Q02750-2;Q02750;A0A8I5KXN4;A0A8I5KVF6;A0A8I5QJL9;A0A8I5QJ96;A0A8I5KYB4;H3BRW9	A0A8I5QJC1;A0A8I5KYS7;A0A8I5QJP8;B4DFY5;A0A8I5KRX5;Q02750-2;Q02750;A0A8I5KXN4;A0A8I5KVF6;A0A8I5QJL9;A0A8I5QJ96;A0A8I5KYB4	LIM domain and actin-binding protein 1	LIMA1	0.935948	0.185071	-0.323392	-1.12346	0.115892	-0.323392	-1.12346	0.535518	0.841637	-0.316241	-0.823728	0.291395	-0.316241	-0.823728	1.97759	0.0880723	-0.43622	-1.82541	0.0105295	-0.43622	-1.82541		Meso_Na2S3_Meso	28.5858	27.9064	28.3912	28.1539	27.7568	27.5172	28.6531	28.2205	27.2758	27.2908	27.529	27.4448	27.7974	27.7177	27.6033	27.3628	27.9995	27.8904	27.1277	27.5916	27.409	27.1547	27.5267
A0A8I5KS71;Q01105;A0A8J8YYJ1;A0A0C4DFV9;Q01105-3;Q01105-4;Q01105-2;P0DME0;A0A8I5KTZ2	A0A8I5KS71;Q01105;A0A8J8YYJ1;A0A0C4DFV9;Q01105-3;Q01105-4;Q01105-2	Protein SET	SET	3.51828	0.00839344	-0.509083	-2.61946	0.000303191	-0.509083	-2.61946	0.774939	0.878516	-0.113997	-0.645243	0.167904	-0.113997	-0.645243	2.01924	0.0883099	-0.424378	-1.82285	0.00956661	-0.424378	-1.82285	Meso_IPS	Meso_Na2S3_Meso	33.577	33.3717	33.4951	33.6291	33.3358	33.3254	33.3839	33.4789	33.1242	33.4258	33.4067	33.2305	33.2958	32.7929	33.0032	32.8425	32.7961	32.9489	32.9311	32.5753	32.3051	32.7062	32.3518
A0A8I5KSD5;A0A8I5KUE3;A0A8I5KYZ1;E9PMV1;Q15149-7;Q15149-8;Q15149-9;Q15149-5;Q15149-4;Q15149-6;Q15149-3;Q15149-2;Q15149;H0YDN1	A0A8I5KSD5;A0A8I5KUE3;A0A8I5KYZ1;E9PMV1;Q15149-7;Q15149-8;Q15149-9;Q15149-5;Q15149-4;Q15149-6;Q15149-3;Q15149-2;Q15149;H0YDN1	Palladin	PALLD	3.47708	0.00182609	1.39037	3.85252	0.000333361	1.39037	3.85252	NaN	1	0	NaN	NaN	0	NaN	0.640227	0.254045	-0.646698	-1.06949	0.228967	-0.646698	-1.06949	Meso_IPS		25.6133	25.6905	24.3591	24.7899	25.3856	24.6716	24.9822	24.465	24.0913	24.7641	24.4815	25.6976	26.8311	26.4425	25.9934	26.6703	26.7048	26.21	26.736	26.041	25.6278	26.6516	26.375
A0A8I5KSE4;Q8NEY1-2;Q8NEY1-3;Q8NEY1;A0A0A0MRJ3;Q8NEY1-7;Q8NEY1-4;Q8NEY1-6;H0Y6F6	A0A8I5KSE4;Q8NEY1-2;Q8NEY1-3;Q8NEY1;A0A0A0MRJ3;Q8NEY1-7;Q8NEY1-4;Q8NEY1-6	Splicing factor U2AF 65 kDa subunit	U2AF2	0.780192	0.345602	0.17159	0.798816	0.165885	0.17159	0.798816	0.0107967	0.996463	0.00460974	0.018733	0.975446	0.00460974	0.018733	1.97628	0.0791083	-0.496168	-1.92195	0.0105614	-0.496168	-1.92195		Meso_Na2S3_Meso	28.2362	27.7839	28.2417	28.1857	28.225	28.4436	28.6858	27.8855	28.118	27.9576	28.2348	28.2622	28.4899	28.166	28.4026	28.2966	28.616	28.1747	28.0813	28.1561	27.6397	28.178	27.8019
E9PIF2;A0A8I5KSH6;Q13206;A0A8I5KQZ1;A0A3B3ISR7;A0A8I5KPM1;A0A8I5KUU7;A0A8I5KXY1	E9PIF2;A0A8I5KSH6;Q13206;A0A8I5KQZ1;A0A3B3ISR7	60S ribosomal protein L10a	RPL10A	2.10045	0.0737851	-0.285775	-1.53275	0.00793499	-0.285775	-1.53275	0.450499	0.90335	0.122256	0.541206	0.354406	0.122256	0.541206	1.97	0.071928	-0.578537	-2.03055	0.0107152	-0.578537	-2.03055	Meso_IPS	Meso_Na2S3_Meso	31.9373	31.9324	32.2386	32.1306	32.2523	32.0987	31.7568	32.0492	32.4095	32.2344	32.4801	32.3935	32.0759	31.9366	31.7674	31.7154	31.6942	31.6858	31.8602	31.3528	30.7686	31.4861	31.1577
P30101;A0A8I5KT88;A0A8I5KNU9;A0A8I5KW33;A0A8I5KS72;A0A8I5KW00;A0A8I5QKQ5;A0A8I5KPY2;A0A8I5KXC9;A0A8I5KRV3;A0A8I5KYJ6;A0A8I5KXE2;A0A8I5KP58;A0A8I5QJM1;A0A8I5KTA1;H7BZJ3;A0A8I5QKT6	P30101;A0A8I5KT88;A0A8I5KNU9;A0A8I5KW33;A0A8I5KS72;A0A8I5KW00;A0A8I5QKQ5;A0A8I5KPY2;A0A8I5KXC9;A0A8I5KRV3;A0A8I5KYJ6;A0A8I5KXE2	Nucleolar protein 58	NOP58	1.08526	0.121757	0.415826	1.31907	0.0821752	0.415826	1.31907	0.155824	0.94749	-0.103257	-0.287622	0.698515	-0.103257	-0.287622	1.96414	0.130435	-0.278872	-1.4727	0.0108607	-0.278872	-1.4727		Meso_Na2S3_Meso	28.9341	27.4897	27.7912	27.5808	27.8853	27.9986	27.1503	28.0824	27.8883	27.7963	28.1671	27.9759	28.3446	28.4431	28.232	28.3344	28.3318	28.4888	28.2892	28.3306	27.9071	27.8479	28.1235
A0A8I5KT99;A0A0U1RQK7;A0A8I5KV92;A0A0A0MSA7;A0A8I5QJH9;A0A804HJV5;A0A8J9G7U8;O43432;O43432-3;O43432-4;O43432-2	A0A8I5KT99;A0A0U1RQK7;A0A8I5KV92;A0A0A0MSA7;A0A8I5QJH9;A0A804HJV5;A0A8J9G7U8;O43432;O43432-3;O43432-4	Proteasome activator complex subunit 1	PSME1	0.138034	0.790986	-0.0633694	-0.228797	0.727723	-0.0633694	-0.228797	0.103772	0.973073	0.0423015	0.167371	0.78746	0.0423015	0.167371	1.95999	0.070528	-0.760798	-2.21015	0.010965	-0.760798	-2.21015		Meso_Na2S3_Meso	27.2126	27.2579	26.7773	27.3202	26.6984	27.0296	27.3874	27.3738	27.0815	27.1036	26.91	26.6935	27.4462	26.5513	26.9529	26.7401	27.3408	26.8846	26.8397	26.7724	26.1469	26.139	25.6876
Q9Y4I1-3;E7ERV5;F8WE88;A0A8J8YWI7;A0A8I5KTF1;G3V394;A0A8I5QKS7;A0A8I5KWE1;A0A8I5QKR9;Q9Y4I1-2;Q9Y4I1;A0A8I5QJE6;A0A8I5KV14;A0A8I5KX10;A0A8I5KYM3;H0Y3R0;A0A8I5KXW9;A0A8I5QJA8;A0A8I5KXP8	Q9Y4I1-3;E7ERV5;F8WE88;A0A8J8YWI7;A0A8I5KTF1;G3V394;A0A8I5QKS7;A0A8I5KWE1;A0A8I5QKR9;Q9Y4I1-2;Q9Y4I1;A0A8I5QJE6;A0A8I5KV14;A0A8I5KX10;A0A8I5KYM3;H0Y3R0	Unconventional myosin-Va	MYO5A	0.715371	0.240718	-0.340278	-0.990485	0.192588	-0.340278	-0.990485	0.251012	0.918537	-0.184036	-0.453211	0.561033	-0.184036	-0.453211	NaN	1	0	NaN	NaN	0	NaN			25.7658	25.4342	25.2629	24.4494	24.9164	24.5273	25.0437	25.403	25.0688	25.3107	24.3581	24.0676	25.0706	24.3184	24.727	24.5375	24.6295	25.0315	25.1665	23.8298	23.5124	24.5811	24.4358
A0A8I5KUI4;A0A8Q3WK75;A0A8Q3SHH4;H0YA82;A0A8Q3SHN7;Q4G0J3;Q4G0J3-3;A0A8I5KSZ3;A0A8Q3SHF1;A0A8Q3SHG9;A0A8I5KYN2;A0A8I5KQG7;D6RFF0;Q4G0J3-2;D6R9Z6;A0A8Q3SHL6	A0A8I5KUI4;A0A8Q3WK75;A0A8Q3SHH4;H0YA82;A0A8Q3SHN7;Q4G0J3;Q4G0J3-3;A0A8I5KSZ3;A0A8Q3SHF1;A0A8Q3SHG9;A0A8I5KYN2;A0A8I5KQG7;D6RFF0;Q4G0J3-2	Translational activator GCN1	GCN1L1	3.45687	0.00308134	-0.829545	-3.23259	0.000349248	-0.829545	-3.23259	0.769951	0.791425	-0.256786	-0.938614	0.169843	-0.256786	-0.938614	1.39345	0.121181	-0.426856	-1.51695	0.0404161	-0.426856	-1.51695	Meso_IPS	Meso_Na2S3_Meso	28.9493	28.4492	28.3161	28.0304	28.2173	28.2585	27.6119	28.095	28.219	28.017	28.4211	28.3162	27.8451	27.6127	27.4268	27.6848	27.4503	27.224	27.5472	27.3969	26.8863	27.2827	27.0865
A0A8I5KW67;A0A8I5KUT6;E9PH05;F8W7Q4;A0A8I5KUL7;Q96A26	A0A8I5KW67;A0A8I5KUT6;E9PH05;F8W7Q4;A0A8I5KUL7;Q96A26	Protein FAM162A	FAM162A	1.10503	0.052676	-1.15187	-1.67453	0.0785187	-1.15187	-1.67453	0.0378277	0.991309	0.0643864	0.0920574	0.916584	0.0643864	0.0920574	0.467076	0.451243	-0.256805	-0.719465	0.341133	-0.256805	-0.719465			28.6194	27.9107	27.9019	28.3002	24.9041	27.8663	28.1051	28.0681	27.053	28.2359	27.5753	26.8516	27.3128	26.4572	26.2162	26.0873	26.654	25.864	26.5611	25.908	26.5882	26.0901	26.2421
A0A8I5KUS5;Q15370;Q15370-2;A0A0B4J296;B8ZZU8;I3L0M9	A0A8I5KUS5;Q15370;Q15370-2;A0A0B4J296;B8ZZU8;I3L0M9	Elongation factor 1-delta	EEF1D	3.45589	0.00603291	-0.589283	-2.78897	0.000350035	-0.589283	-2.78897	1.66559	0.674404	-0.225374	-1.2323	0.0215978	-0.225374	-1.2323	2.34303	0.0702857	-0.561469	-2.20822	0.00453908	-0.561469	-2.20822	Meso_IPS	Meso_Na2S3_Meso	32.5153	32.4001	32.624	32.5153	32.2494	32.3876	32.3222	32.4176	32.0399	32.2904	32.0365	32.2328	32.1723	31.9906	31.6889	31.7271	31.5494	32.0277	31.6117	31.601	30.9367	31.3667	30.9782
A0A8I5QJR7;A0A8I5KVV1;Q9Y4W6;A0A8I5KYF5;K7EP56	A0A8I5QJR7;A0A8I5KVV1;Q9Y4W6;A0A8I5KYF5	Zinc finger CCCH domain-containing protein 4	ZC3H4	2.14254	0.0599145	0.31285	1.62083	0.00720218	0.31285	1.62083	0.132871	0.972775	-0.0417897	-0.189318	0.736426	-0.0417897	-0.189318	1.95939	0.0771558	-0.525415	-1.95531	0.0109803	-0.525415	-1.95531	Meso_IPS	Meso_Na2S3_Meso	28.502	28.3804	28.4756	28.798	28.4682	28.5731	28.1442	28.2594	28.4424	28.7478	28.7831	28.5699	29.1632	28.6238	28.8646	28.7911	28.7955	28.8364	28.7559	28.522	28.0636	28.5844	28.2471
A0A8I5KW48;Q06124;Q06124-1;A0A8I5KVS6;A0A8I5QL30;A0A8I5QJ58;A0A1W2PPU4;Q06124-3;A0A8I5KRZ3;H0YF12;A0A0U1RRI0	A0A8I5KW48;Q06124;Q06124-1;A0A8I5KVS6;A0A8I5QL30;A0A8I5QJ58;A0A1W2PPU4;Q06124-3;A0A8I5KRZ3	U1 small nuclear ribonucleoprotein 70 kDa	SNRNP70	2.98432	0.016639	-0.444864	-2.25264	0.00103675	-0.444864	-2.25264	0.186398	0.958952	0.054561	0.251407	0.651032	0.054561	0.251407	1.95007	0.0958713	-0.383504	-1.7148	0.0112185	-0.383504	-1.7148	Meso_IPS	Meso_Na2S3_Meso	30.3959	30.7397	30.6468	30.25	30.4748	30.443	30.4009	30.7984	30.4004	30.754	30.6761	30.2479	30.1621	29.9697	30.3112	29.9275	30.0231	29.8875	29.917	29.9466	29.4784	29.2813	29.7242
A0A8I5KWQ7;Q16850-2;Q16850;H7C0D0;A0A8I5KRT9;A0A8I5KW41;A0A8I5KUF9;A0A3B3ITR4;C9JD81;O00522-2;O00522-3;O00522	A0A8I5KWQ7;Q16850-2;Q16850;H7C0D0;A0A8I5KRT9	Caspase-3;Caspase-3 subunit p17;Caspase-3 subunit p12	CASP3	3.43241	0.00219753	-1.13728	-3.59531	0.000369478	-1.13728	-3.59531	0.270581	0.917472	-0.157754	-0.455489	0.536314	-0.157754	-0.455489	0.8838	0.382542	-0.164809	-0.823654	0.130677	-0.164809	-0.823654	Meso_IPS		28.6408	29.4004	29.7541	29.3339	29.7596	29.9813	28.6091	29.3303	29.6344	29.325	29.459	29.5656	28.5039	28.0227	28.5192	28.5094	28.4206	28.0706	28.3263	28.0804	28.1632	28.1838	28.1579
Q08378;Q08378-2;A0A8I5KWY9;A0A8I5KSF0;A0A8I5KQH9;A0A8I5KXF8;A0A8I5QKX6;A0A8I5KTE5;Q08378-4;A0A8I5KQ98;A0A8I5KYV8;A0A8I5KVX9;A0A8I5QJ69;A0A8I5KSV3;A0A8I5QKK4;A0A8I5KU25;A0A8I5KW20;A0A8I5KQN2;A0A8I5KSX1;A0A8I5KU99;A0A8I5KQL7;A0A8I5KPC9;A0A8I5KUK6;A0A8I5KU69	Q08378;Q08378-2;A0A8I5KWY9;A0A8I5KSF0;A0A8I5KQH9;A0A8I5KXF8;A0A8I5QKX6;A0A8I5KTE5;Q08378-4;A0A8I5KQ98;A0A8I5KYV8;A0A8I5KVX9;A0A8I5QJ69;A0A8I5KSV3;A0A8I5QKK4;A0A8I5KU25;A0A8I5KW20;A0A8I5KQN2	Superkiller viralicidic activity 2-like 2	SKIV2L2	0.415815	0.486577	0.169002	0.591806	0.38387	0.169002	0.591806	0.300737	0.920165	0.134272	0.459799	0.500338	0.134272	0.459799	1.94922	0.0712658	-0.611899	-2.05782	0.0112403	-0.611899	-2.05782		Meso_Na2S3_Meso	27.0066	27.4415	27.7718	27.806	28.1124	27.7907	27.4289	27.864	27.9403	27.4644	27.9583	28.0787	28.0208	27.9092	27.4548	28.0142	27.9709	27.573	27.5054	27.4967	27.2099	27.3699	27.2941
Q6UX04;A0A8I5KX65;A0A8I5KZ67;A0A8I5KY88;Q6UX04-2;A0A8I5KP46;A0A8I5KQK1;A0A8I5KST0;D6REK3;A0A8I5KW10;A0A8I5KT14;A0A8I5KUW8;A0A8I5KQW2;A0A8I5KRF5;A0A8I5KRH9;A0A8I5KXM7;A0A8I5KU89;A0A8I5KPF6	Q6UX04;A0A8I5KX65;A0A8I5KZ67;A0A8I5KY88;Q6UX04-2;A0A8I5KP46;A0A8I5KQK1;A0A8I5KST0;D6REK3;A0A8I5KW10;A0A8I5KT14;A0A8I5KUW8;A0A8I5KQW2;A0A8I5KRF5;A0A8I5KRH9;A0A8I5KXM7;A0A8I5KU89	Voltage-dependent anion-selective channel protein 2	VDAC2	1.32994	0.191368	0.21585	1.1058	0.0467795	0.21585	1.1058	0.521377	0.869827	-0.209984	-0.717786	0.301039	-0.209984	-0.717786	1.94919	0.0940643	-0.395203	-1.73743	0.0112412	-0.395203	-1.73743	Meso_IPS	Meso_Na2S3_Meso	31.1981	30.8193	31.4736	31.2769	31.3665	31.2675	30.3175	30.9244	31.2062	31.0477	31.059	31.5871	31.381	31.5412	31.4361	31.4247	31.5149	31.399	31.4498	31.0875	30.6507	31.31	31.0578
A0A8I5KX72;O15226;O15226-2	A0A8I5KX72;O15226;O15226-2	Protein MAK16 homolog	MAK16	0.775955	0.221399	0.338108	1.03341	0.167512	0.338108	1.03341	0.596486	0.77063	-0.715018	-1.03662	0.253229	-0.715018	-1.03662	1.94696	0.0688163	-1.1699	-2.44906	0.011299	-1.1699	-2.44906		Meso_Na2S3_Meso	28.1335	29.7659	29.0114	28.7951	28.8372	28.5416	28.0874	25.4883	28.7722	28.5261	29.0812	28.8395	29.2071	29.3782	29.0588	29.1649	29.24	29.0644	28.9497	28.5509	27.7899	28.825	26.646
A0A8I5KX85;Q9UKY7;Q9UKY7-2;D6R9V8;D6RFH2;Q9UKY7-3;D6RDN0;H0Y8K3;D6RAV0;D6R973	A0A8I5KX85;Q9UKY7;Q9UKY7-2;D6R9V8	Protein CDV3 homolog	CDV3	2.30894	0.0164954	-0.606983	-2.25674	0.00490973	-0.606983	-2.25674	0.670129	0.835772	-0.228827	-0.840268	0.213732	-0.228827	-0.840268	1.53553	0.0978864	-0.508236	-1.69558	0.0291388	-0.508236	-1.69558	Meso_IPS	Meso_Na2S3_Meso	30.1871	30.2775	30.2552	30.0856	29.5259	30.3371	29.9282	29.9931	29.5574	30.262	30.057	29.4978	29.761	29.2827	29.6282	29.2803	29.2015	29.8728	29.5829	29.3167	28.6874	28.9574	28.9267
A0A8I5KYH4;P13804;A0A8I5KVL5;H0YLU7;A0A8I5KYP7;A0A0S2Z3M4;A0A8I5KUF3;H3BV91;H0YKF0;P13804-2;A0A8I5KT03;A0A8I5KUR2;A0A8I5KVC9;H0YK49;H0YL83;A0A8I5KU27;J3KN60	A0A8I5KYH4;P13804;A0A8I5KVL5;H0YLU7;A0A8I5KYP7;A0A0S2Z3M4;A0A8I5KUF3;H3BV91;H0YKF0;P13804-2;A0A8I5KT03;A0A8I5KUR2;A0A8I5KVC9;H0YK49	DNA repair protein XRCC1	XRCC1	0.158867	0.736895	-0.100008	-0.288524	0.693638	-0.100008	-0.288524	0.769139	0.774582	-0.356804	-1.04516	0.170161	-0.356804	-1.04516	1.94668	0.0743753	-0.554056	-1.98661	0.0113064	-0.554056	-1.98661		Meso_Na2S3_Meso	27.0087	27.7603	28.098	27.466	28.387	28.0632	26.8879	27.6567	27.6403	27.2293	27.6821	27.5461	27.6838	27.6942	27.66	27.4336	28.3361	27.3754	26.9772	27.5837	26.8406	27.2989	27.2051
Q14789-2;Q14789;Q14789-3;A0A8J9C4H3;A0A8Q3SHP0;Q14789-4;E7EU81;C9J8Q0;A0A8Q3SHH2;A0A8Q3WK92;A0A8Q3SHI9;A0A8Q3WKA7;H0Y867;A0A8Q3SHQ4;A0A8Q3SHQ5;A0A8Q3WLC9;H7C5I7;A0A8Q3SHM0;A0A8Q3SHH5;A0A8Q3SHQ9;A0A8Q3WKE2;A0A8Q3WK91;A0A8Q3WKV5;A0A8Q3SHI6;A0A8Q3WLR7	Q14789-2;Q14789;Q14789-3;A0A8J9C4H3;A0A8Q3SHP0;Q14789-4;E7EU81;C9J8Q0;A0A8Q3SHH2;A0A8Q3WK92;A0A8Q3SHI9;A0A8Q3WKA7;H0Y867;A0A8Q3SHQ4;A0A8Q3SHQ5;A0A8Q3WLC9;H7C5I7;A0A8Q3SHM0;A0A8Q3SHH5;A0A8Q3SHQ9;A0A8Q3WKE2	Protein RTF2 homolog	RTFDC1	3.42442	0.00166929	-1.59024	-3.94386	0.000376342	-1.59024	-3.94386	1.61932	0.440577	-0.834975	-2.01556	0.0240258	-0.834975	-2.01556	NaN	1	0	NaN	NaN	0	NaN	Meso_IPS		25.1421	26.3487	26.9095	26.2537	26.3685	26.711	25.4415	25.3925	25.7034	25.3471	26.1243	24.7149	25.1147	24.9319	24.427	24.8981	24.8351	23.9853	25.4027	23.6297	23.4702	24.6674	24.2129
O00203;A0A8Q3SHR2;O00203-3;A0A8Q3SIS1;A0A8Q3SHS3;A0A8Q3WKJ9;A0A8Q3WL34;A0A8Q3WKK0;A0A8Q3WKN2;A0A8Q3SI03;A0A8Q3SIM7;A0A8Q3SHW6;A0A8Q3WKF8;A0A8Q3SHU2;A0A0S2Z4Z4;A0A8Q3WKI5;A0A8Q3SHP3;A0A8Q3SHS6;H0YBD0	O00203;A0A8Q3SHR2;O00203-3;A0A8Q3SIS1;A0A8Q3SHS3;A0A8Q3WKJ9;A0A8Q3WL34;A0A8Q3WKK0;A0A8Q3WKN2;A0A8Q3SI03;A0A8Q3SIM7;A0A8Q3SHW6;A0A8Q3WKF8;A0A8Q3SHU2;A0A0S2Z4Z4;A0A8Q3WKI5;A0A8Q3SHP3	Kinesin-like protein KIFC1	KIFC1	3.41902	0.00205	-1.1729	-3.61994	0.000381046	-1.1729	-3.61994	0.224296	0.927266	-0.165775	-0.411071	0.596629	-0.165775	-0.411071	0.138159	0.783296	-0.136507	-0.283854	0.727513	-0.136507	-0.283854	Meso_IPS		26.325	26.1703	25.8127	26.6238	25.6422	25.947	26.2401	26.1537	26.0649	26.6259	25.701	24.7408	24.7691	24.7386	25.1922	24.2889	25.4911	25.0038	25.7083	24.5207	25.036	23.3169	24.7098
E7EPW2;A0A8Q3SHU8;P82663-2;P82663;A0A8Q3WKJ5;A0A8Q3WKE1;A0A8Q3WKH6;P82663-3;A0A8Q3WLJ1;A0A8Q3WKE3;A0A8Q3SHT9	E7EPW2;A0A8Q3SHU8;P82663-2;P82663;A0A8Q3WKJ5;A0A8Q3WKE1;A0A8Q3WKH6;P82663-3;A0A8Q3WLJ1	28S ribosomal protein S25, mitochondrial	MRPS25	0.18021	0.65452	-0.256266	-0.384791	0.660374	-0.256266	-0.384791	0.330211	0.877305	-0.479423	-0.652474	0.467508	-0.479423	-0.652474	0.0857226	0.844067	-0.152608	-0.201725	0.820876	-0.152608	-0.201725			25.7052	27.0242	27.1999	27.3756	27.312	27.1846	27.4368	27.3718	27.6312	27.1504	24.8233	24.5114	26.7966	27.0137	27.2586	24.2492	27.414	27.5318	27.2754	26.9692	26.8982	24.4843	26.9615
P00813;A0A8Q3SIA9;A0A8Q3WKZ1;A0A8Q3WM09;A0A8Q3SJ63;A0A8Q3WL01;A0A8Q3SIH0;A0A8Q3SIC7;A0A8Q3WM84;A0A8Q3SIG8;A0A8Q3WKY2;A0A8Q3WKZ5;A0A8Q3SIC0;A0A8Q3WKZ4;A0A8Q3WKZ9;A0A8Q3SI46;F5GWI4;A0A8Q3WKZ6;A0A8Q3SI64;A0A8Q3SJ50;A0A0S2Z3B9;A0A0S2Z3T6;F5GXW0;A0A8Q3WLJ0;A0A8Q3SI69;A0A8Q3WKX8;A0A8Q3WKW4;A0A8Q3WL06;A0A8Q3SJ57;A0A8Q3WLK2;A0A8Q3SJ25;A0A8Q3WM58;A0A8Q3WKX5;F5GYD4	P00813;A0A8Q3SIA9;A0A8Q3WKZ1;A0A8Q3WM09;A0A8Q3SJ63;A0A8Q3WL01;A0A8Q3SIH0;A0A8Q3SIC7;A0A8Q3WM84;A0A8Q3SIG8;A0A8Q3WKY2;A0A8Q3WKZ5;A0A8Q3SIC0;A0A8Q3WKZ4;A0A8Q3WKZ9;A0A8Q3SI46;F5GWI4;A0A8Q3WKZ6;A0A8Q3SI64;A0A8Q3SJ50;A0A0S2Z3B9;A0A0S2Z3T6	DNA topoisomerase 2-beta;DNA topoisomerase 2	TOP2B	3.39533	0.00297789	0.875022	3.26092	0.00040241	0.875022	3.26092	0.304127	0.925917	-0.113756	-0.435543	0.496447	-0.113756	-0.435543	1.77517	0.10276	-0.39343	-1.65814	0.0167815	-0.39343	-1.65814	Meso_IPS	Meso_Na2S3_Meso	27.8588	27.074	26.896	27.1131	27.0713	26.9084	27.233	26.9569	27.015	26.7629	27.1122	27.1589	28.3522	28.0637	27.8333	28.148	27.9687	27.8057	27.9938	27.612	27.1794	27.7601	27.6572
F8W1I5;A0A8Q3SIC5;P14649;A0A8Q3SI90;A0A8Q3SIF0	F8W1I5;A0A8Q3SIC5;P14649;A0A8Q3SI90;A0A8Q3SIF0	Nuclear pore complex protein Nup98-Nup96;Nuclear pore complex protein Nup98;Nuclear pore complex protein Nup96	NUP98	0.726575	0.361619	0.169868	0.771712	0.187683	0.169868	0.771712	0.669481	0.867832	0.158447	0.722136	0.214052	0.158447	0.722136	1.94656	0.0850173	-0.466668	-1.86156	0.0113094	-0.466668	-1.86156		Meso_Na2S3_Meso	26.9017	26.952	27.2635	26.6788	27.1304	27.0484	26.7876	27.1678	27.152	27.3673	27.0954	27.3556	27.2759	27.2066	27.1258	27.1254	27.4539	26.8065	27.1377	26.9416	26.307	26.6355	26.68
A0A8Q3WLC8;A0A8Q3SJE8;A0A8Q3SIS9;A0A8Q3SIY6;O60832;C9IYT0;O60832-2;A0A8Q3SIX2;A0A8Q3WLG7;A0A8Q3WLD1;A0A8Q3WLW8;A0A8Q3WLE4;H7C2Q2;A0A8V8TKY9;A0A8Q3WLE5	A0A8Q3WLC8;A0A8Q3SJE8;A0A8Q3SIS9;A0A8Q3SIY6;O60832;C9IYT0;O60832-2;A0A8Q3SIX2;A0A8Q3WLG7;A0A8Q3WLD1;A0A8Q3WLW8;A0A8Q3WLE4;H7C2Q2	Acetyl-CoA acetyltransferase, cytosolic	ACAT2	2.19643	0.032964	-0.418739	-1.88768	0.00636163	-0.418739	-1.88768	2.20888	0.4512	0.522714	2.07984	0.00618185	0.522714	2.07984	1.9454	0.0783254	-0.515408	-1.93392	0.0113396	-0.515408	-1.93392	Meso_IPS	Meso_Na2S3_Meso	30.026	30.0131	30.2664	30.2616	30.7052	30.2471	30.7619	30.4725	30.7053	31.2868	30.775	30.6541	29.918	29.7788	29.9805	29.7322	30.0073	29.5902	29.1101	29.561	28.6437	29.5092	29.5029
A0A8Q3WK80;Q9NZL9;A0A8Q3WK74;H7C0X7;A0A8Q3WLC0;A0A8Q3WK93;Q9NZL9-3;A0A8Q3WKR9;A0A8Q3WLP1;E5RJR3;Q9NZL9-5	A0A8Q3WK80;Q9NZL9;A0A8Q3WK74;H7C0X7;A0A8Q3WLC0;A0A8Q3WK93;Q9NZL9-3	General vesicular transport factor p115	USO1	3.36731	0.00152988	-1.74934	-3.9808	0.000429232	-1.74934	-3.9808	0.402028	0.868936	-0.41722	-0.731034	0.396253	-0.41722	-0.731034	0.908566	0.194127	-0.445549	-1.22117	0.123434	-0.445549	-1.22117	Meso_IPS		29.5006	28.5688	28.1446	28.6776	27.7477	28.1816	29.376	28.852	28.3339	26.7173	27.512	27.5266	26.4592	26.8561	26.2177	26.1112	27.065	27.6157	26.1217	26.4581	26.6392	26.4757	26.1626
A0A8Q3WKK2;A0A8Q3WKJ4;Q7Z3B4-3;Q7Z3B4;A0A8Z5F6C8;A0A8Q3WLP2;Q7Z3B4-2;A0A8Q3SHX2;A0A8Q3WL42;A0A8Q3WKP8;A0A8Q3WLY5	A0A8Q3WKK2;A0A8Q3WKJ4;Q7Z3B4-3;Q7Z3B4;A0A8Z5F6C8;A0A8Q3WLP2;Q7Z3B4-2;A0A8Q3SHX2;A0A8Q3WL42	Nucleoporin p54	NUP54	0.483584	0.346678	0.353357	0.796012	0.32841	0.353357	0.796012	NaN	1	0	NaN	NaN	0	NaN	0.512551	0.355712	-0.452936	-0.869424	0.30722	-0.452936	-0.869424			25.6614	24.8763	25.1835	24.6816	23.8983	24.6566	24.2686	24.9023	24.814	25.2619	24.1534	25.0976	24.5169	24.7671	25.3377	24.8329	26.1697	25.4536	25.2782	25.2114	23.6438	25.3357	23.6501
A0A8Q3WLQ2;Q5JRG1;H7BYF2;A0A8Q3WKL7;A0A8Q3WKK5;A0A8Q3WKQ7;Q9BVL2-2;Q9BVL2-3;Q9BVL2;A0A8Q3WKK3	A0A8Q3WLQ2;Q5JRG1;H7BYF2;A0A8Q3WKL7;A0A8Q3WKK5;A0A8Q3WKQ7;Q9BVL2-2;Q9BVL2-3;Q9BVL2;A0A8Q3WKK3	Probable ATP-dependent RNA helicase DDX20	DDX20	3.36692	0.00127039	-2.02273	-4.10674	0.000429613	-2.02273	-4.10674	0.152707	0.948519	0.117983	0.29403	0.703548	0.117983	0.29403	0.793809	0.166177	0.974065	1.31096	0.160765	0.974065	1.31096	Meso_IPS		25.1472	26.7498	26.8755	26.0399	26.7693	27.0237	26.3272	26.6523	26.7681	26.4342	26.6987	26.4328	23.917	25.0579	24.2486	23.6835	25.3125	24.2496	24.8247	26.3511	26.9107	23.4124	24.2072
A0A8Q3WKR1;O15231;O15231-3;O15231-6;O15231-4;O15231-7;O15231-8;H0Y704;O15231-5;H7BZT5;O15231-2;O15231-9;H7C1R1	A0A8Q3WKR1;O15231;O15231-3;O15231-6;O15231-4;O15231-7;O15231-8;H0Y704;O15231-5;H7BZT5;O15231-2	Phosphoenolpyruvate carboxykinase [GTP], mitochondrial	PCK2	1.07113	0.102479	0.513434	1.3933	0.0848932	0.513434	1.3933	0.217301	0.925737	0.178169	0.409697	0.606316	0.178169	0.409697	1.93866	0.0693756	-0.859316	-2.27073	0.0115169	-0.859316	-2.27073		Meso_Na2S3_Meso	28.6669	28.0101	27.2892	28.4705	27.2026	27.3001	28.5921	27.5911	28.4048	28.04	27.2546	28.1257	28.4911	28.3386	28.2079	28.3677	28.3779	28.2368	28.0241	27.9287	26.48	27.4109	26.8902
O43251-8;A0A8Q3WKT3;O43251-6;O43251-10;B0QYV1;A0A0G2JRA5;O43251;O43251-2;O43251-5;A0A8Q3SI58;O43251-7;S4R469;O43251-4;A0A8Q3SI75;B0QYY4;O43251-9;O43251-3;S4R3K7;A0A0G2JRD1	O43251-8;A0A8Q3WKT3;O43251-6;O43251-10;B0QYV1;A0A0G2JRA5;O43251;O43251-2;O43251-5;A0A8Q3SI58;O43251-7;S4R469;O43251-4;A0A8Q3SI75;B0QYY4;O43251-9;O43251-3	RNA binding protein fox-1 homolog 2;RNA binding protein fox-1 homolog	RBFOX2	0.243013	0.579409	-0.239013	-0.47002	0.571462	-0.239013	-0.47002	0.033742	0.991359	0.0377944	0.0766939	0.925248	0.0377944	0.0766939	1.72075	0.0723069	-0.736544	-2.02508	0.0190219	-0.736544	-2.02508		Meso_Na2S3_Meso	25.0248	27.4051	27.1221	27.5153	26.9928	27.1813	27.1071	27.2425	26.5767	26.946	26.9696	26.6263	27.1116	26.8501	26.3766	26.3503	26.9409	26.1779	25.2012	26.564	25.7306	25.5091	26.3941
A0A8Q3WKX9;Q9BWU0;Q9BWU0-1;A0A8Q3WLG9;A0A087WWF4;A0A8Q3WKX3;A0A8Q3WKX1;H7C256	A0A8Q3WKX9;Q9BWU0;Q9BWU0-1;A0A8Q3WLG9;A0A087WWF4;A0A8Q3WKX3	Glutathione S-transferase kappa 1	GSTK1	3.3616	0.000936937	2.2914	4.20126	0.000434907	2.2914	4.20126	NaN	1	0	NaN	NaN	0	NaN	0.472617	0.353881	-0.650106	-0.873367	0.336808	-0.650106	-0.873367	Meso_IPS		24.8373	24.6419	25.3849	24.4263	23.975	25.1653	24.4283	25.0307	25.0755	24.295	25.5948	25.828	25.1166	27.0492	27.4126	27.7215	27.5628	27.3166	27.0776	26.9949	26.9955	23.8557	26.7528
A0A8Q3WMA7;P23246;P23246-2;H0Y9K7;H0Y9U2	A0A8Q3WMA7;P23246;P23246-2	Catalase	CAT	3.36127	0.00187031	-1.40293	-3.7639	0.00043524	-1.40293	-3.7639	0.917176	0.708821	-0.363839	-1.15613	0.121011	-0.363839	-1.15613	0.500143	0.397027	-0.334118	-0.801984	0.316124	-0.334118	-0.801984	Meso_IPS		27.7863	27.4024	26.8342	27.4984	27.1882	26.9482	27.2575	26.2981	26.7669	27.3231	27.0883	26.7407	26.7565	25.6346	25.4778	26.3927	25.3527	25.6259	26.1675	25.7556	25.0639	26.0986	25.0882
A0A9L9PXL8;A0A8V8NE24;A0A9L9PXN4;A0A9L9PY49;H0Y4R2;P16435;E7EMD0;C9JU80;A0A8V8NRY5;A0A8V8P672;A0A8V8NKH1;A0A8V8NVX2;A0A8V8NLF0;A0A8V8PBF2;A0A8V8P1G2	A0A9L9PXL8;A0A8V8NE24;A0A9L9PXN4;A0A9L9PY49;H0Y4R2;P16435;E7EMD0	Peptidyl-prolyl cis-trans isomerase FKBP5;Peptidyl-prolyl cis-trans isomerase FKBP5, N-terminally processed	FKBP5	3.35636	0.00172491	-1.59989	-3.88801	0.000440186	-1.59989	-3.88801	0.511114	0.869504	-0.229791	-0.731716	0.308238	-0.229791	-0.731716	0.205573	0.699801	-0.161948	-0.38632	0.622913	-0.161948	-0.38632	Meso_IPS		28.0475	27.7312	27.0964	27.264	27.1773	26.8711	26.7416	26.8045	27.3653	27.3829	27.3057	27.2088	26.7543	25.2427	25.5877	25.0463	26.1499	25.8074	26.3349	25.3712	25.2402	26.0582	25.3431
A0A8V8TL82;O75116;E9PF63;A0A8V8TL90;D6REE7;C9JFJ0	A0A8V8TL82;O75116;E9PF63;A0A8V8TL90	E3 SUMO-protein ligase RanBP2	RANBP2	0.130941	0.748408	0.147818	0.27749	0.739706	0.147818	0.27749	0.340252	0.877733	0.334251	0.628489	0.456823	0.334251	0.628489	1.93416	0.0701345	-0.816251	-2.2363	0.0116369	-0.816251	-2.2363		Meso_Na2S3_Meso	29.6413	28.6961	26.9753	28.2698	29.085	29.529	28.9942	29.422	28.431	29.3628	29.2038	28.7881	29.3738	28.7034	29.0736	28.8837	28.2272	28.8216	28.6871	27.9785	28.2097	27.4543	28.4536
A0A8V8TLK7;A0A8V8TM41;A0A8V8TLM6;P02786;G3V0E5;A0A8V8TND0;A0A8V8TN37;A0A8V8TM46;A0A8V8TLN0;F8WBE5	A0A8V8TLK7;A0A8V8TM41;A0A8V8TLM6;P02786;G3V0E5;A0A8V8TND0	Transferrin receptor protein 1;Transferrin receptor protein 1, serum form	TFRC	1.36206	0.0279032	-1.32976	-1.96872	0.0434455	-1.32976	-1.96872	0.324898	0.91411	-0.161464	-0.50991	0.473262	-0.161464	-0.50991	0.000866538	0.998007	-0.00143401	-0.00217319	0.998007	-0.00143401	-0.00217319	Meso_IPS		28.5684	27.9218	29.2401	28.2063	28.4754	28.7823	27.9076	28.5001	28.32	28.7222	28.3469	28.4288	27.9615	24.4914	27.705	27.6269	27.6845	27.7466	27.3702	27.5782	27.1194	27.3751	27.1113
A0A8V8TM48;Q8IXI1;I3L2C6;Q8IXI1-2;H3BU27;H3BST5	A0A8V8TM48;Q8IXI1;I3L2C6;Q8IXI1-2	Drebrin	DBN1	5.69362	0.000611465	-0.958078	-4.82958	2.0248e-06	-0.958078	-4.82958	0.852692	0.833075	-0.178284	-0.843616	0.140381	-0.178284	-0.843616	1.93329	0.14926	-0.250187	-1.3803	0.0116603	-0.250187	-1.3803	Meso_IPS	Meso_Na2S3_Meso	30.9676	30.4076	30.6111	30.7101	30.4322	30.5406	30.4513	30.5638	30.3383	30.672	30.4103	30.1637	29.8784	29.5417	29.6737	29.5554	29.6102	29.6615	29.5449	29.4699	29.5516	29.2645	29.4239
I3L436;A0A8V8TMD9;Q8N122-3;Q8N122	I3L436;A0A8V8TMD9;Q8N122-3;Q8N122	Regulatory-associated protein of mTOR	RPTOR	2.77091	0.00327778	1.28168	3.19057	0.0016947	1.28168	3.19057	NaN	1	0	NaN	NaN	0	NaN	0.0882281	0.904102	0.0274334	0.127642	0.816154	0.0274334	0.127642	Meso_IPS		25.5262	25.0605	24.7624	23.8839	24.8474	23.7111	24.1944	25.1702	25.8403	25.2703	24.8036	24.9034	25.9697	25.5117	26.0511	25.9446	25.8069	26.1976	26.0819	25.8798	25.8307	25.7805	26.1778
A0A8V8TMN3;Q9H0W5	A0A8V8TMN3;Q9H0W5	Coiled-coil domain-containing protein 8	CCDC8	0.112778	0.82378	-0.0548725	-0.193407	0.771297	-0.0548725	-0.193407	1.52397	0.463319	-0.703826	-1.86046	0.0299244	-0.703826	-1.86046	NaN	1	0	NaN	NaN	0	NaN			25.1603	24.5032	25.2075	25.0122	24.4867	24.804	24.0081	24.9927	23.3926	24.6898	24.1902	23.6776	25.1652	24.7985	24.619	24.4197	25.2117	24.6306	24.5886	24.7223	23.932	24.2542	23.8479
A0A8V8TMN4;A0A087WZV0;O43314;O43314-2;H0Y9S9;K7ENU7;D6RFG4;D6RBU4;A0A087WWN8;A0A9L9PYJ9;B7WPL9;F8W9A8;A0A8J8ZH50;Q6PFW1-5;Q6PFW1-6;Q6PFW1-7;Q6PFW1-4;Q6PFW1-3;Q6PFW1-2;Q6PFW1	A0A8V8TMN4;A0A087WZV0;O43314;O43314-2;H0Y9S9	14-3-3 protein gamma;14-3-3 protein gamma, N-terminally processed	YWHAG	3.3274	0.00189404	-1.38016	-3.71884	0.00047054	-1.38016	-3.71884	0.525929	0.815548	-0.439253	-0.878479	0.297901	-0.439253	-0.878479	0.146545	0.841564	-0.0453065	-0.20596	0.713601	-0.0453065	-0.20596	Meso_IPS		32.0117	32.0525	32.2012	32.2724	30.9654	30.9314	31.9801	31.9638	30.443	31.9997	30.5538	30.8586	30.2516	30.1314	30.2559	30.1947	30.6876	30.6324	30.2014	30.6147	30.4045	30.2414	30.2803
A0A8V8TMN5;P30085;P30085-3;Q5T0D2;P30085-2;A0A494BXC7	A0A8V8TMN5;P30085;P30085-3;Q5T0D2;P30085-2	Protein kinase C-binding protein 1	ZMYND8	1.83688	0.0112785	1.4456	2.44936	0.0145586	1.4456	2.44936	0.0317792	0.991254	0.0565605	0.0782453	0.929439	0.0565605	0.0782453	1.93145	0.0657753	-1.05096	-2.37985	0.0117099	-1.05096	-2.37985	Meso_IPS	Meso_Na2S3_Meso	25.2179	25.2425	23.6617	26.2996	26.7879	24.5761	24.0033	24.6175	26.6671	25.6614	24.9124	26.2634	26.9687	27.1013	26.6077	26.0493	27.0509	26.6814	25.0858	26.5132	25.8269	24.5364	26.1274
A0A8V8TMP7;Q9NUQ9-2;Q9NUQ9;Q9H0Q0	A0A8V8TMP7;Q9NUQ9-2;Q9NUQ9	Protein FAM49B	FAM49B	6.4882	0.000555556	1.05578	5.58663	3.24938e-07	1.05578	5.58663	0.763779	0.778196	-0.369655	-1.05182	0.172274	-0.369655	-1.05182	0.589248	0.518216	-0.129146	-0.622251	0.257485	-0.129146	-0.622251	Meso_IPS		26.0733	26.2256	25.9118	25.9236	26.406	26.212	24.7756	25.4477	26.0486	25.7958	26.4703	25.9964	27.2197	27.0084	27.1161	27.2823	27.2587	27.2016	26.5922	27.1136	27.2926	27.1118	27.1824
A0A8V8TMQ1;A0A8V8TNP6;C9JZE0;C9JY20;C9JAJ4;H7C4S4;C9IZ22;C9J5B4;C9JYQ6;A0A8V8TM97	A0A8V8TMQ1;A0A8V8TNP6	Glia-derived nexin	SERPINE2	6.73352	0.0013913	3.752	9.43117	1.84704e-07	3.752	9.43117	NaN	1	0	NaN	NaN	0	NaN	1.91972	0.0712593	-0.754176	-2.17713	0.0120305	-0.754176	-2.17713	Meso_IPS	Meso_Na2S3_Meso	25.7609	26.3816	25.4594	25.2122	24.6454	24.8629	25.2705	25.1806	23.7793	24.8446	25.1584	25.0646	29.3944	29.4686	29.2649	29.3306	28.8268	28.5493	28.8898	27.7533	28.5266	28.7787	28.525
A0A8V8TMY4;Q01813;A0A7I2V3Z0;Q01813-2;B1APP6;H0Y757;V9GYV7;A0A7I2V5S1;Q5VSR5;V9GY25;H0Y3Y3	A0A8V8TMY4;Q01813;A0A7I2V3Z0;Q01813-2;B1APP6	Vacuolar protein sorting-associated protein 4A	VPS4A	3.29642	0.00857327	-0.538187	-2.60313	0.000505332	-0.538187	-2.60313	0.492001	0.883801	0.183195	0.664059	0.322106	0.183195	0.664059	0.403707	0.59761	-0.123079	-0.516277	0.394724	-0.123079	-0.516277	Meso_IPS		28.722	28.7048	28.4268	28.7187	28.8873	28.6273	28.1648	29.2774	28.9015	29.2432	28.7777	28.8216	28.281	28.3004	27.9732	27.8085	28.3517	28.1432	28.2911	28.2243	27.8709	28.1095	28.0509
A0A8V8TN27;P78536;A6H8L4;A0A8V8TPG8;A0A8V8TPV7;A0A8V8TNK7;P78536-2;A8K1B4;A0A3B3ISQ1	A0A8V8TN27;P78536;A6H8L4;A0A8V8TPG8;A0A8V8TPV7;A0A8V8TNK7;P78536-2	Calcium homeostasis endoplasmic reticulum protein	CHERP	0.0224595	0.960226	0.0138623	0.0441645	0.9496	0.0138623	0.0441645	0.84904	0.674544	-0.574909	-1.24923	0.141566	-0.574909	-1.24923	1.9197	0.0707703	-0.714221	-2.14252	0.012031	-0.714221	-2.14252		Meso_Na2S3_Meso	28.8244	28.5241	28.4667	27.4159	28.4164	28.6499	27.1522	27.7316	28.9055	28.3956	26.9973	27.6655	28.2597	28.7011	28.4259	28.2866	28.4397	28.2676	28.261	27.8727	27.4023	28.0621	26.7383
A0A8V8TN35;O95470;A0A8V8TLU8;A0A8V8TN38;H7BXL7;A0A8V8TLB6	A0A8V8TN35;O95470;A0A8V8TLU8	Coatomer subunit beta	COPB2	3.28967	0.00169466	-1.77408	-3.91959	0.00051325	-1.77408	-3.91959	1.63581	0.424431	1.18443	2.18485	0.0231308	1.18443	2.18485	1.9098	0.0697083	1.86986	2.62027	0.0123084	1.86986	2.62027	Meso_IPS	Meso_Na2S3_Meso	27.5004	26.9519	27.1879	26.6273	27.3738	26.6058	26.7378	28.921	27.1166	28.93	28.9023	28.7461	26.0558	25.713	26.0852	24.8364	24.3391	24.5733	25.227	25.8243	28.1437	27.9314	28.2021
A0A8V8TPK3;A0A994J516;Q13557-3;Q13557-4;A0A8V8TPY4;A0A8V8TN60;A0A8V8TNA7;D6R938;A0A994J5B0;Q13557;E9PBG7;A0A8V8TPJ8;A0A8V8TN65;A0A994J7X8;A0A8V8TND4;E9PF82;Q13557-10;Q13557-8;Q13557-6;Q13557-11;Q13557-9;A0A8V8TNA1;Q13557-12;A0A8V8TN88;Q13557-5;A0A8V8TNN9;A0A8V8TPM4;A0A5K1VW76;D6RFJ0;H0Y9C2;A0A8V8TNR6;A0A5F9ZHR5;A0A5F9ZHM9;A0A804HIC9;A0A5F9ZH21;A0A5F9ZHY2;H0Y9J2;A0A5F9ZH50;Q9UQM7-2;Q9UQM7;A0A8V8TN…	A0A8V8TPK3;A0A994J516;Q13557-3;Q13557-4;A0A8V8TPY4;A0A8V8TN60;A0A8V8TNA7;D6R938;A0A994J5B0;Q13557;E9PBG7;A0A8V8TPJ8;A0A8V8TN65;A0A994J7X8;A0A8V8TND4;E9PF82;Q13557-10;Q13557-8;Q13557-6;Q13557-11;Q13557-9;A0A8V8TNA1;Q13557-12;A0A8V8TN88;Q13557-5;A0A8V8TNN9;A0A8V8TPM4	U6 snRNA-associated Sm-like protein LSm4	LSM4	0.559417	0.362496	0.232118	0.77027	0.275793	0.232118	0.77027	0.606872	0.840433	0.248482	0.822244	0.247245	0.248482	0.822244	1.90825	0.0884476	-0.449793	-1.81584	0.0123524	-0.449793	-1.81584		Meso_Na2S3_Meso	28.7146	29.6107	29.5874	29.5485	29.9477	29.287	29.4102	29.9063	29.6632	29.4242	29.6915	30.0913	30.0208	29.7114	29.9666	29.4796	29.3995	29.5106	29.2748	29.4441	29.3881	29.1218	29.3792
A0A8V8TNY3;Q9NZB2;Q9NZB2-6;Q9NZB2-4;A0A494C0Y9;Q9NZB2-2;Q9NZB2-5;A0A0C4DG79;A0A0C4DH52	A0A8V8TNY3;Q9NZB2;Q9NZB2-6;Q9NZB2-4;A0A494C0Y9;Q9NZB2-2;Q9NZB2-5	TAR DNA-binding protein 43	TARDBP;TDP43	3.28503	0.0134993	-0.444414	-2.35813	0.000518763	-0.444414	-2.35813	0.0451774	0.994229	0.0113818	0.0600978	0.901203	0.0113818	0.0600978	0.820732	0.373497	-0.182877	-0.840278	0.151101	-0.182877	-0.840278	Meso_IPS		29.9897	29.7562	30.2189	29.9869	30.2506	30.2714	30.0479	30.1959	29.9668	30.1591	30.0878	30.0845	29.6839	29.5729	29.7121	29.517	29.6435	29.6777	29.8244	29.5827	28.9773	29.4919	29.3857
P18858;A0A8V8TQC4;A0A8V8TNZ9;A0A8V8TP03;P18858-3;A0A8V8TPH8;F5GZ28;A0A8V8TQQ7;P18858-2;M0R0Q7;A0A8V8TQC8;A0A8V8TPB0;A0A8V8TPH4;A0A8V8TQQ3;B4E135;M0R254;A0A8V8TPA5	P18858;A0A8V8TQC4;A0A8V8TNZ9;A0A8V8TP03;P18858-3;A0A8V8TPH8;F5GZ28;A0A8V8TQQ7;P18858-2;M0R0Q7;A0A8V8TQC8	Nucleosome-remodeling factor subunit BPTF	BPTF	3.28093	0.00252273	-1.1393	-3.48339	0.000523686	-1.1393	-3.48339	0.211423	0.94195	0.115823	0.358737	0.614578	0.115823	0.358737	0.0535815	0.919387	0.0352246	0.105083	0.883931	0.0352246	0.105083	Meso_IPS		27.5166	27.1313	27.3848	27.5153	27.5404	27.4347	26.9373	27.2511	27.3894	28.0672	27.2848	28.2883	27.0692	26.3003	26.4124	26.0296	25.4421	26.4337	26.6451	26.3	25.9777	26.3357	26.2603
A0A8V8TP20;Q02880-2;Q02880;A0A8V8TPE3;E9PCY5;A0A8V8TN33	A0A8V8TP20;Q02880-2;Q02880;A0A8V8TPE3;E9PCY5;A0A8V8TN33	Complement component 1 Q subcomponent-binding protein, mitochondrial	C1QBP	0.21379	0.719737	0.0742448	0.307426	0.611237	0.0742448	0.307426	1.16288	0.765545	0.231897	1.08509	0.0687258	0.231897	1.08509	1.90107	0.101073	-0.372107	-1.67176	0.0125583	-0.372107	-1.67176		Meso_Na2S3_Meso	30.095	29.4931	29.7787	29.9141	29.7118	29.9261	30.2687	30.0324	29.9644	30.2879	29.8559	29.901	30.3954	29.7575	29.929	29.9603	29.6441	29.678	29.6572	29.6725	29.3915	29.4655	29.4754
A0A8V8TP70;Q9UBP9-4;Q9UBP9;A0A8V8TQW5;H7BZV7;Q9UBP9-2;H0Y6R1;Q9UBP9-3;B8ZZL1	A0A8V8TP70;Q9UBP9-4;Q9UBP9;A0A8V8TQW5;H7BZV7;Q9UBP9-2	NADH dehydrogenase [ubiquinone] flavoprotein 1, mitochondrial	NDUFV1	0.308355	0.543304	0.186372	0.516159	0.491637	0.186372	0.516159	0.0919007	0.970229	0.0657632	0.179997	0.809281	0.0657632	0.179997	1.89751	0.0691923	-0.949104	-2.29717	0.0126616	-0.949104	-2.29717		Meso_Na2S3_Meso	26.3173	25.2227	24.7276	25.8617	25.3309	25.4217	25.5177	25.4115	25.1837	26.1729	25.3229	25.6676	25.9049	25.8482	25.3033	26.0476	25.2509	25.6452	23.741	25.7742	24.2243	24.9381	24.7106
A0A8V8TPU9;Q99959-2;Q99959;A0A8V8TQD7;A0A087WXY2	A0A8V8TPU9;Q99959-2;Q99959;A0A8V8TQD7	Afadin	MLLT4	0.50919	0.427044	-0.181506	-0.67331	0.309606	-0.181506	-0.67331	0.532618	0.871114	-0.211976	-0.728129	0.293347	-0.211976	-0.728129	1.89695	0.109073	-0.335383	-1.59184	0.012678	-0.335383	-1.59184		Meso_Na2S3_Meso	28.9167	28.1125	28.6544	28.5267	28.0969	27.876	28.558	28.3068	28.0275	28.1302	27.8551	28.0338	28.331	28.2732	28.0701	28.0171	28.2381	28.1647	28.1359	27.9444	27.5502	27.8557	28.0302
A0A8V8TPY8;Q8IV08;A0A8V8TQH6;A0A8V8TRD4;A0A8V8TQH4;M0R3G9;M0R1F7	A0A8V8TPY8;Q8IV08;A0A8V8TQH6;A0A8V8TRD4	Phospholipase D3	PLD3	1.90959	0.00855574	-1.79048	-2.60389	0.0123143	-1.79048	-2.60389	0.666472	0.7066	-1.06669	-1.1764	0.21554	-1.06669	-1.1764	2.22456	0.0698686	-0.857813	-2.47355	0.00596265	-0.857813	-2.47355	Meso_IPS	Meso_Na2S3_Meso	27.7575	27.7986	27.7382	25.0039	25.5653	25.219	28.2194	24.5373	24.7663	24.6234	24.9122	25.6237	24.8295	24.4824	24.0398	25.0563	24.8224	25.1092	24.1929	24.1192	23.6334	24.4222	23.6066
A0A8V8TQ37;O15294;A0A8V8TQ64;A0A8V8TP17;O15294-2;O15294-3;A0A8V8TPA3;O15294-4;B4DTL6;A0A8V8TNT2;A0A8V8TQJ1	A0A8V8TQ37;O15294;A0A8V8TQ64;A0A8V8TP17;O15294-2;O15294-3;A0A8V8TPA3;O15294-4	Serine/arginine-rich splicing factor 3	SRSF3	3.51327	0.00573585	-0.593118	-2.8232	0.00030671	-0.593118	-2.8232	1.23702	0.678873	-0.292864	-1.23681	0.0579402	-0.292864	-1.23681	1.87481	0.0802716	-0.521461	-1.90444	0.0133411	-0.521461	-1.90444	Meso_IPS	Meso_Na2S3_Meso	33.2031	33.0018	33.126	33.1693	32.7683	32.9599	33.1129	32.9557	32.3381	32.8366	32.7569	32.4709	32.3227	32.647	32.6871	32.4535	32.1035	32.456	32.3343	32.3163	31.8825	31.3474	31.8062
A0A8V8TQ67;A0AA34QVU4;Q7Z3K3-5;Q7Z3K3-2;Q7Z3K3-3;Q7Z3K3;Q7Z3K3-7;Q7Z3K3-6;H0YCT3;A0A8V8TQQ8;Q7Z3K3-4;H7C238;M0R2X2	A0A8V8TQ67;A0AA34QVU4;Q7Z3K3-5;Q7Z3K3-2;Q7Z3K3-3;Q7Z3K3;Q7Z3K3-7;Q7Z3K3-6	Beta-arrestin-1	ARRB1	2.3788	0.0038355	-1.82435	-3.06887	0.00418023	-1.82435	-3.06887	0.689462	0.740577	-0.612304	-1.11124	0.204427	-0.612304	-1.11124	1.87412	0.0680734	-1.81571	-2.57401	0.0133622	-1.81571	-2.57401	Meso_IPS	Meso_Na2S3_Meso	26.903	28.0049	28.7275	27.3831	27.8593	28.2992	25.9674	27.9693	27.8526	26.2623	27.5865	27.865	26.8573	26.5711	26.8937	24.8574	24.626	26.4254	24.7577	25.5742	24.2081	22.3152	24.1463
Q86SQ9-2;Q86SQ9;Q86SQ9-4;Q86SQ9-3;A0A8V8TQS0;A0A8V8TQ81;A0A8V8TR89;Q5T0A6;Q5T0A3;Q5T0A1;E9PI09;A0A8V8TRI4;A0A8V8TQU2;E9PKJ5;Q5T0A2;E9PI64;E9PRS7;A0A8V8TQQ9;E9PSH7;Q5T0A0;E9PL99;A0A8V8TQ96;E9PR24	Q86SQ9-2;Q86SQ9;Q86SQ9-4;Q86SQ9-3;A0A8V8TQS0;A0A8V8TQ81;A0A8V8TR89;Q5T0A6	Dehydrodolichyl diphosphate syntase complex subunit DHDDS	DHDDS	1.00015	0.133999	-0.428379	-1.27371	0.0999645	-0.428379	-1.27371	0.33116	0.899726	-0.22828	-0.568508	0.466487	-0.22828	-0.568508	1.39105	0.0970581	-0.625361	-1.70812	0.0406398	-0.625361	-1.70812		Meso_Na2S3_Meso	25.071	25.6675	25.3331	25.2955	25.0258	24.6007	25.1289	24.6108	24.5896	26.1145	24.9	24.2801	25.2924	24.8902	24.6338	24.7609	24.9183	23.9277	24.0216	24.7937	23.3872	24.3947	23.9921
A0A8V8TQF2;A0A8V8TR17;O43318-2;O43318;A0A8V8TQF8;A0A8V8TQL7;O43318-4;O43318-3;A0A8V8TQF4;A0A8V8TRC6;A0A8V8TQE8;A0A8V8TPV8;A0A8V8TQ28;A0A8V8TPW3;A0A8V8TRC0	A0A8V8TQF2;A0A8V8TR17;O43318-2;O43318;A0A8V8TQF8;A0A8V8TQL7;O43318-4;O43318-3	Kinesin light chain 1	KLC1	0.0155323	0.968532	-0.0139999	-0.0341465	0.964868	-0.0139999	-0.0341465	0.389817	0.880685	-0.295023	-0.668609	0.407552	-0.295023	-0.668609	1.8681	0.0783621	-0.544807	-1.93095	0.0135488	-0.544807	-1.93095		Meso_Na2S3_Meso	28.3429	26.5861	26.5858	26.4941	26.6897	26.5588	25.7543	26.7244	26.8488	26.7967	26.8393	26.5236	27.2377	26.7681	26.7275	26.8532	27.0215	26.5653	26.7391	26.5402	26.1904	26.6186	26.0571
A0A8V8TQJ0;P52701;A0A8V8TQW9;A0A494C0M1;P52701-3;P52701-4;P52701-2;A0A8V8TPJ4;A0A8V8TPR2;F8WAX8;F8W7G9	A0A8V8TQJ0;P52701;A0A8V8TQW9;A0A494C0M1;P52701-3;P52701-4;P52701-2	Cytoskeleton-associated protein 4	CKAP4	2.26281	0.0086912	0.984714	2.59771	0.00546001	0.984714	2.59771	0.189061	0.945655	0.131834	0.347568	0.647052	0.131834	0.347568	1.86701	0.0927255	-0.427839	-1.75987	0.0135827	-0.427839	-1.75987	Meso_IPS	Meso_Na2S3_Meso	28.3653	29.1715	28.6882	27.851	29.6165	28.9506	28.6517	28.8388	29.1636	28.5216	29.0027	29.2559	29.8905	29.5302	29.9635	29.5548	30.1623	29.4503	29.5037	29.5583	29.1035	29.1766	29.4729
A0A8V8TQK0;O75083;A0A8V8TNT7;A0A8V8TQ74;A0A8V8TP22;A0A8V8TP31;A0A8V8TNU2;D6RD66;O75083-3;A0A8V8TQ69;A0A8V8TPA9	A0A8V8TQK0;O75083;A0A8V8TNT7;A0A8V8TQ74;A0A8V8TP22;A0A8V8TP31;A0A8V8TNU2;D6RD66;O75083-3	Heterogeneous nuclear ribonucleoprotein L	HNRNPL	0.12185	0.871635	-0.0252577	-0.141213	0.755353	-0.0252577	-0.141213	0.335651	0.942396	0.0543543	0.317843	0.461689	0.0543543	0.317843	1.86693	0.147654	-0.258429	-1.38608	0.0135854	-0.258429	-1.38608		Meso_Na2S3_Meso	31.3646	31.3883	31.4498	31.5089	31.5908	31.5516	31.3115	31.3964	31.6352	31.5347	31.6034	31.6988	31.7839	31.3717	31.3165	31.4509	31.429	31.3504	31.1533	31.1691	31.0003	31.3823	31.2499
A0A8V8TQW4;O14617;O14617-5;O14617-3;O14617-4;O14617-2;K7ERW8;A0A087WYN6;A0A2R8Y4J3	A0A8V8TQW4;O14617;O14617-5;O14617-3;O14617-4;O14617-2	Myelin expression factor 2	MYEF2	1.23823	0.137846	-0.305279	-1.25899	0.0577785	-0.305279	-1.25899	1.10526	0.73644	-0.261003	-1.11929	0.0784773	-0.261003	-1.11929	1.85901	0.0734005	-0.604853	-1.99588	0.0138355	-0.604853	-1.99588		Meso_Na2S3_Meso	28.2915	28.1537	28.61	28.2524	28.5388	28.4419	27.7199	27.8806	28.3035	28.2566	28.1176	28.4442	28.4156	27.8112	27.9677	28.4959	27.8394	27.9268	27.8723	27.3382	27.3325	28.0419	27.0294
A0A8V8TQZ3;Q8WWQ0;A0A8V8TQM4;A0A8V8TPK0;A0A8V8TPV5;A0A8V8TP75;A0A8V8TPB8;H7C409	A0A8V8TQZ3;Q8WWQ0;A0A8V8TQM4;A0A8V8TPK0;A0A8V8TPV5	OTU domain-containing protein 4	OTUD4	3.85714	0.000804124	-1.76311	-4.45552	0.000138949	-1.76311	-4.45552	1.189	0.510111	-0.948165	-1.70258	0.0647148	-0.948165	-1.70258	1.85452	0.066439	-1.28735	-2.41508	0.0139791	-1.28735	-2.41508	Meso_IPS	Meso_Na2S3_Meso	27.3431	26.6075	26.5207	26.7511	26.0052	26.0219	26.0828	26.7031	23.8993	26.0689	24.9705	25.8359	24.3124	25.0602	25.0597	24.6051	24.1218	25.5116	24.4887	23.7382	22.7227	24.1802	23.7601
A0A8V8TR86;Q9BUQ8;A0A8V8TRI2;A0A8V8TQ76;H0YIL9;H0YI52;F8VVA2;A0A8V8TQQ5	A0A8V8TR86;Q9BUQ8;A0A8V8TRI2	SRA stem-loop-interacting RNA-binding protein, mitochondrial	SLIRP	0.210987	0.599387	0.31249	0.444922	0.615195	0.31249	0.444922	0.0861761	0.969274	0.129487	0.197888	0.820019	0.129487	0.197888	1.84922	0.069791	-1.52999	-2.48414	0.0141508	-1.52999	-2.48414		Meso_Na2S3_Meso	29.538	28.7107	31.6498	29.9439	29.2176	29.4108	30.9167	28.936	29.5785	30.9601	28.9714	29.8852	31.2254	29.0361	31.1111	30.6368	29.5424	28.7941	29.8208	28.5368	27.9939	28.0907	28.545
R4GMU8;E9PLX3;A0A8Z5A536;O43504	R4GMU8;E9PLX3;A0A8Z5A536;O43504	ATP-dependent RNA helicase DDX1	DDX1	2.9655	0.00294175	1.15591	3.25723	0.00108268	1.15591	3.25723	0.735748	0.710814	0.596568	1.15222	0.183761	0.596568	1.15222	1.84755	0.0706316	-0.835387	-2.18744	0.0142053	-0.835387	-2.18744	Meso_IPS	Meso_Na2S3_Meso	27.8676	27.6859	28.4617	27.5195	28.7818	27.9573	28.3117	27.6275	29.3322	27.6286	29.6176	29.3357	29.6166	29.1973	29.3459	29.4756	29.0837	28.4903	27.6436	29.1125	28.103	28.8842	28.4918
A0A8Z5AA41;A0A8Z5DL71;A0A8Z5ABK9;S4R3V8;Q86X29-6;Q86X29-5;Q86X29-3;Q86X29-4;Q86X29;Q86X29-2	A0A8Z5AA41;A0A8Z5DL71;A0A8Z5ABK9;S4R3V8;Q86X29-6;Q86X29-5;Q86X29-3;Q86X29-4;Q86X29;Q86X29-2	Lipolysis-stimulated lipoprotein receptor	LSR	0.232549	0.576555	-0.302393	-0.475106	0.585398	-0.302393	-0.475106	0.192348	0.945115	0.100295	0.324222	0.642172	0.100295	0.324222	0.17323	0.716707	0.220542	0.365051	0.671073	0.220542	0.365051			26.8656	26.0435	25.7109	26.833	26.6249	26.7681	26.4257	26.4478	26.4643	26.8852	26.6657	26.5591	27.0729	23.8432	26.7562	26.8932	25.8024	26.6638	26.5533	26.325	26.5017	26.5601	26.1337
A0A994J3N8;A0A994J3H1;C9J9C1;P30153;B3KQV6;A0A994J6A3;E9PH38;E9PPI5;E9PNM7;E9PHZ6	A0A994J3N8;A0A994J3H1;C9J9C1;P30153;B3KQV6	Uncharacterized protein C9orf78	C9orf78	3.16957	0.00129362	-2.68501	-4.10414	0.000676754	-2.68501	-4.10414	0.0587513	0.982428	-0.0510467	-0.123769	0.873471	-0.0510467	-0.123769	0.0659271	0.880549	-0.114609	-0.157119	0.859158	-0.114609	-0.157119	Meso_IPS		28.3819	28.2247	27.4905	28.7468	29.073	28.9063	27.5178	28.1716	28.7967	28.4888	28.8019	28.74	24.8835	23.8458	26.8169	26.5597	25.6787	26.9285	26.3167	26.1933	25.3268	23.9765	26.4741
A0A994J6E0;A0A994J474;A0A994J469;A0A994J3I9;A0A994J464;A0A994J6E2;A0A994J438;A0A994J3M0;A0A994J3S6;A0A994J6N5;Q6UN15-3;A0A994J3S0;A0A994J453;A0A994J3T5;Q6UN15;A0A994J6R0;H0Y8P7;A0A994J3J1;A0A994J3K1;A0A994J3L5;A0A994J6B4;A0A994J6P0;A0A994J3K5;A0A994J458;A0A994J6C6;A0A994J442;A0A994J3R0;A0A994J3R5;Q6UN15-5;A0A994J3P6;A0A994J6Q2;A0A994J6B8;A0A994J6P8;A0A994J6C9;A0A994J6D3;A0A994J3L0;A0A994J6Q5;A0A9…	A0A994J6E0;A0A994J474;A0A994J469;A0A994J3I9;A0A994J464;A0A994J6E2;A0A994J438;A0A994J3M0;A0A994J3S6;A0A994J6N5;Q6UN15-3;A0A994J3S0;A0A994J453;A0A994J3T5;Q6UN15;A0A994J6R0;H0Y8P7;A0A994J3J1;A0A994J3K1;A0A994J3L5;A0A994J6B4;A0A994J6P0;A0A994J3K5;A0A994J458;A0A994J6C6;A0A994J442;A0A994J3R0;A0A994J3R5;Q6UN15-5;A0A994J3P6;A0A994J6Q2;A0A994J6B8;A0A994J6P8;A0A994J6C9;A0A994J6D3;A0A994J3L0;A0A994J6Q5;A0A9…	Pre-mRNA 3-end-processing factor FIP1	FIP1L1	1.46101	0.0264703	1.11986	2.00638	0.0345932	1.11986	2.00638	0.825386	0.64802	0.753166	1.29329	0.149491	0.753166	1.29329	2.789	0.0690047	-0.494411	-2.29248	0.00162555	-0.494411	-2.29248	Meso_IPS	Meso_Na2S3_Meso	25.2994	27.8437	28.0096	27.9562	28.2165	28.0174	28.7587	27.6576	28.5036	28.0252	28.475	28.4417	28.9446	28.6612	28.6801	28.6512	28.6261	28.4988	28.2865	28.494	28.1604	28.2473	28.1501
Q96AE4-2;A0A994J3Q8;C9JSZ1	Q96AE4-2;A0A994J3Q8;C9JSZ1	Nesprin-2	SYNE2	3.16876	0.00188779	-1.594	-3.7147	0.00067801	-1.594	-3.7147	0.0538915	0.981628	-0.0626713	-0.12141	0.883301	-0.0626713	-0.12141	0.888331	0.183263	0.523693	1.25646	0.129321	0.523693	1.25646	Meso_IPS		25.2933	27.1262	26.7372	26.6734	26.6221	26.821	25.8666	26.7409	27.3421	25.2016	26.9864	26.7596	24.8036	24.1796	25.0917	24.9064	25.7026	25.0256	25.0921	26.5696	25.6444	24.9365	25.5048
A0A994J414;J3KMZ8;A0A994J6A8;Q92785;A0A994J426;A0A994J6N1;Q92785-2;E9PN04;A0A994J3P2	A0A994J414;J3KMZ8;A0A994J6A8;Q92785;A0A994J426;A0A994J6N1;Q92785-2;E9PN04	Nucleolar and spindle-associated protein 1	NUSAP1	3.16263	0.00169697	-2.02468	-3.90231	0.00068765	-2.02468	-3.90231	0.478936	0.849068	0.35328	0.791251	0.331943	0.35328	0.791251	0.436379	0.451648	0.297631	0.718228	0.366118	0.297631	0.718228	Meso_IPS		26.7762	25.2476	27.1044	27.028	27.5547	27.0882	27.0337	27.167	27.5031	26.7041	27.1247	27.3862	25.0943	24.232	25.583	24.5217	23.9441	25.2759	24.7831	25.3594	24.5467	25.6823	24.8173
A0A994J451;P61106;X6RFL8;A0A994J774;A0A994J4B9	A0A994J451;P61106;X6RFL8	Membrane-associated progesterone receptor component 1	PGRMC1	5.03902	0.000619718	-1.27636	-5.00505	9.14078e-06	-1.27636	-5.00505	0.827501	0.840679	-0.172547	-0.820526	0.148765	-0.172547	-0.820526	1.84613	0.0852827	-0.495059	-1.853	0.0142518	-0.495059	-1.853	Meso_IPS	Meso_Na2S3_Meso	31.1962	30.9364	31.3546	30.9056	31.1889	31.3935	31.1225	30.7013	30.9185	31.1323	31.1462	30.919	30.1463	30.1475	29.7693	29.7293	29.3707	30.154	29.6206	29.6834	29.217	29.5441	29.2097
A0A994J483;Q7Z6Z7-2;Q7Z6Z7-3;Q7Z6Z7;H0Y659;A0A1B0GXC7;A0A994J4V6;A0A994J6V7;A0A087X146	A0A994J483;Q7Z6Z7-2;Q7Z6Z7-3;Q7Z6Z7	40S ribosomal protein S23	RPS23	3.15955	0.00162846	-2.16412	-3.94821	0.000692555	-2.16412	-3.94821	0.90263	0.636316	-0.689062	-1.34662	0.125132	-0.689062	-1.34662	0.857	0.15025	-0.95656	-1.37632	0.138995	-0.95656	-1.37632	Meso_IPS		32.8435	32.5653	32.5705	33.0451	31.5054	32.5768	30.3268	32.6182	31.7416	32.6994	31.8934	31.6927	30.4209	30.8418	30.9082	30.8575	28.4285	30.6648	28.2243	29.8934	30.8639	28.0895	30.1014
A0A994J6E8;A0A994J491;Q6P2Q9;I3L3Z8;I3L0J9;A0A994J6S8;A0A994J3N2	A0A994J6E8;A0A994J491;Q6P2Q9;I3L3Z8	Citrate synthase, mitochondrial;Citrate synthase	CS	1.89098	0.0160837	-0.903055	-2.26423	0.0128536	-0.903055	-2.26423	0.384737	0.88303	-0.295772	-0.663517	0.412347	-0.295772	-0.663517	1.8424	0.106421	-0.359957	-1.62324	0.0143748	-0.359957	-1.62324	Meso_IPS	Meso_Na2S3_Meso	27.1947	26.8315	28.3203	26.7229	26.8292	28.1075	26.6576	26.5152	27.5938	26.6756	27.4306	27.3585	26.2983	26.7239	26.4974	26.2445	26.5912	26.2324	26.0264	26.2767	25.8267	26.3941	25.9655
A0A994J4D9;Q9NPD3;E9PPI9;E9PI41	A0A994J4D9;Q9NPD3;E9PPI9	Eukaryotic translation initiation factor 2 subunit 3;Putative eukaryotic translation initiation factor 2 subunit 3-like protein	EIF2S3;EIF2S3L	0.136189	0.747988	-0.129994	-0.27812	0.730821	-0.129994	-0.27812	0.512053	0.835596	0.381438	0.838725	0.307572	0.381438	0.838725	1.83825	0.0711828	-0.814307	-2.16598	0.0145126	-0.814307	-2.16598		Meso_Na2S3_Meso	30.2981	29.1717	30.124	30.2529	28.1591	29.9285	30.1452	30.224	30.1604	29.6172	30.0581	30.018	29.8326	29.8777	29.5884	29.5451	29.0671	29.2434	29.5875	29.279	28.3305	28.1121	28.2914
A0A994J4E9;P61978-3;A0A994J6U9;B4DUQ1;Q5T6W2;A0A994J6T5;S4R359;A0A994J795;S4R457	A0A994J4E9;P61978-3;A0A994J6U9;B4DUQ1;Q5T6W2;A0A994J6T5	T-complex protein 1 subunit alpha	TCP1	0.244108	0.668709	0.0983677	0.367742	0.570023	0.0983677	0.367742	0.145478	0.962089	0.0557022	0.224185	0.715356	0.0557022	0.224185	1.83773	0.0712913	-0.720757	-2.09334	0.0145301	-0.720757	-2.09334		Meso_Na2S3_Meso	29.907	29.3343	29.2244	28.9766	29.5055	29.2092	29.4331	29.3707	29.4906	29.1027	29.6238	29.4704	29.4383	29.6978	29.0729	29.4472	29.7811	29.3101	28.8597	29.4071	28.4268	29.2818	28.4159
A0A994J4I5;A0A994J6K9;Q9Y2A7;Q9Y2A7-2	A0A994J4I5;A0A994J6K9;Q9Y2A7;Q9Y2A7-2	Dolichyl-diphosphooligosaccharide--protein glycosyltransferase subunit 1	RPN1	2.15389	0.0214224	0.570516	2.12206	0.00701639	0.570516	2.12206	1.09082	0.694501	0.311572	1.19544	0.0811298	0.311572	1.19544	1.83303	0.0920599	-0.447334	-1.77545	0.0146881	-0.447334	-1.77545	Meso_IPS	Meso_Na2S3_Meso	29.4063	29.2629	29.7871	29.8779	29.9147	29.7848	29.6012	30.0466	30.3962	29.93	30.1706	29.7585	30.635	29.8582	30.4164	30.4891	30.085	29.9732	29.7698	30.0213	29.4414	29.9323	29.8621
A0A994J4R1;Q14103-3;Q14103;H0Y8G5;D6RAF8;D6RD83;A0A994J4B1	A0A994J4R1;Q14103-3;Q14103;H0Y8G5;D6RAF8	Gamma-interferon-inducible protein 16	IFI16	3.12038	0.00219394	1.42796	3.57517	0.000757919	1.42796	3.57517	NaN	1	0	NaN	NaN	0	NaN	0.538086	0.394196	-0.288669	-0.805921	0.289677	-0.288669	-0.805921	Meso_IPS		25.8894	25.0355	25.1652	24.2583	25.2738	25.3093	25.5566	24.0106	25.5349	25.3636	25.8501	25.4043	26.3731	26.8054	25.9898	26.2496	27.4395	26.642	26.3503	26.8024	26.4716	26.0796	26.3703
A0A994J4Y8;Q96HS1;Q96HS1-2;F5GXG4	A0A994J4Y8;Q96HS1;Q96HS1-2	Exosome complex component RRP43	EXOSC8	3.11995	0.00188732	-1.84715	-3.79013	0.000758658	-1.84715	-3.79013	0.408012	0.859808	-0.612556	-0.782384	0.39083	-0.612556	-0.782384	1.58998	0.0720308	-0.902066	-2.02884	0.0257054	-0.902066	-2.02884	Meso_IPS	Meso_Na2S3_Meso	26.0853	27.2398	27.4234	26.1553	27.4234	27.386	23.9675	27.1985	24.7914	27.3944	27.3772	27.309	26.4007	24.9492	24.6968	25.3398	24.6873	24.5566	24.5325	24.7777	24.153	24.0612	24.32
H7C5L6;C9J2M4;A0A994J591;P78362;P78362-2;H7C521;F8WBW4	H7C5L6;C9J2M4;A0A994J591;P78362;P78362-2	Pre-mRNA-processing factor 6	PRPF6	0.697238	0.230787	0.38762	1.01198	0.200799	0.38762	1.01198	0.14282	0.953039	0.0977968	0.267967	0.719747	0.0977968	0.267967	1.83274	0.0707805	-0.89931	-2.21763	0.014698	-0.89931	-2.21763		Meso_Na2S3_Meso	28.1669	28.1624	28.356	27.0987	28.5629	28.5046	27.7647	27.8752	28.5299	28.2196	28.6931	28.3557	29.0515	28.7134	28.7717	28.6567	27.9813	28.0026	28.6327	27.6382	27.0398	27.9543	27.488
O43491;A0A994J5B1;E9PHY5;O43491-4;O43491-3;E9PK52;O43491-2;E9PII3;A0A2R8Y5B3;Q6R5J7;H0Y5B0;Q6ZSX4;E9PMV8;E9PQD2;E9PPC9;E9PJP4;E9PN54;E9PIG0;E9PRG1;E9PQN0;E9PMG5	O43491;A0A994J5B1;E9PHY5;O43491-4;O43491-3;E9PK52;O43491-2;E9PII3;A0A2R8Y5B3	ADP-ribosylation factor GTPase-activating protein 3	ARFGAP3	3.11104	0.00252991	1.31059	3.48909	0.000774388	1.31059	3.48909	0.0545813	0.982373	-0.0533113	-0.118522	0.881899	-0.0533113	-0.118522	1.70747	0.0715567	-0.734544	-2.01419	0.0196124	-0.734544	-2.01419	Meso_IPS	Meso_Na2S3_Meso	25.9587	25.149	24.9324	24.6259	25.8361	24.7628	24.6581	25.0624	24.4697	26.1543	24.8938	25.7068	26.3263	26.4461	26.8648	26.8636	26.726	25.9017	26.1187	25.9623	24.9667	26.2605	26.1225
A0A994J5B8;H0Y459;O75376-2;O75376;E7EVK1;E7EVU5;E7EW50;J3KS51;C9JAP0;J3KRE4;O75376-3;J3KT44	A0A994J5B8;H0Y459;O75376-2;O75376	NADPH:adrenodoxin oxidoreductase, mitochondrial	FDXR	3.09675	0.00218405	-1.48509	-3.58926	0.000800286	-1.48509	-3.58926	1.63054	0.488218	-0.512189	-1.75594	0.0234132	-0.512189	-1.75594	0.181549	0.731349	0.143713	0.34599	0.658341	0.143713	0.34599	Meso_IPS		27.4294	27.4943	27.0459	27.0592	26.8778	26.8516	26.3275	27.1066	26.5634	26.0922	26.9706	26.6249	25.0705	25.0687	26.4127	25.0806	26.6461	25.5692	26.0111	26.2301	25.4874	25.7797	25.6107
A0A994J5J1;P04844-2;P04844;Q5JYR4;Q5JYR7	A0A994J5J1;P04844-2;P04844	Dolichyl-diphosphooligosaccharide--protein glycosyltransferase subunit 2	RPN2	1.47272	0.0220118	-1.46986	-2.10736	0.0336727	-1.46986	-2.10736	1.14189	0.512449	-1.12293	-1.70511	0.0721292	-1.12293	-1.70511	1.03165	0.108736	1.13006	1.59491	0.0929725	1.13006	1.59491	Meso_IPS		27.6432	26.8415	27.2197	27.1223	26.9558	27.2772	24.5965	25.6511	27.0627	27.1421	24.4432	27.4265	27.668	24.3298	27.3869	24.8403	25.114	24.9015	27.06	27.2089	26.1095	27.0348	26.9362
A0A994J5K1;Q10713;Q5SXN9;Q10713-2;A0A994J7S6;A0A9L9PWU5;A0A9H4AR20;A0A994J5C0;A0A994J5X6;A0A994J5K6;A0A994J5B5	A0A994J5K1;Q10713;Q5SXN9;Q10713-2	Pre-mRNA-splicing factor ATP-dependent RNA helicase PRP16	DHX38	3.08975	0.00192157	1.71743	3.70402	0.000813297	1.71743	3.70402	0.272594	0.902548	0.370429	0.548893	0.533834	0.370429	0.548893	2.82325	0.0847597	-0.327787	-1.86459	0.00150227	-0.327787	-1.86459	Meso_IPS	Meso_Na2S3_Meso	25.6184	26.5926	25.2632	23.9923	24.7982	24.8586	24.5127	26.3655	26.74	25.1169	26.4448	24.1661	26.9968	26.8817	26.9716	26.6759	27.0982	26.8038	26.7154	26.6471	26.4767	26.6296	26.563
B4DH19;A0A994J5K9;I3L0N3;A0A994J5X2;A0A994J5X9;K7EQD6;P46459-2;P46459;A0A994J7T3;A0A994J5Y2;A0A994J5C5;A0A994J855	B4DH19;A0A994J5K9;I3L0N3;A0A994J5X2;A0A994J5X9;K7EQD6;P46459-2;P46459;A0A994J7T3;A0A994J5Y2;A0A994J5C5;A0A994J855	Transcription elongation factor SPT5	SUPT5H	2.27991	0.0220071	0.517225	2.1059	0.00524915	0.517225	2.1059	0.10786	0.969526	-0.0543922	-0.187807	0.780082	-0.0543922	-0.187807	1.83134	0.0782251	-0.564234	-1.93354	0.0147456	-0.564234	-1.93354	Meso_IPS	Meso_Na2S3_Meso	26.7174	25.8916	26.5958	26.5563	26.8291	26.3479	26.18	26.0802	26.5023	26.9448	26.2758	26.6285	26.8757	27.044	26.9358	26.9879	26.9674	27.2305	26.8294	26.7796	26.342	26.7414	26.3289
A0A994J6T1;P63000;P63000-2;B1AH79	A0A994J6T1;P63000;P63000-2	Kinesin-like protein KIF20A	KIF20A	3.07358	0.00280628	-1.16543	-3.34826	0.000844144	-1.16543	-3.34826	0.162747	0.952919	0.0732861	0.264636	0.687468	0.0732861	0.264636	0.446851	0.403837	-0.439707	-0.791198	0.357396	-0.439707	-0.791198	Meso_IPS		26.9093	26.2184	26.2173	26.2512	26.3386	25.8376	26.1041	26.7376	26.4763	26.4849	26.3655	26.0437	25.117	25.4185	24.5351	24.5277	25.6888	25.4928	25.6243	25.6311	22.9856	24.7211	24.9788
A0A994J749;A0A7I2V2T3;H0Y4R1;P12268;E7ETK5;A0A7I2YQK5;A0A994J424;A0A994J4P1;A0A994J751;A0A994J6Q4;A0A994J492	A0A994J749;A0A7I2V2T3;H0Y4R1;P12268;E7ETK5;A0A7I2YQK5	SUMO-activating enzyme subunit 1;SUMO-activating enzyme subunit 1, N-terminally processed	SAE1	1.37851	0.0873785	-0.393441	-1.46459	0.0418304	-0.393441	-1.46459	0.336418	0.905953	-0.170991	-0.529434	0.460873	-0.170991	-0.529434	1.82176	0.11193	-0.340385	-1.57423	0.0150742	-0.340385	-1.57423	Meso_IPS	Meso_Na2S3_Meso	29.107	28.6282	28.3647	28.7661	28.2618	28.2286	28.6817	28.6113	28.3198	28.771	27.6013	28.3454	28.4686	27.9562	27.9766	27.9841	28.1899	28.4204	28.143	27.8093	27.8213	27.777	27.7259
P19367;A0A994J758;P19367-3;P19367-2;P19367-4;A0A994J753;A0A994J761;A0A994J6R1;A0A994J432;A0A994J4Q0;A0A994J4Q4;A0A994J428;A0A994J6R6;A0A994J4P6;A0A994J4A4;B1AR62;A0A994J6Q7;A0A994J499;A0A994J495	P19367;A0A994J758;P19367-3;P19367-2;P19367-4;A0A994J753;A0A994J761;A0A994J6R1;A0A994J432;A0A994J4Q0;A0A994J4Q4;A0A994J428;A0A994J6R6	HBS1-like protein	HBS1L	3.06627	0.00176296	-2.26466	-3.88322	0.000858484	-2.26466	-3.88322	0.416338	0.854154	-0.579019	-0.787631	0.383409	-0.579019	-0.787631	0.477098	0.40958	-0.340085	-0.782591	0.333351	-0.340085	-0.782591	Meso_IPS		28.4298	27.042	27.4387	27.7445	25.3713	26.475	27.2687	27.5673	24.6033	27.3688	25.9764	26.2425	25.3381	24.3023	24.9239	25.3436	24.8912	24.1141	24.411	24.2593	25.194	23.9984	25.2914
A0A994J771;Q92614-4;Q92614;Q92614-3;Q92614-2;Q92614-5;H0YEV9	A0A994J771;Q92614-4;Q92614;Q92614-3;Q92614-2;Q92614-5	Calreticulin	CALR	5.30553	0.000488889	-1.86018	-5.98422	4.94851e-06	-1.86018	-5.98422	0.127252	0.979661	0.0284262	0.153352	0.746015	0.0284262	0.153352	1.81655	0.0657877	-1.27567	-2.37723	0.0152563	-1.27567	-2.37723	Meso_IPS	Meso_Na2S3_Meso	30.6047	30.2045	30.6057	30.5586	30.6242	30.7007	30.6201	30.6474	30.3848	30.6725	30.6496	30.4946	29.1226	29.0437	29.0492	28.1735	28.0051	28.7432	29.2639	27.43	27.2077	26.5914	26.8428
F5H7V9;A0A994J7C1;E9PC84;J3QSU6;P24821-6;P24821-5;P24821-2;P24821-3;P24821-4;P24821;A0A994J4S6;A0A994J510;A0A994J5G0;H0YGZ3;A0A994J7R0	F5H7V9;A0A994J7C1;E9PC84;J3QSU6;P24821-6;P24821-5;P24821-2;P24821-3;P24821-4;P24821	Tenascin	TNC	0.0299598	0.940764	0.0326697	0.067936	0.933341	0.0326697	0.067936	NaN	1	0	NaN	NaN	0	NaN	0.0507321	0.907503	0.0850992	0.121837	0.88975	0.0850992	0.121837			25.8287	25.7187	24.9538	24.5649	25.601	24.6152	24.6782	25.2167	25.1916	24.6679	25.847	24.8555	25.1226	24.4849	26.066	26.2528	24.7752	24.7768	25.6832	25.9221	25.9439	22.7635	26.021
A0A994J7C7;Q96ST3;A0A994J7C5;H3BP90;A0A994J4B6;H3BMA2;A0A994J4B2;H3BT34;H3BQ76;H3BQ88;H3BNA0;H3BNZ3;H3BQL7	A0A994J7C7;Q96ST3;A0A994J7C5	Eukaryotic translation initiation factor 5	EIF5	0.0414317	0.917777	0.046368	0.093564	0.909009	0.046368	0.093564	0.0967669	0.965419	0.119919	0.21356	0.800264	0.119919	0.21356	1.80834	0.0707175	-0.77793	-2.11814	0.0155475	-0.77793	-2.11814		Meso_Na2S3_Meso	27.6531	28.7862	29.8131	28.264	29.4919	29.7082	30.0803	28.2049	29.5084	28.7099	28.4739	29.4586	28.1562	29.033	29.1669	29.2198	29.3203	29.0986	27.3421	28.5691	28.1625	28.765	28.398
A0A994J7I5;O75525-2;O75525;E5RG12;E5RJZ9;H0YAQ1;H0YAQ3;E5RHD3	A0A994J7I5;O75525-2;O75525	Inosine-5-monophosphate dehydrogenase 2	IMPDH2	0.448655	0.501031	0.139954	0.572189	0.355914	0.139954	0.572189	0.807628	0.815483	0.211019	0.888696	0.15573	0.211019	0.888696	1.8029	0.0943055	-0.438737	-1.74715	0.0157436	-0.438737	-1.74715		Meso_Na2S3_Meso	30.2598	29.5851	30.2473	29.7602	30.025	30.1394	30.0194	30.2417	30.1337	30.0113	30.4666	30.4101	30.37	30.2087	29.9478	30.253	30.2843	29.7925	29.8009	30.0139	29.4354	30.068	29.4468
A0A994J7P9;P51116;I3L1Z2	A0A994J7P9;P51116	Annexin A1;Annexin	ANXA1	3.03699	0.00174545	-2.30896	-3.86539	0.000918356	-2.30896	-3.86539	0.72565	0.73293	0.547357	1.12293	0.188083	0.547357	1.12293	0.0956285	0.843957	0.091272	0.200555	0.802364	0.091272	0.200555	Meso_IPS		27.9385	28.5645	28.9492	26.6799	28.1336	29.0244	28.75	28.1343	29.249	28.5799	29.0447	28.8162	25.8145	26.7282	24.3732	26.1666	25.7208	26.633	25.9508	26.2918	25.9636	25.8436	25.93
A0A9L9PXC2;C9JXZ0;O00469;O00469-2;A0A994J6S5;E7ETU9;A0A994J6E6;A0A9L9PX47;A0A994J3M7;O00469-3;F8WEW3	A0A9L9PXC2;C9JXZ0;O00469;O00469-2;A0A994J6S5;E7ETU9;A0A994J6E6;A0A9L9PX47	Calbindin	CALB1	3.03335	0.00144262	-2.99556	-4.0155	0.000926093	-2.99556	-4.0155	0.203539	0.928475	-0.279502	-0.426306	0.625837	-0.279502	-0.426306	0.0453555	0.917475	0.0666908	0.107255	0.900833	0.0666908	0.107255	Meso_IPS		28.3641	28.0079	29.1593	28.2714	25.6581	28.8295	26.8086	27.9227	27.5273	27.9347	27.9528	28.4673	26.3452	24.3994	24.0238	25.1773	24.2901	26.0812	25.7136	23.6311	26.002	25.0891	25.0753
Q86U86-5;A0A9L9PXL4;Q86U86;Q86U86-8;Q86U86-2;Q86U86-9;Q86U86-3;Q86U86-7;Q86U86-4;E7EVG2;Q86U86-6;H0Y5B5;C9JPI5;C9JQF1;C9J053;C9JCJ2;C9J409	Q86U86-5;A0A9L9PXL4;Q86U86;Q86U86-8;Q86U86-2;Q86U86-9;Q86U86-3;Q86U86-7;Q86U86-4;E7EVG2;Q86U86-6;H0Y5B5	Heat shock protein 75 kDa, mitochondrial	TRAP1	3.02593	0.00364602	-0.948155	-3.10905	0.000942044	-0.948155	-3.10905	0.77174	0.839986	-0.186191	-0.825194	0.169145	-0.186191	-0.825194	0.121339	0.822359	-0.0863806	-0.233001	0.756243	-0.0863806	-0.233001	Meso_IPS		28.8257	28.8032	28.9145	28.3984	28.9242	28.6822	28.4689	28.8528	28.7637	28.1898	28.5175	28.6384	28.5555	27.9263	28.0113	27.5216	27.2313	27.6133	28.0737	27.8269	27.1362	28.3809	27.6674
A0A9L9PXM7;P13861;P13861-2;A0A9L9PY56;A0A9L9PXB4;A0A9L9PXP9;H7C330;A0A9L9PY59;H7C4A9;A0A9L9PX32;A0A9L9PXB0;C9J830	A0A9L9PXM7;P13861;P13861-2;A0A9L9PY56;A0A9L9PXB4;A0A9L9PXP9	Ribosome biogenesis protein BOP1	BOP1	0.116443	0.810568	-0.0642109	-0.207899	0.764815	-0.0642109	-0.207899	0.315934	0.918484	-0.147091	-0.487115	0.483133	-0.147091	-0.487115	1.79971	0.078181	-0.588162	-1.94189	0.0158595	-0.588162	-1.94189		Meso_Na2S3_Meso	27.2752	27.0882	27.312	26.5118	27.5441	27.6594	26.5966	26.9768	27.4134	27.0852	27.1825	27.2535	27.5011	27.245	26.9979	27.3588	27.2712	26.6313	26.6629	26.7722	25.8975	26.9435	26.8362
A0A9L9PXU7;P49454	A0A9L9PXU7;P49454	Pyruvate kinase PKM;Pyruvate kinase	PKM	3.42551	0.00601476	0.597463	2.79341	0.000375395	0.597463	2.79341	0.416698	0.928492	-0.0797297	-0.42546	0.383091	-0.0797297	-0.42546	1.79871	0.0928371	-0.447111	-1.75822	0.0158959	-0.447111	-1.75822	Meso_IPS	Meso_Na2S3_Meso	33.1335	32.8097	32.8652	32.9666	32.7508	32.8397	32.7902	32.9611	32.5339	32.9157	32.949	32.7373	33.9471	33.5517	33.2753	33.3453	33.3694	33.4614	33.3731	33.082	32.9118	33.3343	32.9723
A0A9L9PY55;Q96PE3-2;Q96PE3-4;Q96PE3-3;Q96PE3	A0A9L9PY55;Q96PE3-2;Q96PE3-4;Q96PE3-3;Q96PE3	Midasin	MDN1	3.00397	0.00189262	-1.99281	-3.7326	0.00099091	-1.99281	-3.7326	1.00706	0.765972	-0.260899	-1.07295	0.0983867	-0.260899	-1.07295	0.181796	0.71123	0.198435	0.37095	0.657967	0.198435	0.37095	Meso_IPS		27.2523	27.4354	27.4782	26.9566	27.7978	27.6746	26.9923	27.2799	27.2488	26.9001	27.3432	27.2651	24.3601	26.1808	24.0889	26.4373	25.3267	26.2443	25.2919	25.7759	25.236	25.6833	25.8258
H7C433;A0A9L9PYL0;A0A9L9PY92;Q9GZY8-2;Q9GZY8;C9JHF5;A0A0A0MS29;A0A9H3ZVE5;A0A9L9PXN3;Q9GZY8-5;Q9GZY8-3;C9JI76;E9PPR7;E9PQX8;C9JAF1;C9JU19	H7C433;A0A9L9PYL0;A0A9L9PY92;Q9GZY8-2;Q9GZY8;C9JHF5;A0A0A0MS29;A0A9H3ZVE5;A0A9L9PXN3;Q9GZY8-5;Q9GZY8-3	Ubiquitin carboxyl-terminal hydrolase 5	USP5	0.697882	0.239487	0.360856	0.993277	0.200501	0.360856	0.993277	0.129769	0.960226	-0.0876191	-0.244369	0.741705	-0.0876191	-0.244369	1.79822	0.0808097	-0.550016	-1.89756	0.0159142	-0.550016	-1.89756		Meso_Na2S3_Meso	28.4006	27.0153	27.1907	27.3815	27.5195	27.5815	26.7159	27.7517	27.7329	27.1646	27.5237	27.6745	27.6857	28.3167	27.4894	28.3007	28.1284	27.3334	27.2362	27.6027	27.09	27.4551	27.249
A0AA34QVE6;Q14157-4;Q14157-1;F8W726;Q14157-3;Q5VU78;Q5VU81;Q5VU77;Q5VU80;H7C2T8	A0AA34QVE6;Q14157-4;Q14157-1;F8W726;Q14157-3	Ubiquitin-associated protein 2-like	UBAP2L	2.76547	0.00408403	-1.02879	-3.00261	0.00171606	-1.02879	-3.00261	0.0109352	0.998108	0.00727812	0.0222065	0.975135	0.00727812	0.0222065	0.245276	0.664196	-0.159601	-0.430587	0.568491	-0.159601	-0.430587	Meso_IPS		29.2588	30.1993	29.9106	30.08	30.2493	29.2282	29.5881	29.9809	29.5995	30.2125	29.4753	30.1137	28.9679	28.501	29.4747	28.59	28.6745	28.5455	29.4015	28.9208	28.036	28.4672	28.9323
A0AA34QVG5;P51858;P51858-2;P51858-3	A0AA34QVG5;P51858;P51858-2;P51858-3	RNA-binding protein 33	RBM33	2.99248	0.00202532	-1.76289	-3.63273	0.00101746	-1.76289	-3.63273	2.18158	0.249714	-1.93254	-2.90345	0.00658287	-1.93254	-2.90345	2.41258	0.0727273	-1.70052	-3.06353	0.00386744	-1.70052	-3.06353	Meso_IPS	Meso_Na2S3_Meso	27.3268	26.8891	27.4448	27.2258	27.3413	27.1156	27.239	23.9008	24.9593	26.7203	24.7415	24.1873	25.9988	24.8679	24.9099	26.9364	25.6419	24.4112	24.0824	23.8128	23.3034	24.6133	22.8197
A0AA34QVV2;A0AA34QVL7;Q5TDH0;Q5TDH0-3;Q5TDH0-2;H0YII4;H0YI90;Q8WTU0	A0AA34QVV2;A0AA34QVL7;Q5TDH0;Q5TDH0-3;Q5TDH0-2	Putative ATP-dependent RNA helicase DHX30	DHX30	2.98769	0.00587407	-0.725206	-2.8028	0.00102876	-0.725206	-2.8028	0.704902	0.810804	-0.256729	-0.898067	0.197287	-0.256729	-0.898067	1.09427	0.168074	-0.39598	-1.30408	0.0804877	-0.39598	-1.30408	Meso_IPS		26.8812	27.0706	27.6562	26.9251	27.6589	27.4209	26.6982	26.6427	27.1887	27.0456	27.1387	27.3587	26.7617	26.6591	26.4559	26.5663	26.5039	26.3147	26.8013	26.4542	25.6796	26.3139	26.0794
A0AA34QVV1	A0AA34QVV1			3.04972	0.00547328	0.728085	2.84209	0.000891816	0.728085	2.84209	0.259432	0.929407	-0.124216	-0.412774	0.550259	-0.124216	-0.412774	0.59761	0.445197	-0.181121	-0.726893	0.252575	-0.181121	-0.726893	Meso_IPS		31.2517	31.8408	31.1275	31.2812	31.6882	31.5925	30.8942	30.9099	31.6867	31.1548	31.7949	31.5961	32.4552	32.0057	31.9185	32.0185	32.5414	32.211	32.2844	32.2168	31.6388	31.8887	32.1986
X6R700;A0AA34QVV3;Q9Y3Y2-4;Q9Y3Y2;Q9Y3Y2-3;A0A087X1B7;Q5T7Y7	X6R700;A0AA34QVV3;Q9Y3Y2-4;Q9Y3Y2;Q9Y3Y2-3;A0A087X1B7;Q5T7Y7	Chromatin target of PRMT1 protein	CHTOP	0.356157	0.556455	-0.132831	-0.500633	0.440395	-0.132831	-0.500633	1.40376	0.650749	-0.286764	-1.29674	0.0394672	-0.286764	-1.29674	2.20463	0.066962	-0.820848	-2.42828	0.00624273	-0.820848	-2.42828		Meso_Na2S3_Meso	30.8601	30.4421	30.8095	30.9256	30.9691	30.9479	30.4446	30.2073	30.7372	30.8259	30.4651	30.5536	30.9464	30.3869	30.5725	31.2107	30.2695	30.7713	30.7112	30.1253	29.6278	29.6471	29.5368
A0AV96-2;A0AV96;D6REZ6;D6RBS9;D6R9D6;B7Z8Z7;D6R9M7;D6RBP6;D6RA49;D6RFL5;D6RCT1;D6RF41;Q8TBY0-2;Q8TBY0-3;Q8TBY0	A0AV96-2;A0AV96;D6REZ6;D6RBS9;D6R9D6;B7Z8Z7;D6R9M7	NADH-ubiquinone oxidoreductase 75 kDa subunit, mitochondrial	NDUFS1	1.42021	0.134481	0.271641	1.2712	0.0380009	0.271641	1.2712	0.61873	0.859725	-0.20205	-0.771345	0.240586	-0.20205	-0.771345	1.79686	0.0980715	-0.410323	-1.69748	0.015964	-0.410323	-1.69748	Meso_IPS	Meso_Na2S3_Meso	27.2524	26.8592	27.3516	27.305	27.322	27.5384	26.4269	27.2299	27.2614	27.0283	27.1945	27.2753	27.7246	27.5432	27.4636	27.5032	27.7279	27.296	27.5486	27.3621	26.969	27.1933	27.0403
A0AVT1;A0AVT1-2;H0Y8S8;A0AVT1-4;A0AVT1-3;H0Y9U5	A0AVT1;A0AVT1-2	Cytoplasmic protein NCK2	NCK2	2.97572	0.0021994	-1.65714	-3.57013	0.00105751	-1.65714	-3.57013	1.01108	0.596138	-0.822573	-1.49568	0.0974806	-0.822573	-1.49568	0.36665	0.497885	-0.308544	-0.649488	0.429883	-0.308544	-0.649488	Meso_IPS		27.1333	26.3985	26.12	25.6162	26.0132	26.4119	26.0879	23.9763	25.0853	24.864	26.4769	26.2673	25.6685	24.1902	24.8291	23.8203	25.2188	24.0235	24.1771	24.0637	24.7548	25.1272	24.2338
A0MZ66-5;A0MZ66-6;A0MZ66;A0MZ66-3;A0MZ66-8;A0MZ66-4;A0MZ66-2;A0MZ66-7	A0MZ66-5;A0MZ66-6;A0MZ66;A0MZ66-3;A0MZ66-8;A0MZ66-4;A0MZ66-2;A0MZ66-7	Proteasome activator complex subunit 3	PSME3	0.635715	0.327929	-0.233879	-0.824886	0.231358	-0.233879	-0.824886	0.384971	0.902878	-0.154278	-0.550471	0.412125	-0.154278	-0.550471	1.7934	0.0704151	-0.789488	-2.11587	0.0160917	-0.789488	-2.11587		Meso_Na2S3_Meso	29.6263	30.1442	30.3612	30.2445	30.6103	30.3838	29.74	30.1409	30.4011	29.7861	30.3948	29.9816	29.9428	29.7945	30.3681	29.6234	30.3449	29.8932	29.7952	29.8829	28.9245	29.4601	28.4088
A1L020	A1L020	Serpin B9	SERPINB9	3.91585	0.000586207	4.9009	5.39607	0.000121382	4.9009	5.39607	0.651252	0.709968	1.09301	1.1607	0.223227	1.09301	1.1607	1.79319	0.0940926	-0.437421	-1.74034	0.0160995	-0.437421	-1.74034	Meso_IPS	Meso_Na2S3_Meso	25.1574	24.377	25.1055	24.1423	20.3084	25.739	25.5945	25.299	24.7839	25.0422	26.2278	24.4401	29.0688	29.4078	29.0741	29.1696	28.8627	28.6521	28.6859	28.9595	28.4404	28.2601	28.4434
A1X283;G3V144;A0A1B0GUF2;A0A8I5KQW5	A1X283	RNA-binding protein 10	RBM10	2.95703	0.00296368	-1.16156	-3.25515	0.001104	-1.16156	-3.25515	0.0390194	0.988114	0.0364666	0.0848997	0.914072	0.0364666	0.0848997	0.203649	0.71916	0.126255	0.359832	0.625678	0.126255	0.359832	Meso_IPS		27.9467	27.8687	28.2724	27.0344	27.7035	26.8952	26.851	27.9047	27.2837	28.4721	28.0794	27.3487	26.6866	26.5713	26.1224	26.4359	26.8746	26.0607	27.0005	26.4943	26.1645	25.8044	27.1419
A2A2D0;P16949;P16949-2;E5RIR6;E7EVN3;Q9H169-3;Q9H169;Q9H169-4;Q9H169-2	A2A2D0;P16949;P16949-2	Stathmin	STMN1	3.71545	0.0120626	-0.419484	-2.42032	0.000192553	-0.419484	-2.42032	0.00185203	0.999243	-0.000214259	-0.0015394	0.995745	-0.000214259	-0.0015394	1.82572	0.0929111	-0.440607	-1.76122	0.0149377	-0.440607	-1.76122	Meso_IPS	Meso_Na2S3_Meso	32.1197	32.2224	32.2733	32.2857	32.375	32.3115	32.2412	32.2612	32.2787	32.2827	32.3215	32.201	31.9958	31.763	31.8141	31.8738	31.5997	32.0243	31.8842	31.6022	31.0119	31.5384	31.3048
A3KN83-3;A3KN83-2;A3KN83;A3KN83-4	A3KN83-3;A3KN83-2;A3KN83;A3KN83-4	Protein strawberry notch homolog 1	SBNO1	1.89456	0.0123437	-1.16925	-2.40435	0.0127478	-1.16925	-2.40435	1.34676	0.471774	-0.808013	-1.78439	0.0450029	-0.808013	-1.78439	0.551019	0.307716	-0.586728	-0.953966	0.281178	-0.586728	-0.953966	Meso_IPS		26.5073	27.003	27.1765	26.7645	26.8546	26.9952	24.7178	26.5075	26.4044	25.3853	26.8257	26.6123	26.3689	25.2884	25.0847	26.894	26.1927	24.457	26.2743	25.2274	23.6229	25.0322	25.516
A5YKK6;A5YKK6-2;A5YKK6-3;A5YKK6-4;H3BMH0;H3BR89;H3BNB1;H3BTH2;H3BVC9	A5YKK6;A5YKK6-2;A5YKK6-3;A5YKK6-4	E3 ubiquitin-protein ligase CHIP	STUB1	2.27043	0.00837971	-1.00777	-2.61925	0.00536498	-1.00777	-2.61925	0.347739	0.891094	-0.25188	-0.600178	0.449015	-0.25188	-0.600178	1.7881	0.0946395	-0.441371	-1.74406	0.0162891	-0.441371	-1.74406	Meso_IPS	Meso_Na2S3_Meso	27.2612	26.1316	26.8301	27.6996	25.993	27.0853	27.0366	26.9445	25.8946	26.3491	26.6429	26.6218	26.1504	25.8639	25.6883	25.8309	25.916	25.5048	25.7857	25.5401	25.0583	25.5402	25.3847
H3BTL1;Q9GZQ8;A6NCE7;H3BTE7	H3BTL1;Q9GZQ8;A6NCE7	Microtubule-associated proteins 1A/1B light chain 3B;Microtubule-associated proteins 1A/1B light chain 3 beta 2	MAP1LC3B;MAP1LC3B2	3.77233	0.00144856	-1.29678	-4.01587	0.000168915	-1.29678	-4.01587	0.313825	0.918416	0.123448	0.456473	0.485484	0.123448	0.456473	0.385044	0.54939	-0.181488	-0.581643	0.412056	-0.181488	-0.581643	Meso_IPS		28.2792	29.1812	29.2647	29.1793	29.1401	29.38	29.0973	29.0593	29.145	29.3997	29.2945	29.1695	28.4283	27.7848	27.5727	27.9468	27.4752	27.436	27.9786	27.4549	27.3476	27.9215	27.7833
A6NDG6;H3BV17	A6NDG6	Rab GDP dissociation inhibitor alpha	GDI1	2.27107	0.00351818	2.81268	3.14424	0.00535711	2.81268	3.14424	1.13776	0.470161	1.59149	1.78041	0.0728182	1.59149	1.78041	1.77923	0.0803395	-0.567292	-1.90649	0.0166253	-0.567292	-1.90649	Meso_IPS	Meso_Na2S3_Meso	24.8693	28.4658	28.8185	25.0725	25.8798	28.9027	28.1635	28.6326	28.7884	28.4893	28.5949	28.8888	30.1247	29.892	29.8049	30.0441	29.4288	29.5902	29.7254	29.4431	28.9879	29.5147	29.202
A6NEM2;P51610-4;P51610-3	A6NEM2;P51610-4	Protein deglycase DJ-1	PARK7	0.0283865	0.945293	0.02876	0.0634451	0.936728	0.02876	0.0634451	0.315131	0.894272	-0.324687	-0.593852	0.484027	-0.324687	-0.593852	1.7783	0.0953709	-0.430016	-1.72132	0.0166608	-0.430016	-1.72132		Meso_Na2S3_Meso	31.6258	31.0245	29.5142	31.3536	29.8364	30.3934	31.6738	30.0832	30.146	29.7683	29.9338	30.1945	30.5087	30.614	30.6322	30.5086	30.6903	30.9665	30.6443	30.2973	29.6485	30.1669	30.2447
A6NFX8;Q9UKK9;A6NCQ0;A6NJU6;H0YEY4;C9JYY9	A6NFX8;Q9UKK9;A6NCQ0;A6NJU6	Poly(ADP-ribose) glycohydrolase ARH3	ADPRHL2	2.94252	0.00252874	-1.57014	-3.49814	0.00114152	-1.57014	-3.49814	1.69627	0.429391	-0.987542	-2.15721	0.0201247	-0.987542	-2.15721	1.26738	0.0840707	-1.3281	-1.87437	0.0540286	-1.3281	-1.87437	Meso_IPS		27.01	26.4966	26.867	26.463	26.919	26.8881	26.5011	25.0078	26.6621	25.018	25.0254	26.504	26.3564	24.2993	24.9642	24.4167	25.9481	25.2381	23.5411	24.0868	23.1698	23.3193	26.2726
A6NHN7;A6NHB5;Q14202;Q14202-2;A6NL54;Q14202-3	A6NHN7;A6NHB5;Q14202;Q14202-2	Alpha-internexin	INA	2.94127	0.00287562	-1.20483	-3.2758	0.00114481	-1.20483	-3.2758	0.483507	0.822504	-0.55065	-0.865809	0.328468	-0.55065	-0.865809	NaN	1	0	NaN	NaN	0	NaN	Meso_IPS		26.9331	26.0877	26.3816	25.3348	26.7371	26.601	24.3195	26.5035	26.6288	24.231	26.6497	26.439	24.986	25.3315	24.6315	25.1329	25.5581	25.2063	25.0942	23.7203	23.4707	24.6621	23.5232
A6NHR9;A0A8I5KRS9;A6NHR9-2;J3KTL8;A0A2R8YCU7;A0A8I5KW02;A6NHR9-3;A0A2R8YE92;A0A8I5KQZ7	A6NHR9;A0A8I5KRS9;A6NHR9-2;J3KTL8	Adenylate kinase 2, mitochondrial;Adenylate kinase 2, mitochondrial, N-terminally processed;Adenylate kinase 2, mitochondrial	AK2	0.308167	0.53032	0.210566	0.532923	0.49185	0.210566	0.532923	0.649723	0.78717	-0.415249	-0.987856	0.224015	-0.415249	-0.987856	1.77794	0.116958	-0.334592	-1.54481	0.0166748	-0.334592	-1.54481		Meso_Na2S3_Meso	30.7494	30.6741	29.9489	30.6524	29.3708	29.1363	29.1819	29.7433	30.1363	29.455	29.6734	29.8506	30.4559	30.2503	30.2263	30.2577	30.1615	30.4436	30.3348	30.0466	29.5889	29.8123	30.1097
A6NKB8;Q9H4A4;A0A087WU27;A0A087WUS4;C9JMZ3	A6NKB8;Q9H4A4;A0A087WU27;A0A087WUS4	60S ribosomal protein L22	RPL22	2.90392	0.00415094	-0.922486	-2.99896	0.00124761	-0.922486	-2.99896	0.162148	0.948726	-0.0888535	-0.281886	0.688417	-0.0888535	-0.281886	1.66393	0.0769395	-0.713694	-1.96772	0.0216806	-0.713694	-1.96772	Meso_IPS	Meso_Na2S3_Meso	32.4488	31.7837	32.562	32.6372	31.6375	32.5872	32.1652	32.3858	31.6779	32.3898	32.4131	32.0915	31.5098	31.1634	31.4229	31.7053	31.3015	31.0186	31.558	31.2214	30.2947	30.2578	30.3581
J3KNE0;A6NKT7	J3KNE0;A6NKT7	Protein phosphatase 1 regulatory subunit 14B	PPP1R14B	2.90259	0.0272473	-0.359417	-1.98659	0.00125145	-0.359417	-1.98659	0.76401	0.773131	-0.35357	-1.03855	0.172183	-0.35357	-1.03855	1.45644	0.262801	-0.1847	-1.0509	0.034959	-0.1847	-1.0509	Meso_IPS	Meso_Na2S3_Meso	30.5062	30.3516	30.0607	30.2094	30.4343	30.2177	28.9804	29.6316	30.2941	29.961	30.2508	30.5407	30.1123	29.7877	29.9262	29.8622	29.9824	29.9527	29.8358	29.9688	29.615	29.7209	29.8077
C9JH92;A6NP24;Q08257-3;Q08257;Q08257-2	C9JH92;A6NP24;Q08257-3;Q08257	Zinc finger RNA-binding protein	ZFR	0.330229	0.713903	-0.0536931	-0.313832	0.467488	-0.0536931	-0.313832	1.29855	0.744507	-0.220224	-1.10672	0.0502858	-0.220224	-1.10672	1.77525	0.127093	-0.310009	-1.48927	0.0167783	-0.310009	-1.48927		Meso_Na2S3_Meso	28.0092	27.883	27.8558	28.169	28.0082	28.1364	27.472	27.8246	27.6041	27.9621	27.9064	27.971	28.1205	27.7671	27.9766	28.0273	27.9321	27.9158	27.7259	27.7741	27.3455	27.8993	27.7804
A8CG34;A8CG34-2;A8MY32;C9JFL1;C9JER0;C9J370;A0A0J9YWR1;Q6PJE2-5;Q6PJE2;A6NF01	A8CG34;A8CG34-2	High mobility group protein B1;Putative high mobility group protein B1-like 1	HMGB1;HMGB1P1	5.79523	0.000576923	-1.28853	-5.6276	1.60241e-06	-1.28853	-5.6276	0.10218	0.973624	-0.0434265	-0.167652	0.790351	-0.0434265	-0.167652	1.77265	0.0928618	-0.462373	-1.76804	0.016879	-0.462373	-1.76804	Meso_IPS	Meso_Na2S3_Meso	33.0919	33.0357	33.2305	33.2248	32.977	33.0335	33.5731	33.354	32.953	32.4885	33.0183	32.9459	32.2673	31.6628	32.094	31.5153	31.67	31.6528	31.8457	31.3975	31.2704	31.145	31.274
Q49AN9;F5H013;P62308;A8MWD9;C9JVQ0	Q49AN9;F5H013;P62308;A8MWD9	Small nuclear ribonucleoprotein G;Putative small nuclear ribonucleoprotein G-like protein 15	SNRPG;SNRPGP15	0.801827	0.0941508	-2.181	-1.42682	0.157824	-2.181	-1.42682	0.132898	0.943135	0.466493	0.322266	0.736379	0.466493	0.322266	0.590703	0.24085	1.26918	1.09898	0.256624	1.26918	1.09898			24.7719	30.3736	24.1141	30.0002	30.1993	28.513	29.0809	25.3092	29.9401	29.7141	28.1135	28.6132	25.8099	24.7815	24.7257	25.3204	29.8667	24.3819	24.9737	29.0115	28.2012	25.5014	27.0302
B0QY89;Q9Y262-2;Q9Y262;B0QY90;H0Y7E6;H7C3A0;C9JHP4;C9K0Q7	B0QY89;Q9Y262-2;Q9Y262;B0QY90	60S ribosomal protein L7a	RPL7A	3.57521	0.00649192	-0.554222	-2.75769	0.000265941	-0.554222	-2.75769	0.537984	0.894119	-0.120802	-0.580608	0.289745	-0.120802	-0.580608	1.77224	0.0930207	-0.455064	-1.75704	0.0168949	-0.455064	-1.75704	Meso_IPS	Meso_Na2S3_Meso	31.7752	31.4883	32.0109	31.8526	31.5782	31.8005	31.7435	31.6826	31.5744	31.8627	31.5986	31.3191	31.3897	31.0902	31.1986	31.0807	31.389	31.0322	31.0849	30.4634	30.2234	31.1509	30.7698
B0QYK0;Q01844-6;Q01844-3;Q01844;Q01844-5;A0A0D9SFL3;C9JGE3;Q01844-2;Q01844-4	B0QYK0;Q01844-6;Q01844-3;Q01844;Q01844-5;A0A0D9SFL3;C9JGE3;Q01844-2	RNA-binding protein EWS	EWSR1	0.859103	0.119883	-0.755731	-1.32772	0.138324	-0.755731	-1.32772	0.651781	0.859771	0.189486	0.770822	0.222956	0.189486	0.770822	1.40416	0.0767757	-1.17374	-1.97025	0.0394316	-1.17374	-1.97025		Meso_Na2S3_Meso	30.161	30.0096	30.1925	30.3159	30.5098	30.7603	30.2173	30.2844	30.4542	30.749	30.7553	30.6258	31.0757	29.2285	30.0467	29.1738	30.1041	27.7858	28.5234	29.0233	27.8459	28.2057	28.8269
H3BQQ9;B0QYN7;P63279;H3BPC4;H3BRD1	H3BQQ9;B0QYN7;P63279;H3BPC4	YTH domain-containing family protein 2	YTHDF2	2.87894	0.00190909	-2.31194	-3.70113	0.00132147	-2.31194	-3.70113	0.109995	0.973283	-0.0427113	-0.173431	0.776255	-0.0427113	-0.173431	0.278586	0.570904	0.344593	0.551216	0.526519	0.344593	0.551216	Meso_IPS		30.2017	29.8877	30.0947	30.4185	29.8655	30.1277	30.5308	30.0741	29.6722	30.1947	29.9929	29.8747	29.0449	27.8696	25.3538	28.3995	27.8791	28.1771	28.2686	27.8454	28.3393	28.2584	28.2006
Q99829;B0QZ18;F2Z2V0;A6PVH9;Q5JX44;E7ENH5;Q5JX58;Q5JX59;Q5JX60;Q5JX56;Q5JX45;Q5JX52;Q5JX61;Q5JX55;Q5JX54;H0Y524;E7EV27;Q5JX57;Q5JX53	Q99829;B0QZ18;F2Z2V0;A6PVH9;Q5JX44;E7ENH5;Q5JX58;Q5JX59;Q5JX60;Q5JX56	Nucleolar protein 6	NOL6	1.69181	0.0273047	0.710577	1.98485	0.0203324	0.710577	1.98485	1.60808	0.453402	0.712718	1.92741	0.0246558	0.712718	1.92741	1.77084	0.0773034	-0.615359	-1.95264	0.0169496	-0.615359	-1.95264	Meso_IPS	Meso_Na2S3_Meso	26.2051	25.4736	25.338	25.0489	26.335	26.193	26.1264	26.8346	26.9372	26.5021	25.9887	26.4808	26.1275	26.7093	26.5392	26.5661	26.8615	26.0534	26.0478	26.1246	25.4934	26.3753	25.8703
B0QZ40;Q7Z4G1;Q7Z4G1-2	B0QZ40;Q7Z4G1;Q7Z4G1-2	Alpha-actinin-1	ACTN1	1.38333	0.0320724	-1.00848	-1.89903	0.0413686	-1.00848	-1.89903	0.354388	0.89409	-0.213392	-0.581964	0.442193	-0.213392	-0.581964	1.76852	0.0679397	-1.23648	-2.32085	0.0170405	-1.23648	-2.32085	Meso_IPS	Meso_Na2S3_Meso	30.2422	30.8619	29.8651	30.5797	29.6846	30.6838	30.033	29.4736	29.7487	30.6061	30.1858	30.5897	30.2077	29.9379	28.3578	29.2941	30.0845	27.9845	28.8371	28.2367	28.1756	28.0798	27.5061
B1AL16;Q8IX21;Q8IX21-2;A0A3B3IRS8	B1AL16;Q8IX21;Q8IX21-2;A0A3B3IRS8	Protein FAM178A	FAM178A	2.33338	0.00690334	-1.10961	-2.73309	0.00464109	-1.10961	-2.73309	NaN	1	0	NaN	NaN	0	NaN	0.872219	0.24576	-0.327366	-1.08807	0.134209	-0.327366	-1.08807	Meso_IPS		25.2257	25.861	25.8817	26.3404	25.7817	24.5265	26.0484	24.7075	24.1316	24.1284	25.4441	25.9015	25.0903	24.7379	24.4661	24.5367	24.0806	24.0477	24.6752	23.8682	24.1538	23.9006	24.1677
B1ALK7;Q14155-1;Q14155-6;Q14155-5;A0A8V8TQ72;A0A2R8YG42;Q14155;Q14155-3;Q14155-2;E9PDQ5;E7EUY6;Q15052;Q15052-2;B1ANY6;E7EU80;C9JDI6;C9JAD7;E7ENL8;F6SJA5	B1ALK7;Q14155-1;Q14155-6;Q14155-5;A0A8V8TQ72;A0A2R8YG42;Q14155;Q14155-3;Q14155-2;E9PDQ5;E7EUY6	Adenylosuccinate synthetase isozyme 2	ADSS	2.87062	0.00265591	-1.48195	-3.38929	0.00134703	-1.48195	-3.38929	0.85026	0.683677	-0.517749	-1.221	0.141169	-0.517749	-1.221	1.76508	0.0707345	-0.912328	-2.17308	0.0171758	-0.912328	-2.17308	Meso_IPS	Meso_Na2S3_Meso	28.4273	29.9943	30.3434	30.5032	29.9167	30.2529	29.1293	29.5286	29.6607	29.3488	29.5752	29.0887	28.9369	28.3891	28.2338	28.2106	28.7046	28.0711	28.2103	28.0613	26.6918	28.0808	27.3591
B1AMS2;Q14141-2;Q14141-4;Q14141;Q14141-3;C9JV02	B1AMS2;Q14141-2;Q14141-4;Q14141	Septin-6	2006-09-01	4.30157	0.0008125	-1.32661	-4.47713	4.99378e-05	-1.32661	-4.47713	0.449557	0.882269	-0.218342	-0.67137	0.355175	-0.218342	-0.67137	0.594871	0.451828	-0.176808	-0.718309	0.254173	-0.176808	-0.718309	Meso_IPS		28.3108	28.61	29.2084	28.3889	29.092	28.974	27.942	28.7639	28.915	28.1407	28.7845	28.7278	27.6665	27.5319	27.5426	27.0332	27.1082	27.742	27.3896	27.356	27.549	27.0871	27.1504
B3KS98;O15372;E5RJT0;E5RGU4	B3KS98;O15372;E5RJT0	Pseudouridylate synthase 7 homolog	PUS7	2.85857	0.0176121	-0.449726	-2.21803	0.00138494	-0.449726	-2.21803	1.1631	0.802114	0.16825	0.921965	0.0686903	0.16825	0.921965	2.56715	0.068967	-0.803641	-2.65047	0.00270923	-0.803641	-2.65047	Meso_IPS	Meso_Na2S3_Meso	27.5162	27.2561	27.3088	27.2461	27.2283	27.1074	27.477	27.363	27.3624	27.6387	27.2431	27.5883	27.21	26.7982	26.7809	26.6399	26.8987	26.6367	26.5635	26.3372	25.6227	26.3026	25.9009
C9J5N1;B3KSP9;Q9BTE6;Q9BTE6-2;Q9BTE6-3;K7EQ85;L7N2F4;K7N799	C9J5N1;B3KSP9;Q9BTE6;Q9BTE6-2;Q9BTE6-3	mRNA-capping enzyme;Polynucleotide 5-triphosphatase;mRNA guanylyltransferase	RNGTT	2.85787	0.00702627	0.724859	2.72848	0.00138718	0.724859	2.72848	0.384157	0.889873	0.210838	0.607996	0.412898	0.210838	0.607996	1.58849	0.134024	-0.327577	-1.45434	0.0257934	-0.327577	-1.45434	Meso_IPS	Meso_Na2S3_Meso	24.4198	24.7352	24.8852	24.531	25.441	24.9932	24.588	25.1046	25.3385	24.3667	25.6512	25.2215	25.7511	25.686	25.3198	25.685	25.5136	25.3991	24.828	25.4961	25.1458	25.4269	25.384
H0YMJ0;H0YLJ3;B3KTM8;Q9UBU8-2;Q9UBU8;H0YMT8;H0YM21;H0YNE0;Q9UBU8-3;H0YLV1;H0YNX3	H0YMJ0;H0YLJ3;B3KTM8;Q9UBU8-2;Q9UBU8;H0YMT8;H0YM21;H0YNE0;Q9UBU8-3;H0YLV1	Transgelin	TAGLN	3.9699	0.000557377	-3.74306	-5.2881	0.000107176	-3.74306	-5.2881	0.0671732	0.973702	0.147109	0.164573	0.856696	0.147109	0.164573	1.76457	0.0665432	-1.59926	-2.42025	0.0171961	-1.59926	-2.42025	Meso_IPS	Meso_Na2S3_Meso	29.9098	29.063	28.478	30.1138	28.3455	26.5324	30.2395	28.5036	28.2623	30.8291	26.8221	28.6687	25.4106	25.4099	24.1796	24.7423	25.9927	24.249	25.0357	24.0174	22.3601	24.1933	22.3379
B4DDF4;B4DUT8;Q99439;H3BVI6;A0A087X271;Q99439-2;A0A087X1X5;K7ES69;H3BQH0;U3KPS3;A0A087WV51	B4DDF4;B4DUT8;Q99439;H3BVI6;A0A087X271;Q99439-2;A0A087X1X5	Mediator of RNA polymerase II transcription subunit 4	MED4	2.85527	0.00287	1.31337	3.27991	0.0013955	1.31337	3.27991	2.10906	0.347474	0.996539	2.48897	0.00777934	0.996539	2.48897	0.157885	0.753125	-0.158085	-0.321331	0.695209	-0.158085	-0.321331	Meso_IPS		25.2436	23.9284	24.5113	24.5611	24.5111	24.4156	25.9444	24.7742	26.3362	25.773	25.3816	24.9408	25.4515	26.5556	25.9917	24.8426	26.0869	26.1229	26.1561	25.8735	25.5669	25.7877	26.43
B4DEZ3;K7EJE1;E7ENQ6;Q9P0J0;Q9P0J0-2;U3KQP3;K7EP87	B4DEZ3;K7EJE1;E7ENQ6;Q9P0J0;Q9P0J0-2;U3KQP3;K7EP87	NADH dehydrogenase [ubiquinone] 1 alpha subcomplex subunit 13	NDUFA13	0.116276	0.75842	0.195748	0.26541	0.76511	0.195748	0.26541	0.394031	0.87109	0.50646	0.743975	0.403616	0.50646	0.743975	0.269096	0.584642	0.326493	0.533324	0.538151	0.326493	0.533324			25.0888	25.3195	24.3901	26.6699	24.4273	26.5916	24.2464	26.4899	26.543	25.1229	26.7103	26.4135	27.0501	24.4499	26.362	26.5504	24.2497	24.9996	25.1522	26.1507	26.2348	25.9883	26.0336
O75390;B4DJV2;A0A0C4DGI3;H0YH82;F8VTT8;F8VRP1;F8VX68;F8VPF9;F8W4S1;F8W1S4;F8VPA1;F8W642;F8VZK9;F8VX07;H0YIC4;F8VRI6;F8VWQ5;F8VR34;F8VU34	O75390;B4DJV2;A0A0C4DGI3;H0YH82;F8VTT8;F8VRP1;F8VX68;F8VPF9;F8W4S1;F8W1S4;F8VPA1	Aldehyde dehydrogenase, mitochondrial	ALDH2	3.94423	0.000525547	2.97469	5.07104	0.000113701	2.97469	5.07104	0.0102588	0.999565	0.0198784	0.0260683	0.976655	0.0198784	0.0260683	1.75562	0.0943671	-0.454938	-1.74841	0.0175541	-0.454938	-1.74841	Meso_IPS	Meso_Na2S3_Meso	25.5121	28.3125	25.5911	26.0651	26.4552	25.0442	24.4134	26.6619	27.2266	25.1298	26.9833	26.6845	29.2617	29.5039	28.8999	29.09	29.3164	28.7566	28.465	28.9587	28.2325	28.8223	28.8661
B4DR80;Q9Y6E0-2;H0Y630;Q9Y6E0;Q5JV98;Q5JV99	B4DR80;Q9Y6E0-2;H0Y630;Q9Y6E0;Q5JV98	G patch domain-containing protein 4	GPATCH4	2.84203	0.00250416	-1.6719	-3.45324	0.00143869	-1.6719	-3.45324	1.19349	0.542571	-0.785356	-1.64533	0.0640485	-0.785356	-1.64533	0.181074	0.691752	0.304057	0.39552	0.659062	0.304057	0.39552	Meso_IPS		27.0692	26.7599	26.5465	27.1762	27.0049	26.8646	26.5928	26.5691	24.9165	26.5494	27.0253	25.056	24.9164	24.8578	24.2642	24.6093	26.4294	26.3126	23.5006	26.4265	26.0327	24.1331	26.5374
B4DUA7;Q9NX70;M0R3F3;Q9NX70-2;M0R0U2;M0R0A0	B4DUA7;Q9NX70;M0R3F3;Q9NX70-2	L-lactate dehydrogenase A chain	LDHA	3.92754	0.000744681	1.7896	4.54045	0.000118158	1.7896	4.54045	0.098295	0.968322	0.0783269	0.197217	0.797453	0.0783269	0.197217	1.75419	0.0710897	-0.837754	-2.1198	0.0176121	-0.837754	-2.1198	Meso_IPS	Meso_Na2S3_Meso	29.1096	29.6502	30.2245	28.6039	29.8494	29.4779	29.6534	29.1207	29.2631	29.197	30.2649	29.8863	31.7072	31.4897	31.3376	30.4294	31.4147	31.2744	29.8379	30.2541	31.0914	29.7589	30.9727
B4DUC8;Q13126;Q13126-4;Q13126-3;Q13126-2;J3QSB7;Q13126-7;Q13126-6;Q13126-5;F8WES2	B4DUC8;Q13126;Q13126-4;Q13126-3;Q13126-2;J3QSB7;Q13126-7;Q13126-6;Q13126-5	Glutamate--cysteine ligase catalytic subunit	GCLC	0.692497	0.175169	-0.731521	-1.14841	0.203003	-0.731521	-1.14841	0.248946	0.912016	-0.307994	-0.500147	0.563708	-0.307994	-0.500147	1.74848	0.0676632	-1.33952	-2.33654	0.0178452	-1.33952	-2.33654		Meso_Na2S3_Meso	27.5227	27.4736	26.9927	24.8192	26.8019	26.6228	26.5772	27.0472	26.5244	24.843	26.6717	26.7216	26.8599	26.1564	26.0191	26.5428	24.3656	25.9	24.287	24.9722	24.1873	26.066	24.2589
B4DWA1;I3L4C2;Q9UQB8-3;Q9UQB8-5;Q9UQB8-4;Q9UQB8-6;Q9UQB8-2;Q9UQB8;I3L3C6;I3L0Y9;I3L2M4;I3L4A3;I3L1C8	B4DWA1;I3L4C2;Q9UQB8-3;Q9UQB8-5;Q9UQB8-4;Q9UQB8-6;Q9UQB8-2;Q9UQB8;I3L3C6	Polycomb protein SUZ12	SUZ12	2.82752	0.0108146	-0.575176	-2.47059	0.00148757	-0.575176	-2.47059	0.173855	0.95286	-0.066446	-0.26429	0.670108	-0.066446	-0.26429	0.429984	0.479155	-0.24518	-0.677159	0.371549	-0.24518	-0.677159	Meso_IPS		25.2957	25.9391	25.9366	25.8067	26.2003	25.9324	25.8425	25.7278	25.8452	25.6939	25.4737	26.1291	25.1602	25.3003	25.4013	25.0927	25.3607	25.3446	25.3524	25.217	25.0123	25.0605	25.6987
G3V4W0;P07910-2;B4DY08;G3V4C1;P07910-4;G3V251;G3V3K6;G3V5X6;B4DSU6;G3V2D6;P07910-3;A0A0G2JNQ3;B2RXH8;O60812;G3V4M8;A0A0G2JPF8;G3V5V7;B7ZW38;P0DMR1;G3V2H6;B3KT61;E5RG71;Q86SE5;Q86SE5-3	G3V4W0;P07910-2;B4DY08;G3V4C1;P07910-4;G3V251;G3V3K6;G3V5X6;B4DSU6	Glutamine--tRNA ligase	QARS	0.321891	0.596239	-0.114078	-0.448694	0.476551	-0.114078	-0.448694	0.565676	0.870532	0.184137	0.712784	0.271846	0.184137	0.712784	1.74673	0.0972134	-0.430633	-1.70695	0.0179171	-0.430633	-1.70695		Meso_Na2S3_Meso	27.1988	27.4351	27.8432	27.2479	27.7683	27.8564	27.5346	27.6285	28.1766	27.5269	27.7754	27.8126	27.5797	27.6501	27.4488	27.4937	27.4886	27.0042	27.1273	27.2117	26.4783	27.2039	27.2054
Q8NBY1;B4E0Y9;Q9P289;Q9P289-2;Q9P289-3;C9JJV0	Q8NBY1;B4E0Y9;Q9P289;Q9P289-2;Q9P289-3	Coactosin-like protein	COTL1	2.16063	0.0518875	-0.333711	-1.6812	0.00690834	-0.333711	-1.6812	0.357515	0.87886	-0.351883	-0.655751	0.439021	-0.351883	-0.655751	1.74667	0.0798574	-0.591503	-1.91317	0.0179196	-0.591503	-1.91317	Meso_IPS	Meso_Na2S3_Meso	26.8486	27.0978	26.5953	26.857	26.9192	26.771	25.8955	26.8049	27.1438	24.6158	27.2002	27.3174	26.8277	26.4377	26.4136	26.339	26.5975	26.4712	26.4918	26.4016	25.271	26.0726	25.5787
B4E1C1;Q9UER7-3;Q9UER7;Q9UER7-5;Q9UER7-4;Q9UER7-2;A0A0G2JJZ4;Q4VX54	B4E1C1;Q9UER7-3;Q9UER7;Q9UER7-5;Q9UER7-4;Q9UER7-2	Heterogeneous nuclear ribonucleoprotein K	HNRNPK	1.5242	0.258005	-0.15359	-0.955604	0.0299092	-0.15359	-0.955604	0.762456	0.909124	-0.0798937	-0.517387	0.1728	-0.0798937	-0.517387	1.74156	0.113192	-0.353041	-1.56802	0.0181316	-0.353041	-1.56802	Meso_IPS	Meso_Na2S3_Meso	32.5006	32.3707	32.6001	32.5849	32.6504	32.541	32.3482	32.4957	32.4204	32.6144	32.4691	32.4206	32.467	32.2699	32.3848	32.2452	32.4284	32.5309	32.546	32.0324	31.7802	32.1341	31.9228
B5MCF9;O00541-2;O00541;F6VXF5;H7C267	B5MCF9;O00541-2;O00541;F6VXF5	Alanine--tRNA ligase, cytoplasmic	AARS	0.761352	0.22615	-0.337964	-1.02272	0.17324	-0.337964	-1.02272	0.0646975	0.980991	-0.044645	-0.127717	0.861594	-0.044645	-0.127717	1.74024	0.0718122	-0.762644	-2.05829	0.0181871	-0.762644	-2.05829		Meso_Na2S3_Meso	29.6073	29.7149	29.3384	29.6886	29.8439	29.4864	28.5169	29.5481	30.2327	29.4408	29.8428	29.8304	29.8097	29.6015	29.4301	29.3016	29.2411	28.268	28.256	29.0418	28.2447	28.9724	28.166
B5MDF5;P62826;J3KQE5;F5H018;H0YFC6;B4DV51;A0A087X0W0	B5MDF5;P62826;J3KQE5;F5H018;H0YFC6	26S protease regulatory subunit 7	PSMC2	1.29365	0.19668	0.215502	1.09306	0.0508571	0.215502	1.09306	1.52645	0.635875	0.288865	1.34938	0.0297543	0.288865	1.34938	1.73922	0.0878092	-0.523783	-1.83215	0.0182299	-0.523783	-1.83215		Meso_Na2S3_Meso	29.7573	30.0525	30.1421	30.2524	30.0772	30.0615	29.9396	30.3381	30.5383	30.4128	30.5577	30.2897	30.3107	30.3984	30.0718	30.3648	30.445	30.0453	30.018	29.9473	29.0699	30.2608	29.5311
E7EW69;E7EX04;B5ME97;Q9P0V9;Q9P0V9-2;Q9P0V9-3;C9JEW2;C9JNR7;F5GYV2;F5H1F2	E7EW69;E7EX04;B5ME97;Q9P0V9;Q9P0V9-2;Q9P0V9-3	Serine/threonine-protein kinase N2	PKN2	2.79707	0.00490551	0.882192	2.88468	0.00159563	0.882192	2.88468	0.325564	0.886413	-0.34271	-0.612995	0.472537	-0.34271	-0.612995	1.85605	0.0706259	-0.770203	-2.14598	0.01393	-0.770203	-2.14598	Meso_IPS	Meso_Na2S3_Meso	25.5397	25.9255	25.2142	25.0242	26.1092	26.0798	24.5606	23.9436	26.1835	24.7603	26.5103	25.8783	26.8796	26.313	26.442	26.6527	26.4662	26.4325	26.6513	26.091	24.8722	25.8753	25.5187
Q15796;Q15796-2;B7Z5N5;K7EJX0;K7ERC7;O15198;O15198-2;P84022-3;H3BVD1;H3BP09;H0YMP2;K7ESI8;H0YL71;K7EL92;D6RDN7;A0A7I2R5A4;D6REQ3;D6RAY1;H0YKE2;H0YNV1;H0YAK7;P84022-4	Q15796;Q15796-2;B7Z5N5;K7EJX0;K7ERC7	Fatty acid synthase;[Acyl-carrier-protein] S-acetyltransferase;[Acyl-carrier-protein] S-malonyltransferase;3-oxoacyl-[acyl-carrier-protein] synthase;3-oxoacyl-[acyl-carrier-protein] reductase;3-hydroxyacyl-[acyl-carrier-protein] dehydratase;Enoyl-[acyl-carrier-protein] reductase;Oleoyl-[acyl-carrier-protein] hydrolase	FASN	2.03146	0.0194158	-0.673524	-2.17481	0.00930118	-0.673524	-2.17481	1.44468	0.545224	0.470734	1.59933	0.0359189	0.470734	1.59933	1.73567	0.0940979	-0.453839	-1.73662	0.0183795	-0.453839	-1.73662	Meso_IPS	Meso_Na2S3_Meso	30.5698	31.0294	31.3008	30.6615	31.4523	31.581	31.2149	31.4069	31.8639	31.6453	31.6044	31.6839	30.7749	30.5355	30.4566	30.4783	30.4371	29.8714	30.1498	30.2718	29.5964	29.9813	30.0986
B7Z6D5;Q96GQ7;A0A087X059;A0A087WYH5	B7Z6D5;Q96GQ7	BRISC and BRCA1-A complex member 1	BABAM1	2.78153	0.00400853	-1.04397	-3.02723	0.00165374	-1.04397	-3.02723	0.953455	0.725088	-0.319921	-1.12974	0.111313	-0.319921	-1.12974	1.28535	0.10372	-0.649947	-1.64746	0.0518378	-0.649947	-1.64746	Meso_IPS		26.9768	25.9679	26.6744	27.1534	26.6087	26.5271	26.3745	26.3103	26.2342	26.2899	26.6576	26.1221	26.2737	24.9516	25.4698	25.5382	25.8447	25.5666	25.8131	24.9234	25.0287	24.0299	25.1282
B7Z7F3;Q9H6Z4-2;Q9H6Z4-3;Q9H6Z4;K7EN31;K7EID7;K7ENB9;K7EIJ4;K7ENJ2;K7EPW1;K7ESQ0	B7Z7F3;Q9H6Z4-2;Q9H6Z4-3;Q9H6Z4	LINE-1 retrotransposable element ORF1 protein	L1RE1	2.76828	0.00281443	-1.51252	-3.31423	0.00170499	-1.51252	-3.31423	0.422349	0.869275	-0.303404	-0.707233	0.378139	-0.303404	-0.707233	0.0714853	0.884008	-0.0687113	-0.152741	0.848232	-0.0687113	-0.152741	Meso_IPS		27.5168	27.9191	27.0633	27.4545	26.8667	27.1312	26.3225	26.6831	27.7752	26.1765	27.5908	27.5831	26.2609	26.3484	26.436	24.3893	25.4311	26.0108	25.8462	26.2317	25.7642	25.1677	25.6875
B7ZC38;Q9NR46;B7ZC39;Q9NR46-2;F8WFB9;G5E9J1	B7ZC38;Q9NR46;B7ZC39;Q9NR46-2	Serum response factor-binding protein 1	SRFBP1	2.75745	0.0120513	-0.566322	-2.42089	0.00174805	-0.566322	-2.42089	0.536834	0.841749	-0.306721	-0.818282	0.290514	-0.306721	-0.818282	1.36286	0.155486	-0.323494	-1.34832	0.0433654	-0.323494	-1.34832	Meso_IPS	Meso_Na2S3_Meso	26.7273	26.9878	26.9658	26.6617	27.0167	27.1666	25.3258	26.7085	27.0074	26.7041	26.9507	26.989	26.7534	25.9542	26.2013	26.4083	26.3483	26.4624	26.2536	26.2857	25.9355	25.7417	25.8889
B7ZM99;Q6UB35;A0A087WVM4;H0Y327;Q6UB35-2;Q4VXM0;Q4VXM1	B7ZM99;Q6UB35;A0A087WVM4	Talin-2	TLN2	2.78727	0.00251268	1.86695	3.47645	0.00163205	1.86695	3.47645	0.503928	0.811587	0.562023	0.892939	0.31338	0.562023	0.892939	1.73546	0.101462	-0.410922	-1.66978	0.0183884	-0.410922	-1.66978	Meso_IPS	Meso_Na2S3_Meso	26.7666	26.2684	25.0105	23.9503	26.047	24.8605	26.306	25.5551	24.7924	26.925	26.4709	26.2261	27.2769	27.5349	27.417	27.224	27.0749	27.5774	27.3305	27.2454	26.5552	26.8858	26.7037
B8ZZN6;P63165;B8ZZJ0;B9A032;B8ZZ67;G2XKQ0;P63165-2	B8ZZN6;P63165;B8ZZJ0;B9A032;B8ZZ67;G2XKQ0;P63165-2	LINE-1 type transposase domain-containing protein 1	L1TD1	6.02945	0.000689655	-2.11238	-7.05548	9.34434e-07	-2.11238	-7.05548	0.0531912	0.990961	-0.0234054	-0.0909398	0.884726	-0.0234054	-0.0909398	1.73458	0.0773303	-0.642073	-1.95534	0.0184255	-0.642073	-1.95534	Meso_IPS	Meso_Na2S3_Meso	31.5821	31.6521	31.2305	32.0431	32.1021	31.7094	31.5619	31.4296	31.5372	31.8037	31.9132	31.9334	30.1074	29.2906	29.7229	29.3803	29.2105	29.9334	29.4738	28.9819	28.7261	29.4397	28.7528
B8ZZQ6;P06454-2;P06454;B8ZZA1;B8ZZW7;H7C2N1	B8ZZQ6;P06454-2;P06454;B8ZZA1;B8ZZW7;H7C2N1	Prothymosin alpha;Prothymosin alpha, N-terminally processed;Thymosin alpha-1	PTMA	4.02274	0.00365919	-0.62364	-3.12191	9.4898e-05	-0.62364	-3.12191	0.467653	0.913901	-0.0991936	-0.49809	0.34068	-0.0991936	-0.49809	0.0143997	0.98358	0.00428804	0.0211975	0.967387	0.00428804	0.0211975	Meso_IPS		32.0869	32.4353	32.0969	32.1191	32.2552	32.4145	31.8176	32.036	32.2067	32.2031	32.3392	32.2102	31.6353	31.4135	31.5962	31.4562	31.6263	31.9387	31.8565	31.7466	31.5349	31.4998	31.6529
B8ZZS4;Q9H8Y5	B8ZZS4;Q9H8Y5	Serine/arginine-rich splicing factor 10	SRSF10	0.380771	0.496872	-0.181696	-0.578289	0.41613	-0.181696	-0.578289	0.69065	0.792731	-0.332549	-0.964972	0.203868	-0.332549	-0.964972	1.73444	0.0783398	-0.616029	-1.9304	0.0184314	-0.616029	-1.9304		Meso_Na2S3_Meso	30.9434	30.7595	31.86	31.1927	30.7673	30.9651	30.0449	31.1048	30.786	31.2874	30.6024	30.6671	31.2759	31.3067	30.7883	30.663	30.844	30.5199	30.7991	30.2766	29.5962	30.3447	30.0522
B8ZZT4;Q9BV40	B8ZZT4;Q9BV40	Vesicle-associated membrane protein 8	VAMP8	0.435773	0.31996	0.73432	0.837742	0.366629	0.73432	0.837742	0.0774549	0.970551	-0.172505	-0.188498	0.836652	-0.172505	-0.188498	0.209085	0.644395	-0.41753	-0.458275	0.617895	-0.41753	-0.458275			27.3509	27.9535	25.5184	25.0089	25.3454	27.4068	25.1734	25.5548	27.5919	24.1094	27.9652	27.1543	27.8116	24.7228	26.2059	27.8226	28.2706	28.1565	27.6649	23.9457	27.1081	27.6043	27.1738
B8ZZY2;P52594-2;P52594-3;P52594;P52594-4;C9J2I0	B8ZZY2;P52594-2;P52594-3;P52594;P52594-4;C9J2I0	Eukaryotic translation initiation factor 5B	EIF5B	1.89256	0.0596223	-0.35071	-1.62385	0.0128068	-0.35071	-1.62385	0.258475	0.940046	-0.0882556	-0.362886	0.551474	-0.0882556	-0.362886	1.73319	0.104222	-0.39308	-1.63851	0.0184845	-0.39308	-1.63851	Meso_IPS	Meso_Na2S3_Meso	30.3413	30.2849	30.5958	30.5138	30.9726	30.6091	30.1558	30.2595	30.8145	30.3426	30.5997	30.6161	30.3228	30.1416	30.2431	30.36	29.9589	30.1868	29.9484	29.968	29.2034	30.0575	29.9017
B9ZVN9;O95602	B9ZVN9;O95602	Serpin H1	SERPINH1	2.74877	0.00959636	-0.633519	-2.53133	0.00178334	-0.633519	-2.53133	0.0684319	0.991071	0.0181993	0.0926068	0.854217	0.0181993	0.0926068	1.51927	0.107636	-0.445789	-1.611	0.0302504	-0.445789	-1.611	Meso_IPS	Meso_Na2S3_Meso	32.8654	32.4585	32.5231	32.93	32.5628	32.608	32.5736	32.8376	32.8282	32.641	32.6793	32.4974	32.1098	32.1791	32.1127	31.5193	32.4138	31.8121	31.6244	31.9424	31.163	31.3774	31.8783
C9IYN3;V9GYK2;Q8WVV9-4;Q8WVV9;B7WPG3;Q8WVV9-5;Q8WVV9-3;C9JJZ7	C9IYN3;V9GYK2;Q8WVV9-4;Q8WVV9;B7WPG3;Q8WVV9-5;Q8WVV9-3	Ribonuclease H2 subunit A	RNASEH2A	1.4097	0.0255266	-1.41713	-2.03424	0.0389312	-1.41713	-2.03424	0.945341	0.597188	-0.789893	-1.42248	0.113412	-0.789893	-1.42248	1.73026	0.0658462	1.67492	2.40319	0.0186095	1.67492	2.40319	Meso_IPS	Meso_Na2S3_Meso	26.8781	26.8623	26.3123	27.0695	26.6255	27.035	26.7173	27.005	24.6209	27.1397	25.441	25.1194	23.624	27.1078	25.1297	27.0345	25.1701	24.2137	27.4299	27.1048	26.7127	27.2423	27.1266
C9IZ80;Q7L1Q6-2;Q7L1Q6;Q7L1Q6-4;Q7L1Q6-3;C9JV57;H0Y503;C9J188;C9JWF5;C9JFN4	C9IZ80;Q7L1Q6-2;Q7L1Q6;Q7L1Q6-4;Q7L1Q6-3	Basic leucine zipper and W2 domain-containing protein 1	BZW1	2.2104	0.0106056	0.883298	2.48426	0.00616027	0.883298	2.48426	1.12493	0.588927	0.525999	1.44217	0.0750019	0.525999	1.44217	2.02979	0.0710638	-0.662808	-2.16249	0.00933711	-0.662808	-2.16249	Meso_IPS	Meso_Na2S3_Meso	25.5688	24.4314	26.0503	25.8278	25.8642	25.894	25.7443	26.1963	26.4593	25.9373	26.1672	26.288	26.612	26.2233	26.5546	26.7136	26.5407	26.2921	26.4666	26.0308	25.0788	26.0271	25.6427
C9J0I9;Q86WB0;Q86WB0-2;Q86WB0-3;F8WBD7;F8WDK5;F8WF13;F8WAU5	C9J0I9;Q86WB0;Q86WB0-2	SLAIN motif-containing protein 2	SLAIN2	2.71279	0.00355856	-1.26615	-3.1333	0.00193735	-1.26615	-3.1333	0.218318	0.944304	-0.0934423	-0.339875	0.604898	-0.0934423	-0.339875	1.18465	0.110809	0.670023	1.58099	0.0653662	0.670023	1.58099	Meso_IPS		26.8771	26.1115	26.3954	26.2275	26.124	25.9935	26.4981	25.9346	26.3373	26.4966	26.0532	25.8486	25.1112	24.4371	26.0733	24.4953	25.5243	24.4909	25.9456	25.9979	25.3537	26.2157	25.4847
C9J0K6;P30626-3;P30626-2;P30626;B4DHQ6	C9J0K6;P30626-3;P30626-2;P30626	28S ribosomal protein S18c, mitochondrial	MRPS18C	2.71118	0.00251111	2.03179	3.45393	0.00194457	2.03179	3.45393	0.258962	0.906034	0.37789	0.530595	0.550855	0.37789	0.530595	1.37976	0.0713067	-1.66323	-2.04737	0.0417099	-1.66323	-2.04737	Meso_IPS	Meso_Na2S3_Meso	24.1563	25.4418	27.5048	24.7501	25.4714	24.6415	24.8852	26.7839	25.5765	26.9346	25.0919	24.9612	27.4975	27.2248	27.2077	27.2254	27.7053	27.296	23.1307	27.2462	25.4187	27.3836	26.7312
C9JE98;C9J0Q5;Q9Y618-5;Q9Y618-4;Q9Y618;Q9Y618-2;C9JQE8;H7C1J7;H7C0P3;C9J330	C9JE98;C9J0Q5;Q9Y618-5;Q9Y618-4;Q9Y618	Serine/threonine-protein phosphatase 1 regulatory subunit 10	PPP1R10	2.70587	0.0211787	0.437816	2.13148	0.00196846	0.437816	2.13148	0.87222	0.775778	-0.291415	-1.04521	0.134209	-0.291415	-1.04521	2.10679	0.0663704	-0.80596	-2.34862	0.00782003	-0.80596	-2.34862	Meso_IPS	Meso_Na2S3_Meso	27.4328	26.8263	27.0796	27.2521	27.1799	27.2226	26.7615	26.6931	27.4788	27.0012	26.3152	26.9949	27.8511	27.4981	27.4435	27.5491	27.7507	27.5276	27.2854	27.3202	25.9046	26.944	27.0395
C9J126;P19022-2;P19022;C9JMH2;A0A6Q8PF58;A0A6Q8PHJ8;A0A6Q8PG20	C9J126;P19022-2;P19022;C9JMH2;A0A6Q8PF58	Cadherin-2	CDH2	6.1633	0.00114286	4.15596	8.66781	6.86588e-07	4.15596	8.66781	0.337828	0.896073	-0.229159	-0.57607	0.45938	-0.229159	-0.57607	0.135373	0.780221	-0.157653	-0.287704	0.732196	-0.157653	-0.287704	Meso_IPS		24.9786	24.5934	25.4379	24.5846	25.1016	25.238	25.3584	24.2713	24.973	23.8992	25.5466	24.5106	30.4511	28.337	28.8812	29.4966	28.1449	29.5589	30.1609	28.4347	29.0296	29.2033	28.2484
C9J1C6;Q9P0P0;F8WBU5;C9J391;H7C426	C9J1C6;Q9P0P0;F8WBU5;C9J391;H7C426	E3 ubiquitin-protein ligase RNF181	RNF181	2.81238	0.00257609	-1.69124	-3.43383	0.00154037	-1.69124	-3.43383	1.43885	0.457723	-0.851922	-1.88128	0.0364043	-0.851922	-1.88128	0.0189991	0.966613	0.0209621	0.0435893	0.957196	0.0209621	0.0435893	Meso_IPS		25.4845	26.3787	27.046	26.1692	26.897	26.9598	25.3934	24.8774	25.2986	26.1462	26.5809	25.5272	25.1353	24.7672	24.7044	24.4658	23.7263	25.9888	25.7814	24.3117	24.4921	24.5364	24.6044
D6RBD7;C9J1V9;O43324-2;O43324;H0YAL7	D6RBD7;C9J1V9;O43324-2;O43324;H0YAL7	Eukaryotic translation elongation factor 1 epsilon-1	EEF1E1;EEF1E1-BLOC1S5	0.392736	0.357501	0.739446	0.778227	0.404822	0.739446	0.778227	0.0399051	0.990966	-0.135622	-0.104372	0.91221	-0.135622	-0.104372	1.43306	0.0711484	-1.79937	-2.12275	0.0368927	-1.79937	-2.12275		Meso_Na2S3_Meso	24.8758	29.5472	30.1435	29.7366	30.2399	29.9695	28.5505	29.82	24.9354	29.649	30.3656	30.3783	29.8703	29.8388	29.8773	29.907	29.903	29.5529	24.5585	29.6321	28.482	29.271	28.4951
C9J2G0;F8W733;Q9NXR7-4;Q9NXR7-3;Q9NXR7;Q9NXR7-1;A0A075B7D2	C9J2G0;F8W733;Q9NXR7-4;Q9NXR7-3;Q9NXR7;Q9NXR7-1;A0A075B7D2	Enhancer of mRNA-decapping protein 4	EDC4	0.290757	0.568949	0.17072	0.486276	0.511968	0.17072	0.486276	0.168671	0.94366	-0.139772	-0.327305	0.678155	-0.139772	-0.327305	1.72933	0.134573	-0.300431	-1.45049	0.0186496	-0.300431	-1.45049		Meso_Na2S3_Meso	28.1252	27.1694	28.0716	28.716	28.8961	28.3322	28.4291	27.7905	27.9715	28.8812	28.0236	27.376	28.4232	28.3781	28.3307	28.2585	28.4215	28.5228	27.9247	28.2728	27.991	28.2226	27.7337
P30876;C9J2Y9;C9J4M6	P30876;C9J2Y9;C9J4M6	Phosphorylated adapter RNA export protein	PHAX	1.72617	0.0181773	1.03135	2.20231	0.0187856	1.03135	2.20231	0.299356	0.890298	-0.459702	-0.604924	0.501931	-0.459702	-0.604924	1.72692	0.070887	-1.13436	-2.24651	0.0187534	-1.13436	-2.24651	Meso_IPS	Meso_Na2S3_Meso	24.6599	26.1	25.32	26.5413	27.0736	26.1852	26.3132	24.5536	26.9915	23.3608	25.4236	26.4791	27.0245	26.8841	26.8204	27.2151	27.3967	26.7272	26.6063	26.4116	25.681	24.0292	26.3707
C9J381;P20839-2;P20839-4;P20839;P20839-3;P20839-7;P20839-5;P20839-6;A0A3B3IRL5;C9K0R9;C9J029;H7C5T1	C9J381;P20839-2;P20839-4;P20839;P20839-3;P20839-7;P20839-5;P20839-6;A0A3B3IRL5;C9K0R9	Ribonucleoprotein PTB-binding 1	RAVER1	3.23366	0.00700351	-0.609511	-2.7297	0.000583902	-0.609511	-2.7297	0.0611084	0.991095	-0.0197598	-0.0912519	0.868744	-0.0197598	-0.0912519	1.7216	0.104448	-0.395075	-1.63664	0.0189846	-0.395075	-1.63664	Meso_IPS	Meso_Na2S3_Meso	28.003	27.8227	27.527	27.7918	27.4376	27.698	27.5529	27.6763	27.5587	27.9045	27.9674	27.5019	27.4427	27.1278	26.7713	27.072	27.0151	27.1941	26.9626	26.6326	26.6577	26.7878	26.9641
C9JAW5;C9JNU6;Q9Y241	C9JAW5;C9JNU6;Q9Y241	HIG1 domain family member 1A, mitochondrial	HIGD1A	2.195	0.0210194	-0.565112	-2.13648	0.00638257	-0.565112	-2.13648	0.709159	0.734287	-0.575528	-1.11812	0.195362	-0.575528	-1.11812	0.204474	0.686331	-0.199821	-0.40313	0.624491	-0.199821	-0.40313	Meso_IPS		26.0082	25.9953	26.0982	26.1491	26.0412	26.5795	23.8983	25.9045	26.2653	24.8494	26.4528	26.048	25.5717	25.4592	24.9793	25.9246	25.7828	25.7632	26.2104	25.819	25.645	26.1321	24.238
C9JBI3;P78330;C9JEJ7;F8WD74	C9JBI3;P78330	Talin-1	TLN1	0.911539	0.253214	-0.226285	-0.966316	0.122592	-0.226285	-0.966316	0.411505	0.905651	0.129025	0.531261	0.387699	0.129025	0.531261	1.72089	0.134422	-0.302143	-1.45141	0.0190158	-0.302143	-1.45141		Meso_Na2S3_Meso	29.9051	29.7538	29.3258	29.9035	29.4066	29.8918	29.6904	29.9256	29.6105	30.1504	29.9928	29.591	29.8031	29.3571	29.2676	29.4524	29.5879	29.3609	29.3471	29.2602	28.9971	29.3219	29.18
C9JCC6;Q14919;Q14919-2;E9PQX9;E9PNC7	C9JCC6;Q14919;Q14919-2;E9PQX9;E9PNC7	Kinesin-like protein KIF1A	KIF1A	2.69336	0.0028094	-1.72797	-3.33696	0.00202601	-1.72797	-3.33696	0.120527	0.953598	0.161974	0.265214	0.757658	0.161974	0.265214	0.900017	0.190614	-0.469932	-1.2321	0.125888	-0.469932	-1.2321	Meso_IPS		26.4341	26.5118	27.2067	25.1386	26.855	27.4946	27.2835	24.8891	27.3885	27.1238	26.8282	27.0996	23.8556	24.5166	25.3876	25.4748	25.0476	24.9907	24.6549	24.3802	24.2983	23.8824	24.391
C9JIF9;P13798;H7C393;C9JLK2;H7C1U0;F8WEH5	C9JIF9;P13798;H7C393	Cleavage stimulation factor subunit 2 tau variant	CSTF2T	2.69104	0.00384382	-1.19462	-3.07024	0.00203687	-1.19462	-3.07024	0.636443	0.780662	-0.47212	-1.00419	0.230971	-0.47212	-1.00419	2.35145	0.0666286	-0.6855	-2.38239	0.00445191	-0.6855	-2.38239	Meso_IPS	Meso_Na2S3_Meso	29.823	28.9331	28.3642	29.7318	28.2431	29.3526	28.0189	29.0455	29.1708	28.0939	29.2359	28.05	28.1049	28.015	28.0668	27.7838	27.5935	27.7159	27.5557	27.5516	26.7838	27.5562	27.0238
C9JJ19;P82930	C9JJ19;P82930	28S ribosomal protein S34, mitochondrial	MRPS34	1.21268	0.119556	-0.359559	-1.32878	0.0612803	-0.359559	-1.32878	0.0759937	0.98189	0.0436913	0.140874	0.839472	0.0436913	0.140874	1.60286	0.0914334	-0.557483	-1.78921	0.024954	-0.557483	-1.78921		Meso_Na2S3_Meso	26.0745	24.9766	25.4114	25.5031	25.3512	25.3877	25.1684	26.1446	25.4369	25.5346	25.1046	25.5775	24.9187	25.1882	24.9676	24.9679	25.0079	25.4968	25.2332	24.7083	24.2084	24.2368	24.8299
C9JJX6;E9PDC3;O00192-2;O00192	C9JJX6;E9PDC3;O00192-2;O00192	Armadillo repeat protein deleted in velo-cardio-facial syndrome	ARVCF	0.584996	0.315422	0.291294	0.846891	0.260018	0.291294	0.846891	0.742901	0.760458	0.456548	1.09403	0.180759	0.456548	1.09403	0.39498	0.498752	-0.250993	-0.648141	0.402736	-0.250993	-0.648141			24.6078	25.9956	24.8249	25.1394	25.0342	25.2166	24.3975	25.6986	25.9144	25.6201	25.7767	26.1506	25.5831	25.5068	24.7449	25.7583	25.6299	25.3434	24.6782	25.1203	25.9123	25.8393	24.4129
I3L2L5;I3L4Q0;C9JLW8;I3L317;I3L3A7	I3L2L5;I3L4Q0;C9JLW8;I3L317	Protein FAM195B	FAM195B	0.147472	0.843308	0.031394	0.17186	0.712078	0.031394	0.17186	0.743597	0.879189	-0.11646	-0.643841	0.180469	-0.11646	-0.643841	0.456722	0.476803	-0.222266	-0.680982	0.349364	-0.222266	-0.680982			28.3057	28.5197	28.6095	28.5202	28.3394	28.3841	28.0416	28.2748	28.4635	28.4376	28.4189	28.3435	28.4745	28.4062	28.479	28.4845	28.2612	28.7614	28.6482	28.7155	28.0384	28.5303	28.3018
C9JNE2;Q9Y530;C9J5P1;C9JXC3;C9JA90;C9IZY1;H7C5Q1	C9JNE2;Q9Y530;C9J5P1;C9JXC3;C9JA90;C9IZY1	Small nuclear ribonucleoprotein F	SNRPF	2.68874	0.00192971	-3.31062	-3.67109	0.00204766	-3.31062	-3.67109	1.97681	0.419419	-0.748469	-2.21095	0.0105484	-0.748469	-2.21095	0.0482563	0.9057	0.140666	0.123669	0.894837	0.140666	0.123669	Meso_IPS		30.8714	31.2949	31.0354	30.9443	30.5019	30.3768	30.4008	30.6556	29.6199	30.4304	29.9188	29.5082	25.6918	24.7044	27.8877	29.3689	28.1091	29.3989	24.4614	28.0442	28.52	27.4617	28.6718
C9JP16;O75718	C9JP16;O75718	Cartilage-associated protein	CRTAP	0.145262	0.7157	0.184868	0.311549	0.715712	0.184868	0.311549	NaN	1	0	NaN	NaN	0	NaN	0.00573238	0.988892	-0.0114244	-0.0146845	0.986887	-0.0114244	-0.0146845			25.2794	25.25	24.9722	26.0447	25.3116	25.1445	23.8905	25.616	26.1753	24.4783	25.7694	25.3887	26.8492	25.2476	25.2758	24.9963	26.8548	23.888	23.9425	26.4567	25.9455	24.263	26.9493
C9JQ41;H7C525;Q4VC31;C9JBU9	C9JQ41;H7C525;Q4VC31	Protein SON	SON	3.76375	0.00913138	-0.457345	-2.55766	0.000172288	-0.457345	-2.55766	1.29473	0.84102	-0.128943	-0.815615	0.0507304	-0.128943	-0.815615	1.71879	0.0979943	-0.433872	-1.6982	0.0191077	-0.433872	-1.6982	Meso_IPS	Meso_Na2S3_Meso	28.3008	28.128	28.1958	28.5095	28.2389	28.1853	28.075	28.1016	28.158	28.1721	28.1791	28.0988	28.048	27.7389	27.7907	27.6337	27.7705	27.8326	27.915	27.5494	27.0105	27.4037	27.3756
C9JQV0;Q9BRJ6;H7C0T1;H7C2R9	C9JQV0;Q9BRJ6;H7C0T1;H7C2R9	Ubiquitin-like modifier-activating enzyme 1	UBA1	0.546232	0.475435	0.130772	0.606591	0.284294	0.130772	0.606591	0.299117	0.944081	0.0615164	0.326573	0.502208	0.0615164	0.326573	1.7153	0.0982809	-0.426969	-1.6858	0.0192621	-0.426969	-1.6858		Meso_Na2S3_Meso	30.4591	30.3772	30.6695	30.3834	30.6244	30.7132	30.398	30.7881	30.5436	30.4718	30.761	30.6334	30.6896	30.6568	30.6816	30.7932	30.9573	30.233	29.7453	30.5657	30.1245	30.457	30.3025
C9JRZ6;Q9NX63;F8WAR4;A0A286YEX5	C9JRZ6;Q9NX63;F8WAR4;A0A286YEX5	Small nuclear ribonucleoprotein-associated proteins B and B;Small nuclear ribonucleoprotein-associated protein N	SNRPN;SNRPB	3.34367	0.00868153	-0.526719	-2.59528	0.000453242	-0.526719	-2.59528	0.951617	0.837813	-0.157708	-0.828141	0.111785	-0.157708	-0.828141	1.7136	0.0805656	-0.600746	-1.90211	0.0193375	-0.600746	-1.90211	Meso_IPS	Meso_Na2S3_Meso	31.8412	31.6487	31.5028	31.5624	31.3535	31.4293	31.4513	31.4538	31.2458	31.5828	31.4357	31.2224	31.2324	31.0847	31.0245	30.6849	31.0962	31.055	31.3245	30.6908	30.1152	30.2701	30.0753
C9JX88;P35998;P35998-2;C9JLS9	C9JX88;P35998;P35998-2	RNA-binding protein 5	RBM5	2.66889	0.00439506	1.05202	2.95039	0.00214345	1.05202	2.95039	0.158667	0.944498	-0.190681	-0.334094	0.693958	-0.190681	-0.334094	1.27987	0.097662	-0.735292	-1.69298	0.0524959	-0.735292	-1.69298	Meso_IPS		24.5865	25.2858	25.4514	25.2748	26.3853	25.6832	25.0592	24.1343	25.0905	24.582	26.9753	25.6815	26.7096	26.4819	26.2118	26.3062	26.4906	26.7788	24.4327	26.6998	25.52	26.3908	25.6914
C9JYY6;Q92823-3;Q92823-4;Q92823-6;Q92823-2;Q92823;Q92823-5;C9JH43;C9J8B6;C9JF43	C9JYY6;Q92823-3;Q92823-4;Q92823-6;Q92823-2;Q92823;Q92823-5;C9JH43	Neuronal cell adhesion molecule	NRCAM	0.0520548	0.895589	-0.0577294	-0.116346	0.887044	-0.0577294	-0.116346	NaN	1	0	NaN	NaN	0	NaN	0.0599126	0.903344	0.0582851	0.12946	0.871139	0.0582851	0.12946			23.9558	25.1378	24.4185	26.014	25.2581	24.9257	24.6815	25.1666	25.5619	25.0193	25.2916	25.1522	25.3686	24.4837	24.2352	24.199	25.4082	25.6687	25.7642	25.0416	24.671	24.2065	24.7036
D3DPS3;Q3KQU3;Q3KQU3-2;Q3KQU3-4;C9JIR3;E9PLH3;H0YF21;Q3KQU3-3	D3DPS3;Q3KQU3;Q3KQU3-2;Q3KQU3-4	Long-chain-fatty-acid--CoA ligase 3	ACSL3	2.58671	0.00531792	-1.00919	-2.85567	0.00258995	-1.00919	-2.85567	0.693453	0.787001	0.308933	0.9461	0.202557	0.308933	0.9461	1.71359	0.0891479	-0.516959	-1.80926	0.0193379	-0.516959	-1.80926	Meso_IPS	Meso_Na2S3_Meso	26.9335	27.8608	28.1927	28.3538	27.8939	28.0761	27.7917	28.3375	28.0733	28.4101	28.3887	28.1631	27.5239	26.5323	26.6396	27.0732	26.7159	26.7708	26.7976	26.4892	26.2986	26.3986	26.105
D3YTB1;F8W727;P62910;D3YTI8	D3YTB1;F8W727;P62910	Guanine nucleotide-binding protein-like 3	GNL3	1.5267	0.0442627	0.573279	1.7566	0.029737	0.573279	1.7566	0.977551	0.680072	-0.392986	-1.22544	0.105305	-0.392986	-1.22544	1.71338	0.0947421	-0.467826	-1.745	0.0193472	-0.467826	-1.745	Meso_IPS	Meso_Na2S3_Meso	28.6693	28.9196	29.9478	28.6138	29.3355	29.282	28.4058	28.6778	28.9201	28.663	28.7837	28.9597	29.7585	29.5239	29.6196	30.1558	29.579	29.5708	29.3279	29.2793	28.6259	29.3251	29.1882
D6R9P3;D6RD18;D6RBZ0;Q99729-3;Q99729-2	D6R9P3;D6RD18;D6RBZ0;Q99729-3;Q99729-2	Signal recognition particle receptor subunit beta	SRPRB	2.65739	0.027403	-0.384762	-1.9811	0.00220093	-0.384762	-1.9811	0.258554	0.944379	0.0691598	0.325932	0.551374	0.0691598	0.325932	1.83452	0.0821233	-0.523768	-1.88543	0.014638	-0.523768	-1.88543	Meso_IPS	Meso_Na2S3_Meso	28.0003	27.8346	28.193	28.4194	28.2803	28.1406	27.8877	28.3577	28.2681	28.219	28.3912	28.1594	27.7681	27.5979	27.8281	27.6853	27.8831	27.7972	27.9492	27.4895	26.966	27.1757	27.0665
D6R9U7;O15318;A0A7I2R591;D6RIT0;D6RJH6	D6R9U7;O15318;A0A7I2R591;D6RIT0	DNA-directed RNA polymerase III subunit RPC7	POLR3G	4.98929	0.000505747	-2.35169	-6.04003	1.02497e-05	-2.35169	-6.04003	0.0245874	0.995352	-0.0205161	-0.0526319	0.944958	-0.0205161	-0.0526319	NaN	1	0	NaN	NaN	0	NaN	Meso_IPS		25.4542	26.3579	26.9796	26.6039	27.0659	27.2953	26.4236	26.2432	26.5235	26.7538	26.8358	26.8536	24.3997	24.3817	23.7772	24.3751	24.3868	24.326	24.668	24.5895	25.1156	24.2905	23.8898
D6R9Z7;P15954	D6R9Z7;P15954	Cytochrome c oxidase subunit 7C, mitochondrial	COX7C	0.0219892	0.951962	-0.0406904	-0.0549197	0.950629	-0.0406904	-0.0549197	0.681869	0.718081	-0.731189	-1.13672	0.208033	-0.731189	-1.13672	0.238794	0.627424	0.287604	0.480218	0.57704	0.287604	0.480218			25.0928	24.007	24.3697	25.0413	26.8275	26.9222	24.5909	24.7709	24.5237	24.1114	25.5654	24.3109	25.6508	23.9727	24.7807	26.2253	24.8466	26.5402	26.281	26.0593	26.0653	24.342	25.8357
D6RB59;O60645;D6RBR9;H0Y995	D6RB59;O60645;D6RBR9	Exocyst complex component 3	EXOC3	0.742001	0.276288	0.254261	0.918299	0.181134	0.254261	0.918299	0.0179576	0.999143	0.0132271	0.0373647	0.959494	0.0132271	0.0373647	1.79266	0.0701662	-0.779883	-2.10839	0.016119	-0.779883	-2.10839		Meso_Na2S3_Meso	24.9671	25.324	24.8062	24.9197	25.1323	25.6825	24.9559	25.2181	26.1537	25.1082	24.624	24.8512	25.796	25.2835	25.2736	25.1995	25.714	25.0908	25.2233	25.2686	24.0563	24.9252	23.9731
D6RBW1;P06730;P06730-3;P06730-2;H0Y8J7	D6RBW1;P06730;P06730-3;P06730-2	AP-2 complex subunit mu	AP2M1	0.294286	0.6837	0.0714916	0.350287	0.507825	0.0714916	0.350287	0.0432476	0.99108	0.019942	0.0757425	0.905216	0.019942	0.0757425	1.71288	0.0883681	-0.521938	-1.81491	0.0193696	-0.521938	-1.81491		Meso_Na2S3_Meso	26.9292	27.016	26.7782	26.8899	27.0082	26.548	26.3489	26.9477	27.2628	26.5382	27.0749	27.1164	27.0363	27.2044	26.8092	26.9972	26.8642	26.687	25.705	26.7192	26.1491	26.8341	26.6228
D6RCD7;P38646;A0A7I2V2G2;A0A7I2YQB2;A0A7I2V2S7;A0A7I2V3F7;H0Y8K0;A0A3B3ITI4;H0Y8S0	D6RCD7;P38646;A0A7I2V2G2;A0A7I2YQB2;A0A7I2V2S7;A0A7I2V3F7;H0Y8K0	NADH dehydrogenase [ubiquinone] 1 alpha subcomplex subunit 5	NDUFA5	0.510905	0.250528	1.02595	0.971587	0.308387	1.02595	0.971587	0.515372	0.793436	1.03447	0.978428	0.305231	1.03447	0.978428	1.71253	0.103027	-0.41056	-1.6583	0.019385	-0.41056	-1.6583		Meso_Na2S3_Meso	24.8032	28.7707	24.7015	30.4373	28.3135	28.5857	28.7997	28.5036	28.692	29.0482	28.2738	28.5015	28.4275	28.4914	28.4491	28.5952	28.7467	29.0578	28.5981	28.2587	27.9666	28.4019	28.2064
O75879;D6REA0;H0Y9W6	O75879;D6REA0	Glutamyl-tRNA(Gln) amidotransferase subunit B, mitochondrial	GATB;PET112	1.04108	0.102426	-0.547056	-1.39374	0.0909749	-0.547056	-1.39374	0.198756	0.934947	-0.171815	-0.382984	0.632767	-0.171815	-0.382984	0.970107	0.121243	-1.0556	-1.51594	0.107126	-1.0556	-1.51594			26.1781	26.2977	26.7977	24.9904	26.5774	26.5057	26.0809	24.9594	26.2457	26.0928	26.4344	26.5029	25.9957	25.8783	25.0802	25.7526	25.6839	25.6741	25.8762	25.7057	22.0453	24.6845	25.3253
D6RGI3;D6RER5;Q9NVA2;Q9NVA2-2;D6RDU5;H0Y961;H0Y9G8;D6RDP1;D6R9Y6	D6RGI3;D6RER5;Q9NVA2;Q9NVA2-2;D6RDU5	Malate dehydrogenase, mitochondrial;Malate dehydrogenase	MDH2	0.0553858	0.925183	-0.0186793	-0.0845682	0.880267	-0.0186793	-0.0845682	0.410747	0.912936	0.118847	0.512732	0.388377	0.118847	0.512732	1.71203	0.0716658	-0.743177	-2.02387	0.0194074	-0.743177	-2.02387		Meso_Na2S3_Meso	32.6222	31.9634	32.2805	32.2454	32.1846	31.9159	32.1448	32.0981	32.4616	32.288	32.63	32.3026	32.369	31.9321	32.2697	32.2395	32.1868	32.1028	32.0842	31.5397	30.732	32.1783	31.4117
O94979;O94979-4;D6REX3;O94979-8;O94979-2;O94979-9;O94979-10;O94979-3;O94979-6;O94979-7;H7BXG7;H0Y8W8;D6RHZ5;H0YAF5;O94979-5;H0YAB3;D6RE64;H0Y9T9;H0Y9V3;D6RCQ9;D6RHE8;H0Y8V7;D6RBT0	O94979;O94979-4;D6REX3;O94979-8;O94979-2;O94979-9;O94979-10;O94979-3;O94979-6;O94979-7;H7BXG7;H0Y8W8	5-3 exoribonuclease 2	XRN2	2.15169	0.0980564	0.242097	1.40988	0.00705197	0.242097	1.40988	0.507159	0.892862	-0.132145	-0.590333	0.311058	-0.132145	-0.590333	1.70023	0.116032	-0.352289	-1.54928	0.019942	-0.352289	-1.54928	Meso_IPS	Meso_Na2S3_Meso	28.3543	28.2245	28.4065	28.3479	28.4946	28.5628	27.7789	28.1044	28.4626	28.3068	28.4694	28.4756	28.8182	28.5514	28.6196	28.6821	28.7192	28.4526	28.4955	28.2966	27.9099	28.7154	28.1612
D6RFW1;Q96EQ0	D6RFW1;Q96EQ0	Very-long-chain enoyl-CoA reductase	TECR	2.64347	0.00238372	-2.59047	-3.51274	0.00227265	-2.59047	-3.51274	0.0284618	0.992158	0.0664682	0.0726873	0.936566	0.0664682	0.0726873	NaN	1	0	NaN	NaN	0	NaN	Meso_IPS		25.9365	24.7094	27.9199	28.1764	27.711	28.2269	28.1358	28.0799	25.3264	28.0775	25.5076	27.9518	23.9453	24.183	25.3947	24.7386	24.8728	24.003	25.0521	23.5583	23.631	25.2898	22.618
D6RHI9;O00584;A0A804HKZ2;A0A804HJZ7;D6REQ6;A0A087WZM2;H0YAE9;J3QQ64;A0A804HJ89;O00584-2	D6RHI9;O00584;A0A804HKZ2;A0A804HJZ7;D6REQ6;A0A087WZM2;H0YAE9	Ribonuclease T2	RNASET2	0.576913	0.258019	-0.499326	-0.955146	0.264903	-0.499326	-0.955146	1.09331	0.549172	-1.03499	-1.63596	0.0806655	-1.03499	-1.63596	0.570348	0.323684	-0.435008	-0.922325	0.268938	-0.435008	-0.922325			24.3419	26.5815	26.5313	26.4884	26.6886	26.5602	23.6892	24.9742	26.5718	25.0836	25.1119	25.5513	25.5336	25.9083	26.3816	25.9327	24.9441	25.4958	23.8325	25.8436	25.1998	25.1895	25.597
D6RJ07;Q9UL40;Q9UL40-2;B7Z4J8;Q9UL40-3;B7Z4N4;B7Z6B6;B7Z6Q2	D6RJ07;Q9UL40;Q9UL40-2;B7Z4J8;Q9UL40-3;B7Z4N4	40S ribosomal protein S20	RPS20	6.3797	0.000857143	-0.683901	-4.29594	4.17154e-07	-0.683901	-4.29594	1.22039	0.847317	-0.130161	-0.806213	0.0602017	-0.130161	-0.806213	1.69941	0.0928585	-0.487331	-1.76383	0.0199798	-0.487331	-1.76383	Meso_IPS	Meso_Na2S3_Meso	33.5745	33.7119	33.7518	33.7169	33.5567	33.5719	33.5812	33.6344	33.3463	33.6029	33.556	33.3821	33.1339	32.8329	32.871	32.8992	33.0372	33.0061	33.058	32.4408	32.1525	32.7286	31.8883
E5RGN3;E5RIM7;O00244	E5RGN3;E5RIM7;O00244	Sedoheptulokinase	TRPV1;SHPK	2.63738	0.00364286	-1.34918	-3.11795	0.00230471	-1.34918	-3.11795	1.49137	0.455065	-0.930991	-1.96154	0.0322574	-0.930991	-1.96154	0.663047	0.229959	0.774897	1.12562	0.217247	0.774897	1.12562	Meso_IPS		26.898	26.4878	26.5105	26.8424	25.8527	25.5482	26.0044	26.3641	25.8778	24.6575	24.8018	24.8481	25.9686	25.3584	24.5407	24.3929	24.5969	25.1871	24.2206	26.8764	26.9091	24.761	27.088
E5RGR1;Q96BK5;E5RJG9;Q9BT81-2;A0A0A6YYK5;Q96BK5-2	E5RGR1;Q96BK5	V-type proton ATPase catalytic subunit A	ATP6V1A	2.63738	0.0282355	-0.380805	-1.96384	0.00230472	-0.380805	-1.96384	0.791983	0.809563	-0.229413	-0.911397	0.161442	-0.229413	-0.911397	1.87009	0.0922	-0.436322	-1.77551	0.0134869	-0.436322	-1.77551	Meso_IPS	Meso_Na2S3_Meso	27.7878	27.9141	28.0721	27.695	28.0881	28.0361	27.0716	27.731	27.9956	27.7199	27.7262	27.9725	27.6748	27.7508	27.5309	27.6164	27.4199	27.3157	27.4458	27.3695	26.7971	27.3118	27.0872
E5RHG8;Q15369;Q15369-2;R4GMY8;A0A8I5KYG1;A0A8J9AD82	E5RHG8;Q15369;Q15369-2;R4GMY8;A0A8I5KYG1;A0A8J9AD82	Neuron navigator 2	NAV2	5.25974	0.000594059	1.65883	5.71508	5.49873e-06	1.65883	5.71508	NaN	1	0	NaN	NaN	0	NaN	1.69361	0.0706092	-0.845509	-2.07883	0.0202484	-0.845509	-2.07883	Meso_IPS	Meso_Na2S3_Meso	25.4637	25.1265	24.6966	25.0584	24.6467	24.7409	24.4428	24.4601	24.9793	24.4587	25.3465	25.277	27.2138	26.1608	26.6245	26.5118	26.621	26.5538	26.3396	26.3768	24.5308	25.8561	25.8138
O94905;E5RHW4;E5RJ09	O94905;E5RHW4	Carbonyl reductase [NADPH] 1	CBR1	0.861855	0.189692	-0.355771	-1.11063	0.13745	-0.355771	-1.11063	0.475536	0.867404	-0.290657	-0.751666	0.334552	-0.290657	-0.751666	1.69	0.10649	-0.396004	-1.62356	0.0204175	-0.396004	-1.62356		Meso_Na2S3_Meso	29.9568	30.5965	31.1161	30.1785	31.0788	31.0439	29.7939	30.462	30.736	29.7164	30.7551	30.7634	30.4886	30.1785	30.5317	30.289	30.3471	30.0013	30.386	29.7565	29.6859	30.1623	29.7513
E5RI56	E5RI56	Signal transducing adapter molecule 1	STAM	1.35135	0.0688671	0.488123	1.56167	0.0445296	0.488123	1.56167	0.127111	0.959002	0.10417	0.252142	0.746258	0.10417	0.252142	1.68931	0.0887299	-0.535567	-1.81736	0.0204498	-0.535567	-1.81736	Meso_IPS	Meso_Na2S3_Meso	26.5229	25.284	26.2163	26.4548	26.7336	26.387	25.4253	26.0999	27.0362	26.4782	26.3467	26.8374	26.6898	26.9151	26.6366	26.8097	26.6826	26.7936	26.6447	26.3049	26.2874	26.7108	25.8753
E5RIA4;E7ETB3;Q9ULA0-2;Q9ULA0;E7EMB6;C9JBE1;E7EPX3;B9ZVU2;F8WAN0;E5RJ35;C9JRG3;C9J1E2	E5RIA4;E7ETB3;Q9ULA0-2;Q9ULA0;E7EMB6;C9JBE1	40S ribosomal protein S11	RPS11	6.01155	0.00103226	-3.89391	-8.299	9.73746e-07	-3.89391	-8.299	0.733809	0.679077	-0.888572	-1.22813	0.184583	-0.888572	-1.22813	1.6881	0.0701582	-0.846945	-2.07548	0.020507	-0.846945	-2.07548	Meso_IPS	Meso_Na2S3_Meso	32.6607	32.6555	32.536	32.7338	30.7279	31.441	32.4683	32.1385	29.9541	32.2876	31.0792	29.4957	28.7029	28.1704	28.5117	27.7715	28.0186	28.2162	28.5918	27.6731	27.2232	27.2315	26.7829
E5RIW3;E5RJD8;O75347;E5RHG6;O75347-2;E5RIX8;A0A494C144	E5RIW3;E5RJD8;O75347;E5RHG6;O75347-2	Ras-related C3 botulinum toxin substrate 1	RAC1	0.792364	0.210331	-0.353107	-1.05901	0.1613	-0.353107	-1.05901	0.389091	0.883051	-0.285938	-0.663061	0.408234	-0.285938	-0.663061	1.68681	0.0976494	-0.440209	-1.69165	0.020568	-0.440209	-1.69165		Meso_Na2S3_Meso	30.6994	29.5321	29.8001	30.4275	29.6789	29.2223	30.2769	30.1887	29.2769	28.7283	29.4257	29.7482	29.4267	29.4783	29.6577	29.7035	29.4617	29.5137	29.3655	29.5007	28.4582	29.2336	29.1493
E5RK82;E5RJF8;O15182	E5RK82;E5RJF8;O15182	Centrin-3	CETN3	1.84632	0.0168986	-0.925217	-2.24355	0.0142456	-0.925217	-2.24355	0.621611	0.777485	-0.538914	-1.0161	0.238995	-0.538914	-1.0161	0.490774	0.398051	-0.346542	-0.799686	0.323017	-0.346542	-0.799686	Meso_IPS		25.0045	26.1996	25.9893	26.065	26.5423	26.3857	24.0632	24.7083	26.0336	25.8163	25.9184	26.4131	25.3782	24.6157	25.7289	25.6343	24.7768	24.5013	24.7063	25.5622	24.0842	24.805	24.0804
E5RJU9;Q86UE4;H0YB56;H0YBE0;H0YBJ8	E5RJU9;Q86UE4;H0YB56	Protein LYRIC	MTDH	0.266956	0.511043	0.473111	0.558463	0.540809	0.473111	0.558463	0.169867	0.934422	0.342729	0.382092	0.67629	0.342729	0.382092	2.67444	0.0713134	-0.397248	-2.01963	0.0021162	-0.397248	-2.01963		Meso_Na2S3_Meso	28.9183	24.7795	29.4077	28.938	29.4063	29.3546	27.4075	29.0708	29.1286	28.8239	29.2931	29.1368	29.045	28.6771	29.0189	28.749	29.1451	29.008	28.7673	28.6524	28.4501	28.3766	28.5763
E7EMB1;Q9UH65;E9PJM7;E9PJK8	E7EMB1;Q9UH65		C21orf33	1.58746	0.0285331	0.782116	1.95929	0.0258548	0.782116	1.95929	0.0160179	0.998255	0.0120049	0.0335426	0.963789	0.0120049	0.0335426	1.68594	0.0733527	-0.734581	-1.99896	0.020609	-0.734581	-1.99896	Meso_IPS	Meso_Na2S3_Meso	27.3471	27.1296	27.5253	28.6296	27.7396	27.5951	28.3106	27.2265	27.5484	27.7788	27.5883	27.5858	28.9679	27.6586	27.9466	28.62	28.7517	28.7141	27.7684	28.1813	27.0859	27.6243	27.5026
E7EMC7;Q13501-2;Q13501;C9JRJ8;E9PFW8;E3W990	E7EMC7;Q13501-2;Q13501;C9JRJ8;E9PFW8;E3W990	Heat shock 70 kDa protein 1B;Heat shock 70 kDa protein 1A	HSPA1B;HSPA1A	1.0584	0.154611	-0.333554	-1.20823	0.0874181	-0.333554	-1.20823	0.516846	0.888683	-0.139435	-0.609581	0.304196	-0.139435	-0.609581	1.67808	0.0943419	-0.471883	-1.73176	0.0209856	-0.471883	-1.73176		Meso_Na2S3_Meso	31.1079	31.4222	31.5453	30.9666	31.565	31.4078	30.888	31.2775	31.2079	31.0528	31.4567	31.2953	31.0806	31.14	31.3606	30.3185	31.1104	31.0034	30.6161	30.8361	30.262	30.6988	30.4747
J3QLD9;E7EMK3;Q14254;K7EKW9	J3QLD9;E7EMK3;Q14254	Myosin regulatory light chain 12A;Myosin regulatory light chain 12B	MYL12A;MYL12B	3.68921	0.00833498	-0.487237	-2.62211	0.000204544	-0.487237	-2.62211	0.368552	0.894779	-0.189862	-0.575648	0.428004	-0.189862	-0.575648	1.67678	0.102363	-0.423683	-1.66171	0.0210485	-0.423683	-1.66171	Meso_IPS	Meso_Na2S3_Meso	30.7794	30.4319	30.7238	30.8903	30.59	30.566	30.5405	29.4485	30.5525	31.0551	30.5832	30.6625	30.403	30.146	30.2079	30.1787	30.1061	30.0162	30.1993	30.0569	29.4239	29.9025	29.6255
J3KMY5;G3V3E8;E7EMS2;G3V3D1;P61916;G3V2V8;H0YIZ1;P61916-2	J3KMY5;G3V3E8;E7EMS2;G3V3D1;P61916;G3V2V8;H0YIZ1;P61916-2	Epididymal secretory protein E1	NPC2	1.52223	0.0269563	0.955711	1.99831	0.0300452	0.955711	1.99831	0.220053	0.919941	-0.282169	-0.451699	0.602485	-0.282169	-0.451699	1.77168	0.0715095	-0.728861	-2.05473	0.016917	-0.728861	-2.05473	Meso_IPS	Meso_Na2S3_Meso	25.0144	24.779	24.9647	24.8391	25.0301	27.13	24.213	25.4995	26.6241	24.3442	24.5619	24.8215	26.1435	26.0252	26.5978	26.2315	26.3178	26.1758	24.9134	25.961	25.2183	24.849	26.1314
E7EN19;G5E948;O95819-5;O95819-3;A0A0D9SEY1;O95819-4;O95819-2;E7ENQ1;H7C360;O95819;O95819-6;H7C0P6;E7EX83;H7C3Z6	E7EN19;G5E948;O95819-5;O95819-3;A0A0D9SEY1;O95819-4;O95819-2;E7ENQ1;H7C360;O95819;O95819-6;H7C0P6;E7EX83	Epiplakin	EPPK1	2.59036	0.00288161	-1.86096	-3.28409	0.00256828	-1.86096	-3.28409	0.0693298	0.979755	0.0769157	0.152917	0.852453	0.0769157	0.152917	0.0944829	0.839069	-0.121694	-0.210284	0.804483	-0.121694	-0.210284	Meso_IPS		25.7661	27.4359	27.2083	26.6651	28.0505	28.0079	26.4313	27.7066	27.3805	27.3627	27.6477	27.0664	25.7786	24.6621	25.0289	25.0587	26.6266	24.813	24.3774	25.8426	25.8065	23.7855	25.9687
E7EN86;P52747-2;P52747-3;P52747;C9J2G7;C9JCG1;E9PLS7;E9PPB0;C9JRS3;E9PLN4;E9PS81;E9PMY8;E9PJF2;C9JTC5	E7EN86;P52747-2;P52747-3;P52747;C9J2G7;C9JCG1;E9PLS7;E9PPB0;C9JRS3;E9PLN4;E9PS81;E9PMY8;E9PJF2;C9JTC5	Zinc finger protein 143	ZNF143	0.129611	0.748952	0.151764	0.27678	0.741974	0.151764	0.27678	0.0318937	0.990911	-0.0470985	-0.0763517	0.929194	-0.0470985	-0.0763517	0.30147	0.569084	0.264224	0.553804	0.499493	0.264224	0.553804			25.1108	23.6606	25.05	24.5896	26.3365	25.9114	23.8145	25.4926	25.8332	24.2315	25.3035	25.7009	25.7887	24.3589	25.6234	25.529	24.8343	25.435	26.7226	25.2977	24.8647	26.1215	25.2669
E7END7;P62820-2;P62820;P62820-3;A0A2R8YDI9;H0YLJ8;H0YL94;H0YMN7;G3V196;A0A2R8YFB8;P59190-2;P59190	E7END7;P62820-2;P62820;P62820-3	General transcription factor 3C polypeptide 5	GTF3C5	0.0852519	0.82879	-0.102297	-0.188628	0.821766	-0.102297	-0.188628	0.343993	0.876451	0.352287	0.639264	0.452905	0.352287	0.639264	1.67315	0.120475	-0.345627	-1.52498	0.0212252	-0.345627	-1.52498		Meso_Na2S3_Meso	28.5772	27.9186	27.8079	28.4464	25.5985	27.6231	28.1387	28.0208	27.5903	28.3154	28.106	27.9142	27.6843	27.5035	27.715	27.471	27.4224	27.5617	27.3162	27.4302	27.142	27.0287	27.5792
E7ES33;E7EPK1;Q16181-2;Q16181;A0A024RA87;G3V1Q4;A0A0U1RRM2;A0A0U1RRE1;A0A5F9ZGZ7;A0A0U1RRH9;Q6ZU15	E7ES33;E7EPK1;Q16181-2;Q16181;A0A024RA87;G3V1Q4	Uncharacterized protein FLJ45252	AAK1	1.0342	0.186149	-0.28167	-1.12046	0.0924277	-0.28167	-1.12046	0.549062	0.788105	-0.678475	-0.973075	0.282448	-0.678475	-0.973075	1.6694	0.108726	-0.386156	-1.5973	0.0214093	-0.386156	-1.5973		Meso_Na2S3_Meso	26.5831	27.017	27.3416	26.6477	27.2869	27.3409	23.5521	26.8572	27.087	26.244	27.1802	27.2258	26.9647	26.7375	26.6178	26.6738	26.8443	26.689	26.7257	26.6249	25.8355	26.4948	26.3186
E7EPN9;Q9Y520-4;Q9Y520-5;Q9Y520;Q9Y520-7;Q9Y520-3;Q9Y520-6;Q9Y520-2;A0A2R8YET2;A0A2R8Y7F4;H7C5N8;A0A2R8Y424	E7EPN9;Q9Y520-4;Q9Y520-5;Q9Y520;Q9Y520-7;Q9Y520-3;Q9Y520-6;Q9Y520-2	Prefoldin subunit 2	PFDN2	2.57365	0.0273083	0.39781	1.98553	0.00266898	0.39781	1.98553	0.402334	0.878535	-0.214559	-0.627501	0.395973	-0.214559	-0.627501	1.10716	0.256727	-0.232681	-1.06454	0.0781332	-0.232681	-1.06454	Meso_IPS		30.3568	30.6653	30.4185	30.711	30.8731	30.8581	29.4	30.2964	30.6167	30.6515	30.6427	30.9881	31.1366	31.0204	31.1885	31.0433	31.0245	30.8563	31.0823	31.0383	30.4616	31.0247	30.6353
E7EPT4;P19404	E7EPT4;P19404	40S ribosomal protein S3	RPS3	0.169056	0.720303	0.105548	0.304638	0.677555	0.105548	0.304638	0.790299	0.775675	-0.351746	-1.05629	0.162069	-0.351746	-1.05629	1.66569	0.0914685	-0.522696	-1.78865	0.0215931	-0.522696	-1.78865		Meso_Na2S3_Meso	30.17	30.7433	30.3062	29.9998	31.1818	31.0495	30.7407	30.0723	30.3361	29.8634	30.1672	30.1604	30.8565	30.7418	30.8499	30.7305	30.934	29.971	30.5117	30.3562	30.0146	29.6286	30.2541
E7EQ29;P16278-2;P16278-3;P16278;F8WF40;C9JF15;C9JWX1	E7EQ29;P16278-2;P16278-3;P16278;F8WF40;C9JF15;C9JWX1	Beta-galactosidase	GLB1	0.579533	0.267121	0.444335	0.935681	0.26331	0.444335	0.935681	0.388785	0.881256	-0.300223	-0.670128	0.408522	-0.300223	-0.670128	0.196099	0.716677	-0.144291	-0.364195	0.63665	-0.144291	-0.364195			24.7113	25.9208	24.9396	24.1761	25.3615	25.6786	24.8247	24.938	25.739	24.3385	24.9733	24.173	26.3318	25.6656	25.5168	25.9111	25.6421	24.3864	25.8083	25.6098	24.934	25.4188	25.6264
E7EQ69;C9J5D1;Q9GZZ1;Q9GZZ1-2;C9JZU6;C9J5J3;A0A0D9SF32;B0AZT5;F8WCK0	E7EQ69;C9J5D1;Q9GZZ1;Q9GZZ1-2;C9JZU6;C9J5J3	N-alpha-acetyltransferase 50	NAA50	0.682653	0.155839	-1.12939	-1.2036	0.207657	-1.12939	-1.2036	0.594136	0.742045	-1.34124	-1.10873	0.254604	-1.34124	-1.10873	1.35201	0.0843502	-0.999946	-1.86808	0.0444624	-0.999946	-1.86808		Meso_Na2S3_Meso	31.6432	26.9106	30.6663	30.8171	27.6966	28.1715	29.87	29.3664	28.4812	27.7753	27.8381	24.5267	28.4433	28.4756	29.162	27.6665	27.6198	27.7617	28.3399	27.743	26.6102	27.3256	27.2702
E7EQY4;E7EV10;Q9BTC8-2;Q9BTC8;E9PCS8;F6RRE2;E9PF88	E7EQY4;E7EV10;Q9BTC8-2;Q9BTC8;E9PCS8;F6RRE2	Ras GTPase-activating-like protein IQGAP2	IQGAP2	2.56823	0.00467594	-1.08654	-2.90026	0.00270254	-1.08654	-2.90026	0.010326	0.9975	-0.00530148	-0.0192388	0.976504	-0.00530148	-0.0192388	0.608851	0.282814	-0.548387	-1.00601	0.246121	-0.548387	-1.00601	Meso_IPS		25.893	25.3895	25.7241	25.8277	26.1129	25.9177	25.4516	26.1129	26.0668	25.271	25.915	26.016	25.3899	25.3916	25.034	24.1964	23.9624	24.3714	25.4753	24.4509	23.6533	24.665	23.9116
E7EQZ4;Q16637-4;Q16637-2;Q16637-3;Q16637;B4DP61;A0A0G2JRX5;A0A0G2JRY6;H0YBZ9;A0A0G2JQN8	E7EQZ4;Q16637-4;Q16637-2;Q16637-3;Q16637;B4DP61	High mobility group protein B3	HMGB3	0.340408	0.58414	-0.115569	-0.463662	0.456659	-0.115569	-0.463662	0.717129	0.789899	-0.289132	-0.943195	0.19181	-0.289132	-0.943195	1.66537	0.132781	-0.316548	-1.46256	0.0216085	-0.316548	-1.46256		Meso_Na2S3_Meso	30.9253	30.6753	31.3895	31.2541	31.5515	31.3901	30.4613	31.1063	31.2334	30.5244	31.3716	30.7539	31.2112	31.1756	31.1131	30.7847	31.1444	31.0632	31.2065	30.7974	30.7335	30.5243	30.7462
E7ERS3;Q86VM9;H3BRH3;H3BRN6	E7ERS3;Q86VM9	Zinc finger CCCH domain-containing protein 18	ZC3H18	2.36875	0.00706412	-1.04764	-2.7209	0.00427813	-1.04764	-2.7209	0.898433	0.648541	-0.581761	-1.29612	0.126348	-0.581761	-1.29612	0.0471847	0.940032	-0.0203514	-0.0803323	0.897047	-0.0203514	-0.0803323	Meso_IPS		29.0335	28.4772	28.051	29.2197	27.6114	28.1758	28.1655	28.5835	27.3672	28.3053	27.6112	27.0453	27.8165	27.0935	27.6024	27.3722	26.898	27.5001	27.3065	27.0957	27.3504	27.5842	27.4753
E7ESI2;G3V5T9;P24941-2;P24941;G3V317	E7ESI2;G3V5T9;P24941-2;P24941	Cyclin-dependent kinase 2	CDK2	1.17807	0.0414098	-1.34111	-1.78587	0.0663636	-1.34111	-1.78587	0.0564527	0.981721	0.0538616	0.12177	0.878107	0.0538616	0.12177	0.192573	0.680202	0.291326	0.411792	0.641841	0.291326	0.411792			27.6169	27.9203	26.0974	28.08	27.7787	27.9908	27.0319	27.3976	28.0264	27.5275	27.8677	27.9561	26.996	24.1488	27.1786	26.8429	27.5008	24.7703	27.0093	26.6599	25.8669	27.0276	26.5357
E7ESY4;Q13330;H0Y4T7;Q13330-2;F8W9Y9;H0YIT0	E7ESY4;Q13330;H0Y4T7;Q13330-2	Structural maintenance of chromosomes protein 4;Structural maintenance of chromosomes protein	SMC4	0.372437	0.574889	-0.111604	-0.477046	0.424192	-0.111604	-0.477046	0.560346	0.881745	0.155103	0.661798	0.275204	0.155103	0.661798	1.66469	0.106365	-0.402611	-1.62252	0.0216426	-0.402611	-1.62252		Meso_Na2S3_Meso	27.2444	27.3549	27.543	27.6186	28.0868	27.6545	27.7626	27.906	27.7521	27.454	27.7776	27.7807	27.721	27.3502	27.3564	27.3743	27.571	27.4597	27.2571	27.4597	26.6568	27.3273	26.99
E7ET15;O15042-2;O15042;E7EW00;H0Y8D9;C9J5L1;O15042-3;U3KPT1;C9JDJ7;H7C4V2	E7ET15;O15042-2;O15042;E7EW00;H0Y8D9	Citron Rho-interacting kinase	CIT	2.55449	0.00405895	-1.26902	-3.00467	0.00278937	-1.26902	-3.00467	0.424473	0.868084	-0.326715	-0.721455	0.376294	-0.326715	-0.721455	1.19233	0.12253	-0.548006	-1.50762	0.0642199	-0.548006	-1.50762	Meso_IPS		26.8623	26.0977	25.1826	26.0477	25.3272	25.5852	26.3161	25.4969	25.2037	26.1709	24.7844	25.1705	25.0338	24.6771	24.0171	23.9213	24.9763	24.863	24.4273	24.585	23.6165	24.1619	23.6212
E7ETT4;E7ETT1;E9PDR0;E7EX59;P05166;P05166-2;E7EUY3;E9PEC3;C9JQS9;F8WBI9;E7ENC1;H7C5C9;C9JVY9;C9JAW3;C9JVW9	E7ETT4;E7ETT1;E9PDR0;E7EX59;P05166;P05166-2;E7EUY3;E9PEC3;C9JQS9;F8WBI9	Coiled-coil and C2 domain-containing protein 1A	CC2D1A	2.55279	0.004583	-1.13901	-2.92426	0.00280034	-1.13901	-2.92426	0.797218	0.782028	0.29168	0.999212	0.159508	0.29168	0.999212	0.485512	0.412779	0.311506	0.774465	0.326955	0.311506	0.774465	Meso_IPS		25.7421	25.9867	25.9883	25.1168	25.884	26.111	26.2394	26.4911	25.7347	26.0341	26.3078	25.7719	24.667	25.7516	23.8501	24.6068	24.5636	24.5557	25.4678	25.3353	24.8109	24.2923	24.934
E9PF06;H0Y9G6;E7ETU7;P09001;D6RC14	E9PF06;H0Y9G6;E7ETU7;P09001;D6RC14	39S ribosomal protein L3, mitochondrial	MRPL3	6.38502	0.000761905	2.32288	7.72231	4.1208e-07	2.32288	7.72231	1.07678	0.544259	1.09433	1.63349	0.0837945	1.09433	1.63349	1.6019	0.0697432	-1.34915	-2.20344	0.0250092	-1.34915	-2.20344	Meso_IPS	Meso_Na2S3_Meso	24.5733	25.1634	25.0614	25.7295	24.883	25.5308	25.0078	25.3284	27.6324	25.6417	25.6832	28.2141	27.6946	27.3577	27.4127	27.7312	27.6152	27.0673	27.3183	24.8063	26.4501	27.0951	24.3948
E9PC69;E7ETY4;Q7KZI7;Q7KZI7-14;Q7KZI7-8;Q7KZI7-11;A0A7I2YQR3;A0A0A0MRU9;Q7KZI7-12;Q7KZI7-3;Q7KZI7-6;Q7KZI7-16;Q7KZI7-15;Q7KZI7-9;Q7KZI7-4;Q7KZI7-5;Q7KZI7-13;A0AA34QVG3;Q7KZI7-2;Q7KZI7-7;Q7KZI7-10;A0A7I2V3R3;A0A7I2YQF3;F5H4F6;F5H6N2;F5H4J8	E9PC69;E7ETY4;Q7KZI7;Q7KZI7-14;Q7KZI7-8;Q7KZI7-11;A0A7I2YQR3;A0A0A0MRU9;Q7KZI7-12;Q7KZI7-3;Q7KZI7-6;Q7KZI7-16;Q7KZI7-15;Q7KZI7-9;Q7KZI7-4;Q7KZI7-5;Q7KZI7-13;A0AA34QVG3;Q7KZI7-2;Q7KZI7-7;Q7KZI7-10;A0A7I2V3R3	Mediator of RNA polymerase II transcription subunit 29	IXL;MED29	2.55223	0.0167259	-0.524563	-2.24792	0.00280393	-0.524563	-2.24792	1.2989	0.493542	-0.816465	-1.74866	0.0502454	-0.816465	-1.74866	0.687173	0.380674	-0.214062	-0.829432	0.205507	-0.214062	-0.829432	Meso_IPS		25.828	25.9282	26.1094	26.1315	25.9266	25.9797	25.4362	25.8644	25.7498	23.4263	25.371	25.1569	25.9605	25.2797	25.602	25.3597	25.4833	25.0708	25.5963	25.3018	25.0053	25.4312	25.0273
E7ETY7;Q8TED1	E7ETY7;Q8TED1	Glutathione peroxidase;Probable glutathione peroxidase 8	GPX8	0.0259574	0.946823	0.0334562	0.0610179	0.941982	0.0334562	0.0610179	0.285855	0.911802	0.206054	0.505833	0.51778	0.206054	0.505833	0.0517037	0.911138	0.0590159	0.116259	0.887761	0.0590159	0.116259			25.1164	24.5476	24.5632	24.5186	26.1705	25.6149	25.1639	25.4903	24.7603	25.677	25.3624	25.3137	24.7811	25.8486	24.9618	26.0761	25.3723	23.6922	25.3055	25.9192	24.5387	25.1021	24.7176
E7ETZ4;Q9Y6E2;B5MCE7;Q75MG1;B5MCH7;E9PFE3;C9JF98;F8WDX8;E7EMS9;Q9Y6E2-2	E7ETZ4;Q9Y6E2;B5MCE7;Q75MG1;B5MCH7	Eukaryotic translation initiation factor 5A;Eukaryotic translation initiation factor 5A-1;Eukaryotic translation initiation factor 5A-1-like	EIF5A;EIF5AL1	3.989	0.00217737	-0.853572	-3.58857	0.000102566	-0.853572	-3.58857	3.46555	0.264	0.930844	3.38142	0.000342337	0.930844	3.38142	1.66428	0.074436	0.736961	1.98525	0.0216633	0.736961	1.98525	Meso_IPS	Meso_Na2S3_Meso	30.8858	30.3995	30.6369	31.0718	30.8263	30.3876	31.9189	31.4356	31.072	31.6752	31.928	31.7632	29.9693	29.809	30.1359	29.615	29.6635	29.8938	30.9703	31.3718	30.5366	29.72	30.9371
E7EUI8;P11413;P11413-2;A0A8Q3SJB9;A0A8Q3WL95;P11413-3;A0A8Q3SIN6;A0A8Q3SIS5;E9PD92;A0A8Q3WL93;A0A8Q3WLT0;E7EM57;A0A8Q3WL80;A0A8Q3WL90;A0A8Q3WL83;A0A8Q3WLB9	E7EUI8;P11413;P11413-2;A0A8Q3SJB9;A0A8Q3WL95;P11413-3;A0A8Q3SIN6;A0A8Q3SIS5	Transcription factor BTF3	BTF3	3.43568	0.00582495	-0.602357	-2.8087	0.000366709	-0.602357	-2.8087	0.0403629	0.995122	-0.0136919	-0.0623007	0.911249	-0.0136919	-0.0623007	1.6628	0.102219	-0.430663	-1.66531	0.0217369	-0.430663	-1.66531	Meso_IPS	Meso_Na2S3_Meso	31.8949	31.7352	32.2362	31.7646	32.1576	32.2368	31.7968	32.0673	31.7557	32.1717	32.1508	32.0009	31.5773	31.2941	31.6102	31.3503	31.3456	31.2339	31.5871	31.0484	30.5091	30.9704	30.9256
E7EX73;E9PGM1;E7EUU4;Q04637-8;Q04637-7;C9K073;C9J2Z7	E7EX73;E9PGM1;E7EUU4;Q04637-8;Q04637-7	NAD-dependent protein deacylase sirtuin-5, mitochondrial	SIRT5	2.54684	0.004	-1.34943	-3.04115	0.00283896	-1.34943	-3.04115	0.0253748	0.994519	-0.0308956	-0.0590473	0.943247	-0.0308956	-0.0590473	1.53596	0.0930523	0.575654	1.76481	0.0291096	0.575654	1.76481	Meso_IPS	Meso_Na2S3_Meso	26.6982	26.4749	26.1384	26.6725	26.3261	24.7225	26.3236	26.5806	26.464	26.527	26.271	24.6809	24.8361	24.437	24.4064	24.7602	25.0122	25.484	25.2733	25.8185	25.2139	25.4612	24.8164
E7EVA0;P27816;P27816-2;P27816-4	E7EVA0;P27816;P27816-2	NADH dehydrogenase [ubiquinone] iron-sulfur protein 8, mitochondrial	NDUFS8	2.01456	0.00760469	1.64389	2.67089	0.00967021	1.64389	2.67089	0.824911	0.640357	0.937272	1.33792	0.149654	0.937272	1.33792	1.65941	0.0709663	-1.12311	-2.18366	0.0219075	-1.12311	-2.18366	Meso_IPS	Meso_Na2S3_Meso	24.3194	24.575	26.4709	26.1566	27.0365	24.6576	26.5147	26.1918	27.3384	24.8149	26.8896	27.0903	27.0025	27.4424	26.8043	26.9718	28.0913	26.7672	24.641	26.3592	25.892	27.3385	26.2769
E7EWR4;P33240-2;P33240;E9PID8;A0A0A0MT56	E7EWR4;P33240-2;P33240;E9PID8	Coatomer subunit delta	ARCN1	1.10293	0.0980641	0.505079	1.41021	0.0788984	0.505079	1.41021	0.328635	0.914214	0.157776	0.509407	0.469207	0.157776	0.509407	1.65621	0.0776408	-0.692176	-1.94565	0.0220696	-0.692176	-1.94565		Meso_Na2S3_Meso	27.4157	28.1579	28.2173	27.9854	28.5629	28.2066	27.7195	28.7235	28.342	28.01	28.3005	28.3971	28.9419	28.2785	28.0891	28.7735	29.3472	28.146	27.9216	27.948	27.5091	28.5854	27.6897
E7EX17;P23588;P23588-2;F8VX11;F8W0K0;F8VSC7;F8VP89;F8VYE9;F8VRU1	E7EX17;P23588;P23588-2;F8VX11;F8W0K0;F8VSC7;F8VP89	Eukaryotic translation initiation factor 4B	EIF4B	3.70684	0.000619355	-3.23588	-4.85138	0.000196408	-3.23588	-4.85138	1.16545	0.572661	-0.626272	-1.54039	0.0683199	-0.626272	-1.54039	0.951791	0.113185	-1.54633	-1.56733	0.11174	-1.54633	-1.56733	Meso_IPS		31.0168	31.2761	31.6697	31.5458	30.8018	30.8879	30.067	31.2498	30.6167	31.2211	30.7253	29.5607	28.8891	27.6921	29.1246	27.4213	25.6503	29.0055	29.6863	26.5	26.381	25.5339	24.9341
E7EXA6;Q8WVB6;A0A0D9SF58;Q8WVB6-2;F8WCC1;Q8WVB6-3;H0Y7D3	E7EXA6;Q8WVB6;A0A0D9SF58;Q8WVB6-2;F8WCC1;Q8WVB6-3	Transcriptional repressor protein YY1	YY1	2.53471	0.00731741	-0.866693	-2.69382	0.00291936	-0.866693	-2.69382	0.314031	0.936562	0.0774666	0.374422	0.485254	0.0774666	0.374422	1.34073	0.0915797	-0.822701	-1.78646	0.0456316	-0.822701	-1.78646	Meso_IPS	Meso_Na2S3_Meso	27.598	26.9957	27.5098	27.393	27.355	27.1543	27.5009	27.2051	27.3384	27.5981	27.4339	27.3943	27.4091	26.4638	26.5051	26.1447	26.0441	26.239	26.5637	25.7382	25.4546	24.3709	26.0455
E9PB90;P52789	E9PB90;P52789	Heterogeneous nuclear ribonucleoprotein D-like	HNRNPDL	0.996362	0.152913	0.369644	1.21384	0.100841	0.369644	1.21384	2.25007	0.365417	0.730003	2.37075	0.00562256	0.730003	2.37075	1.65232	0.148456	-0.283631	-1.38355	0.0222681	-0.283631	-1.38355		Meso_Na2S3_Meso	28.1974	28.4323	28.8823	29.1155	27.9805	29.0216	29.3796	29.0768	29.1926	29.6675	29.3526	29.3405	29.0975	29.1552	28.7061	28.8122	29.0805	28.996	28.922	28.7402	28.5095	28.6648	28.8556
F6PQP6;E9PBC1;I3L2B2;O95208-2;O95208;O95208-3;J3KSF8;J3KTF6;J3KSA6;J3KSC7;J3QLN2	F6PQP6;E9PBC1;I3L2B2;O95208-2;O95208;O95208-3	Epsin-2	EPN2	NaN	1	0	NaN	NaN	0	NaN	NaN	1	0	NaN	NaN	0	NaN	3.96299	0.0551111	0.952069	3.73494	0.000108895	0.952069	3.73494		Meso_Na2S3_Meso	24.6932	25.4888	24.2566	24.7239	24.9278	23.9726	24.7612	25.5685	25.5105	25.2813	25.2902	25.4354	24.4219	24.8228	24.6456	24.7152	24.6318	24.1708	25.8711	25.6446	25.482	24.9746	25.5575
E9PDF2;E9PCR7;Q02218-2;Q02218;E9PFG7;Q02218-3;C9J4G7;Q9ULD0-3;Q9ULD0-2;Q9ULD0	E9PDF2;E9PCR7;Q02218-2;Q02218;E9PFG7	Crk-like protein	CRKL	1.329	0.0483921	0.705413	1.71512	0.0468814	0.705413	1.71512	0.322851	0.900093	-0.205365	-0.544744	0.475498	-0.205365	-0.544744	1.6507	0.0716605	-0.842138	-2.04394	0.0223512	-0.842138	-2.04394	Meso_IPS	Meso_Na2S3_Meso	27.9803	28.5429	29.4375	29.3916	28.8934	29.4109	28.2373	29.2178	28.8495	28.5212	28.7976	28.801	29.2009	29.0419	30.0089	29.4459	30.0119	30.1795	28.8798	29.9008	28.6811	28.5316	28.1242
E9PD99;Q96II8-4;Q96II8;Q96II8-2;H7C1G3;H7C0J8;Q96II8-3	E9PD99;Q96II8-4;Q96II8;Q96II8-2;H7C1G3;H7C0J8;Q96II8-3	Putative pre-mRNA-splicing factor ATP-dependent RNA helicase DHX16	DHX16	2.5164	0.00435537	1.24931	2.96217	0.00304506	1.24931	2.96217	0.335575	0.877224	0.391447	0.640152	0.461769	0.391447	0.640152	1.75349	0.0716776	-0.704795	-2.02275	0.0176405	-0.704795	-2.02275	Meso_IPS	Meso_Na2S3_Meso	25.273	24.4796	25.4848	26.0669	25.7969	24.0566	26.2224	26.1772	26.7604	24.3851	24.471	25.4903	26.6488	26.4204	26.4268	26.3513	26.5272	26.279	24.5966	26.2774	25.9498	25.6524	26.0395
E9PDF6;O43795-2;O43795;E7EQD9;C9JYW1;C9JUP5;H7C2Y7;A0A0U1RRI3;Q9UBC5;C9K0I9;G3V342	E9PDF6;O43795-2;O43795	Acyl-coenzyme A thioesterase 13;Acyl-coenzyme A thioesterase 13, N-terminally processed	ACOT13	2.51188	0.0135525	-0.600069	-2.35505	0.00307693	-0.600069	-2.35505	0.588696	0.878761	-0.145939	-0.658508	0.257813	-0.145939	-0.658508	0.106517	0.835158	0.0915553	0.216532	0.782497	0.0915553	0.216532	Meso_IPS		28.0705	27.6681	27.565	28.0424	27.5696	27.9545	27.8915	27.381	27.6682	27.7196	27.5484	27.7857	27.4639	26.6359	27.2701	27.2191	27.2834	27.3974	27.6771	27.6865	27.3661	27.3696	27.8598
E9PE17;I3L0E3;Q9Y2R5	E9PE17;I3L0E3;Q9Y2R5	Far upstream element-binding protein 2	KHSRP	1.34632	0.353105	-0.119466	-0.785037	0.0450488	-0.119466	-0.785037	1.08406	0.792103	-0.181834	-0.936308	0.0824032	-0.181834	-0.936308	1.64965	0.188586	-0.229252	-1.23931	0.0224051	-0.229252	-1.23931	Meso_IPS	Meso_Na2S3_Meso	32.3422	32.1637	32.4697	32.1989	32.3751	32.3204	31.7421	32.1396	32.2518	32.1184	32.2772	32.2499	32.2695	32.1833	32.113	32.1422	32.2362	32.2089	32.3106	31.8336	31.7412	31.9708	32.0406
E9PEQ6;Q9UNP9;E9PKY5;Q9UNP9-2;Q9UNP9-3;E9PIB0	E9PEQ6;Q9UNP9;E9PKY5;Q9UNP9-2;Q9UNP9-3	RNA-binding protein 42	RBM42	1.51117	0.0924517	0.336254	1.43777	0.0308196	0.336254	1.43777	0.49293	0.816125	-0.593201	-0.887182	0.321418	-0.593201	-0.887182	1.649	0.0919603	-0.518049	-1.77352	0.0224388	-0.518049	-1.77352	Meso_IPS	Meso_Na2S3_Meso	27.2105	28.0779	27.6075	27.7647	27.8577	27.917	27.0966	27.7376	24.4542	27.7745	28.1215	27.6917	28.0073	28.0893	28.2813	27.9052	28.0436	28.1261	27.9728	27.8772	27.3886	28.0091	27.078
E9PF10;O75694;O75694-2;D6RA13	E9PF10;O75694;O75694-2	Adapter molecule crk	CRK	2.5016	0.00402542	1.38157	3.0182	0.00315065	1.38157	3.0182	0.520641	0.822694	0.408433	0.859987	0.30155	0.408433	0.859987	1.20569	0.157171	-0.372747	-1.34247	0.0622742	-0.372747	-1.34247	Meso_IPS		25.0904	27.0424	26.5371	27.4117	27.4309	26.7881	26.8431	27.3016	27.4795	26.8333	26.9084	27.3851	28.1064	27.9895	28.0292	28.2462	28.2082	28.0104	28.2838	27.9909	27.5665	27.6796	27.7958
E9PFR3;Q14738;H0Y8C4;Q14738-2;Q14738-3;H7C5Q9;H7C5Z1;Q15173-2;Q15173	E9PFR3;Q14738;H0Y8C4;Q14738-2;Q14738-3	182 kDa tankyrase-1-binding protein	TNKS1BP1	5.12967	0.000548387	-1.40353	-5.26687	7.41869e-06	-1.40353	-5.26687	0.438516	0.876861	-0.191985	-0.635696	0.364321	-0.191985	-0.635696	1.64807	0.102377	-0.433556	-1.66212	0.0224871	-0.433556	-1.66212	Meso_IPS	Meso_Na2S3_Meso	29.0587	28.3476	28.972	29.2492	29.37	28.9872	29.194	28.3786	28.6186	29.2469	28.764	28.6306	27.902	27.3484	27.4232	27.5843	27.7277	27.578	27.5899	27.052	27.1474	27.3265	26.5789
E9PG40;P05067-7;P05067-11;P05067-8;P05067-9;P05067;H7C0V9;A0A0A0MRG2;P05067-10;P05067-3;P05067-4;P05067-5;P05067-6;P05067-2;H7C2L2	E9PG40;P05067-7;P05067-11;P05067-8;P05067-9;P05067;H7C0V9;A0A0A0MRG2;P05067-10;P05067-3;P05067-4;P05067-5;P05067-6	Amyloid beta A4 protein;N-APP;Soluble APP-alpha;Soluble APP-beta;C99;Beta-amyloid protein 42;Beta-amyloid protein 40;C83;P3(42);P3(40);C80;Gamma-secretase C-terminal fragment 59;Gamma-secretase C-terminal fragment 57;Gamma-secretase C-terminal fragment 50;C31	APP	2.89238	0.00190541	-2.40358	-3.73804	0.00128122	-2.40358	-3.73804	0.046098	0.987196	-0.0786457	-0.111416	0.899295	-0.0786457	-0.111416	0.360482	0.495955	0.332962	0.652403	0.436032	0.332962	0.652403	Meso_IPS		27.1472	26.9171	28.6803	28.6167	26.3653	27.1617	28.3945	27.2052	25.9057	28.635	28.0285	26.2476	26.2851	23.9435	24.3781	25.7242	24.4807	25.6552	25.9828	25.5893	24.9732	25.0296	25.5236
E9PGM9;P78332;F8WCA5;P78332-2;P78332-3;C9J250	E9PGM9;P78332;F8WCA5;P78332-2	RNA-binding protein 6	RBM6	0.17587	0.692301	0.14703	0.340589	0.667006	0.14703	0.340589	NaN	1	0	NaN	NaN	0	NaN	0.0709648	0.878009	-0.0905466	-0.16049	0.849249	-0.0905466	-0.16049			25.0952	25.2736	25.1166	24.4507	24.9091	25.5902	24.4964	24.6493	24.7668	24.7481	25.5166	26.2367	26.0418	25.9358	24.8762	24.5265	25.5445	24.3928	25.9108	25.4529	23.4846	24.8215	25.6385
E9PGT6;Q99627-2;Q99627;H7C3S9	E9PGT6;Q99627-2;Q99627;H7C3S9	COP9 signalosome complex subunit 8	COPS8	0.844524	0.140538	-0.585709	-1.25018	0.143046	-0.585709	-1.25018	0.548307	0.857746	-0.245902	-0.776457	0.282939	-0.245902	-0.776457	0.0740463	0.880401	0.0691837	0.156917	0.843245	0.0691837	0.156917			28.3443	27.2772	27.4638	27.7522	27.3724	27.2558	27.5959	27.334	26.7634	27.6653	27.4521	27.1796	27.2817	27.5095	25.3786	27.3737	27.1138	27.2943	27.3327	27.0694	27.0244	26.6292	27.1523
E9PGZ1;Q05682-5;E7EX44;Q05682-3;Q05682-4;Q05682-6;Q05682-2;C9J813;A0A6Q8PGI1;C9JEK3	E9PGZ1;Q05682-5;E7EX44;Q05682-3;Q05682-4;Q05682-6;Q05682-2;C9J813	Caldesmon	CALD1	8.68901	0.00133333	-2.28866	-10.7008	2.04639e-09	-2.28866	-10.7008	1.33113	0.641663	-0.319559	-1.32686	0.0466518	-0.319559	-1.32686	0.775839	0.328892	-0.236154	-0.912879	0.167557	-0.236154	-0.912879	Meso_IPS		31.5406	31.4714	31.2805	31.3604	31.3793	31.1658	31.3766	31.2646	30.5415	30.8395	30.9917	31.2667	29.243	29.3775	28.7848	29.0349	28.8048	29.2211	29.2588	28.8075	28.7967	28.9938	28.8557
E9PH64;Q9Y6M9;A0A7I2V620;A0A3B3IT57;E7EWZ0;E9PF49;A0A7I2YQN0	E9PH64;Q9Y6M9;A0A7I2V620;A0A3B3IT57;E7EWZ0;E9PF49	Ubiquitin-conjugating enzyme E2 S	UBE2S	2.49726	0.00485207	-1.1509	-2.88815	0.00318228	-1.1509	-2.88815	0.770161	0.771628	-0.380344	-1.06525	0.169761	-0.380344	-1.06525	1.6745	0.0710278	-1.01242	-2.15078	0.0211595	-1.01242	-2.15078	Meso_IPS	Meso_Na2S3_Meso	25.7142	25.0264	25.8564	26.605	26.2781	26.2026	25.2642	25.3193	25.8008	25.8107	25.9149	25.2907	25.1683	24.0988	25.3732	24.6733	24.4369	25.0268	24.6665	23.6358	23.1743	24.6993	22.8076
E9PRB9;E9PL01;E9PI68;Q15005	E9PRB9;E9PL01;E9PI68;Q15005	Signal peptidase complex subunit 2	SPCS2	0.911486	0.0903887	1.0283	1.44883	0.122607	1.0283	1.44883	0.162338	0.943345	-0.181358	-0.336587	0.688117	-0.181358	-0.336587	0.758103	0.172036	-1.09269	-1.28919	0.174541	-1.09269	-1.28919			24.9212	24.6859	24.5023	25.4787	27.1681	25.2058	24.7096	25.4207	25.3594	24.417	25.3759	25.591	25.2604	27.2588	26.4214	24.7544	27.6648	26.7718	24.3009	26.9614	23.7317	23.9412	26.6014
E9PIM6;E9PNQ8;P04216;J3QRJ3	E9PIM6;E9PNQ8;P04216;J3QRJ3	Thy-1 membrane glycoprotein	THY1	0.88107	0.0929304	-1.12203	-1.43282	0.131501	-1.12203	-1.43282	2.59396	0.296667	2.66955	3.47343	0.00254708	2.66955	3.47343	0.0167321	0.967782	-0.0305767	-0.0419244	0.962206	-0.0305767	-0.0419244			24.4124	27.6598	26.2244	24.8598	24.765	28.1565	28.9749	28.6878	28.7454	28.3924	29.1125	28.1822	24.8234	25.1763	25.5307	24.9974	24.7458	24.0721	23.9086	25.8474	26.3858	26.2593	23.1162
E9PMY3;E9PML8;E9PJC0;E9PRR9;Q12974-2;Q12974-4;Q12974;E9PL34;Q12974-3	E9PMY3;E9PML8;E9PJC0;E9PRR9;Q12974-2;Q12974-4;Q12974;E9PL34;Q12974-3	Protein tyrosine phosphatase type IVA 2	PTP4A2	0.295102	0.502969	-0.330097	-0.569593	0.506872	-0.330097	-0.569593	0.202861	0.925693	-0.220462	-0.408621	0.626815	-0.220462	-0.408621	0.324933	0.526722	0.33842	0.610809	0.473225	0.33842	0.610809			25.0212	24.2327	25.9711	25.1453	26.1797	26.4238	25.1354	24.7251	26.1447	24.8085	24.7257	26.1116	25.2555	25.5542	24.1431	26.526	24.6812	24.8332	26.066	25.8247	25.7146	24.0078	25.6758
E9PKG6;P80303-2;P80303;E9PLR0;E9PLE9;A0A2R8Y6G7;E9PM22;H0YEG8;H0YD18	E9PKG6;P80303-2;P80303;E9PLR0;E9PLE9;A0A2R8Y6G7	Nucleobindin-2;Nesfatin-1	NUCB2	0.856596	0.124935	0.697666	1.30617	0.139125	0.697666	1.30617	0.600833	0.768554	0.684143	1.03487	0.250707	0.684143	1.03487	0.620777	0.310852	-0.390665	-0.947495	0.239455	-0.390665	-0.947495			26.3414	25.6437	23.9031	25.8113	25.2113	25.126	26.9084	26.4658	24.9383	26.7601	26.7227	24.3464	26.9776	26.3774	25.0544	26.2802	25.6279	25.9053	26.1872	25.5457	25.6358	25.985	25.3097
E9PKP7;P17480-2;P17480;A0A994J4N4;E9PMM2;E9PLT2	E9PKP7;P17480-2;P17480;A0A994J4N4	dCTP pyrophosphatase 1	DCTPP1	0.834059	0.209234	0.326721	1.06231	0.146535	0.326721	1.06231	0.205671	0.936353	-0.141824	-0.373786	0.622772	-0.141824	-0.373786	1.64509	0.140336	-0.301591	-1.42224	0.022642	-0.301591	-1.42224		Meso_Na2S3_Meso	28.028	28.529	28.9083	28.2349	29.1959	29.1055	28.0025	28.5017	28.8397	27.8694	28.9378	28.9995	28.9423	28.981	29.1146	28.6831	29.1519	29.089	28.8871	28.8962	28.7143	28.3971	28.7923
E9PL10;Q96K17;Q96K17-2	E9PL10;Q96K17;Q96K17-2	Transcription factor BTF3;Transcription factor BTF3 homolog 4	BTF3L4	0.166241	0.77578	0.0577593	0.24384	0.681961	0.0577593	0.24384	0.129033	0.963417	-0.0740652	-0.231692	0.742963	-0.0740652	-0.231692	0.629707	0.422006	-0.190301	-0.759852	0.234581	-0.190301	-0.759852			28.5828	29.385	28.8936	28.6254	28.8171	28.8702	29.1686	28.5181	28.8484	29.2674	28.0303	28.8969	29.0338	29.0298	29.1168	28.8653	28.8326	28.6424	28.357	29.0293	28.3935	28.9977	29.0287
E9PL57;F8VSA6;E9PS38;S4R3E9;Q86V88-3;Q86V88-2;Q86V88	E9PL57;F8VSA6;E9PS38;S4R3E9		NEDD8-MDP1;NEDD8	3.35044	0.001536	-1.78183	-3.9813	0.000446231	-1.78183	-3.9813	0.521223	0.87004	0.232822	0.742571	0.301146	0.232822	0.742571	NaN	1	0	NaN	NaN	0	NaN	Meso_IPS		25.624	26.8199	26.7783	27.0069	26.5751	26.4719	27.0186	26.8825	26.6827	26.7274	26.4929	26.8689	24.8648	24.4848	24.7711	25.1913	25.6668	23.6064	25.0189	23.6764	24.5393	24.701	23.9299
E9PLD0;Q9H0U4;Q92928	E9PLD0;Q9H0U4;Q92928	RNA-binding protein 25	RBM25	3.36868	0.00213084	-1.20058	-3.60682	0.000427875	-1.20058	-3.60682	1.00068	0.781124	-0.219761	-0.993556	0.0998442	-0.219761	-0.993556	1.64504	0.0705093	-0.977456	-2.11034	0.0226441	-0.977456	-2.11034	Meso_IPS	Meso_Na2S3_Meso	30.6868	30.7448	30.326	30.6501	30.6028	30.6096	29.9604	30.4383	30.4733	30.477	30.7196	30.2328	30.1618	29.7871	29.542	29.3558	28.8614	28.7085	29.7279	28.3488	27.7758	28.5979	28.0773
E9PLK3;P55786;P55786-2;H0YDG0	E9PLK3;P55786;P55786-2	Glycogen synthase kinase-3 beta	GSK3B	1.32112	0.0411569	0.868566	1.79047	0.0477401	0.868566	1.79047	0.228856	0.921722	0.233659	0.449164	0.590397	0.233659	0.449164	1.64291	0.185785	-0.232997	-1.24823	0.0227558	-0.232997	-1.24823	Meso_IPS	Meso_Na2S3_Meso	24.8125	24.3253	26.3293	25.8303	26.4798	26.4996	25.0866	25.9411	26.3132	26.0921	26.084	26.1618	26.7371	26.4704	26.384	26.582	26.5448	26.7698	26.5484	26.493	26.3056	26.3027	26.1328
E9PM92;O00193;E9PRZ9;E9PQA1	E9PM92;O00193;E9PRZ9	Small acidic protein	C11orf58;SMAP	0.778935	0.13217	0.893288	1.27901	0.166366	0.893288	1.27901	0.010657	1	-0.0187972	-0.0267244	0.97576	-0.0187972	-0.0267244	1.40217	0.0771137	1.16423	1.96571	0.0396121	1.16423	1.96571		Meso_Na2S3_Meso	26.0928	26.3683	26.7262	28.1196	28.4366	28.3283	28.3147	26.3665	26.4571	28.1077	28.3546	26.3584	27.4969	27.4879	29.6446	29.418	27.6675	27.7166	29.0405	29.2679	29.9481	29.7887	30.0519
E9PMG1;H0YDT0;Q96D71-2;Q96D71-4;Q96D71-3;Q96D71;F2Z3L2;H0YE89;H0YCF0;H7C1V2;H0YCR2	E9PMG1;H0YDT0;Q96D71-2;Q96D71-4;Q96D71-3;Q96D71	RalBP1-associated Eps domain-containing protein 1	REPS1	0.340063	0.423637	0.548647	0.67806	0.457021	0.548647	0.67806	0.0639748	0.976274	-0.170859	-0.160399	0.863029	-0.170859	-0.160399	1.80453	0.0710986	-0.840178	-2.15892	0.0156845	-0.840178	-2.15892		Meso_Na2S3_Meso	24.6673	28.1127	27.8506	24.6335	28.1614	27.5507	24.3524	27.4566	27.9078	24.7565	27.7296	27.7482	27.4067	27.9665	27.264	27.0341	27.0593	27.5375	26.9851	26.7127	26.5418	26.9401	26.7244
E9PMI6;J3KN38;P54105;E9PJF4;E9PQ83	E9PMI6;J3KN38;P54105;E9PJF4	28S ribosomal protein S7, mitochondrial	MRPS7	2.48734	0.0266535	-0.418847	-2.00381	0.00325584	-0.418847	-2.00381	0.415434	0.914126	-0.114575	-0.507194	0.384208	-0.114575	-0.507194	1.77168	0.107188	-0.370914	-1.61529	0.0169168	-0.370914	-1.61529	Meso_IPS	Meso_Na2S3_Meso	28.2378	28.1674	28.4138	28.0364	28.4198	28.4105	27.7392	28.2495	28.2449	27.981	28.4804	28.3032	28.2343	27.7174	27.6816	27.8962	27.9478	27.6954	27.8355	27.6349	27.1756	27.5406	27.4507
Q8N6H7;E9PN48;G5E9L0;Q8N6H7-2;A0A0D9SF70;E9PQP3;Q8N6H7-3;E9PIY6;H0YDN9;E9PMU9;E9PJT7;E9PK28;H0YDX1;B0QYV9;H0YF45;E9PNY8;E9PM63;E9PMR9	Q8N6H7;E9PN48;G5E9L0;Q8N6H7-2;A0A0D9SF70;E9PQP3;Q8N6H7-3;E9PIY6	Ubiquitin carboxyl-terminal hydrolase 28;Ubiquitin carboxyl-terminal hydrolase	USP28	2.48661	0.00364523	-1.63817	-3.11127	0.00326132	-1.63817	-3.11127	0.845111	0.639978	-0.792536	-1.32452	0.142853	-0.792536	-1.32452	2.54406	0.074806	-0.935234	-2.7632	0.00285721	-0.935234	-2.7632	Meso_IPS	Meso_Na2S3_Meso	25.2167	27.186	27.604	27.4015	26.6034	25.8298	25.6749	25.2067	26.3583	26.9432	26.0615	24.8415	25.266	24.1943	24.9309	25.4564	24.9819	25.183	23.9791	24.2406	23.8496	24.3929	24.4836
E9PQY2;Q9NQP4	E9PQY2;Q9NQP4	Prefoldin subunit 4	PFDN4	4.48235	0.0028934	0.612489	3.28835	3.29345e-05	0.612489	3.28835	0.315012	0.928419	-0.104193	-0.42806	0.484159	-0.104193	-0.42806	1.26445	0.201111	-0.267194	-1.20002	0.0543944	-0.267194	-1.20002	Meso_IPS		28.8755	28.9427	28.7488	28.6109	28.9869	28.5715	28.4179	28.3547	28.8762	28.5057	28.8287	29.128	29.5528	29.3205	29.338	29.3099	29.5605	29.3297	29.5448	29.305	28.855	29.1845	29.1004
E9PR30;P62861	E9PR30;P62861	40S ribosomal protein S30	FAU	3.68525	0.00219469	-0.941722	-3.53947	0.000206421	-0.941722	-3.53947	0.449219	0.919044	-0.090113	-0.46689	0.355452	-0.090113	-0.46689	1.21576	0.108219	-0.6612	-1.60065	0.0608473	-0.6612	-1.60065	Meso_IPS		32.3277	31.98	32.2436	32.1547	31.8102	32.0184	32.182	31.9981	31.8479	32.1045	31.8924	31.969	31.4736	31.358	31.3311	30.9685	30.4995	31.2536	31.7049	30.8613	29.9369	30.1331	30.1705
E9PRG8;E9PLD3;A0A494BXY3	E9PRG8	Uncharacterized protein C11orf98	C11orf98	0.0965992	0.834918	0.0610065	0.18202	0.800573	0.0610065	0.18202	0.30481	0.912914	-0.187215	-0.513235	0.495667	-0.187215	-0.513235	1.49761	0.127488	-0.367458	-1.48549	0.031797	-0.367458	-1.48549		Meso_Na2S3_Meso	27.7316	28.1193	28.7218	28.268	28.8566	29.0182	27.4925	28.0655	28.5002	28.4499	28.5811	28.503	28.8427	28.0785	28.5124	28.8501	28.4247	28.3732	28.4497	28.2163	27.9984	28.2928	27.9998
E9PRQ7;Q04323;A0A087WTZ5;E9PJ81;Q04323-2;E9PS08	E9PRQ7;Q04323;A0A087WTZ5;E9PJ81;Q04323-2	UBX domain-containing protein 1	UBXN1	1.32804	0.109884	-0.342767	-1.36372	0.0469851	-0.342767	-1.36372	0.991711	0.676881	-0.393441	-1.23534	0.101927	-0.393441	-1.23534	0.506436	0.502724	-0.161297	-0.641745	0.311576	-0.161297	-0.641745	Meso_IPS		29.7591	29.4991	29.9442	29.712	29.7106	29.097	28.9748	28.6438	29.5831	29.0302	29.2443	29.8851	28.9086	29.4922	29.2112	29.4231	29.1613	29.4688	29.3503	28.6827	28.9828	29.1554	29.5121
F2Z2Y8;Q9H0E2;E9PNS3;E9PP67;E9PQ25;E7EN89;Q9H0E2-2	F2Z2Y8;Q9H0E2;E9PNS3;E9PP67;E9PQ25;E7EN89;Q9H0E2-2	Toll-interacting protein	TOLLIP	1.16359	0.0511958	0.976738	1.68775	0.0686131	0.976738	1.68775	0.232568	0.919027	-0.263108	-0.464244	0.585372	-0.263108	-0.464244	0.866565	0.145985	-0.980918	-1.39151	0.135967	-0.980918	-1.39151			25.0722	24.8604	24.6094	25.1472	26.795	26.3232	25.3097	23.8536	25.4246	25.2609	26.0888	25.2911	24.8757	26.9567	26.743	26.6951	26.7776	26.6196	24.3354	26.6295	23.5644	26.6058	26.1046
F2Z3J9;Q14914-2;Q14914;F6XGT7;Q5JVP2	F2Z3J9;Q14914-2;Q14914	RNA-binding protein 47	RBM47	2.48468	0.00385217	-1.53722	-3.0712	0.00327581	-1.53722	-3.0712	0.0979728	0.966082	-0.111449	-0.212651	0.798045	-0.111449	-0.212651	1.09814	0.140408	-0.524034	-1.42106	0.0797736	-0.524034	-1.42106	Meso_IPS		24.606	26.4261	26.5483	26.1035	26.8844	26.6895	25.029	25.9308	26.3786	25.9073	26.5682	26.7752	24.6882	24.6157	24.9759	25.2263	24.8328	23.6955	24.0233	24.9238	23.9841	24.0025	23.8031
F5GWT4;Q9H4A3-2;Q9H4A3;Q9H4A3-5;Q9H4A3-6;Q9H4A3-7;F6UYG0;Q9H4A3-4;A0A6Q8PFM0;Q96J92-2;Q96J92-3;Q96J92	F5GWT4;Q9H4A3-2;Q9H4A3;Q9H4A3-5;Q9H4A3-6;Q9H4A3-7	Glutathione S-transferase P	GSTP1	0.1088	0.851884	-0.0377928	-0.163806	0.778394	-0.0377928	-0.163806	0.304876	0.940077	0.0741501	0.361972	0.495592	0.0741501	0.361972	1.63077	0.127154	-0.335952	-1.48838	0.0234006	-0.335952	-1.48838		Meso_Na2S3_Meso	32.1964	32.2434	32.7138	32.2705	32.4662	32.6813	32.3722	32.4376	32.6777	32.4028	32.5834	32.5429	32.6565	32.1687	32.5951	32.5173	32.2543	32.1531	32.28	32.0602	31.9162	32.3131	31.7715
F5GXJ9;Q13740-2;Q13740;H7C543;Q13740-4;Q13740-3	F5GXJ9;Q13740-2;Q13740;H7C543;Q13740-4	CD166 antigen	ALCAM	0.830576	0.1969	0.359535	1.09233	0.147715	0.359535	1.09233	0.702781	0.772432	-0.395389	-1.02187	0.198252	-0.395389	-1.02187	0.314609	0.573356	-0.224297	-0.54835	0.484608	-0.224297	-0.54835			24.7109	25.0368	25.6509	25.8489	24.8233	24.941	24.5307	24.5883	24.2215	24.7596	25.7626	24.7766	25.1399	25.6299	25.6205	25.6677	25.1737	25.9371	24.0295	26.0673	25.2881	25.624	25.2455
P09486;F5GY03;E5RK62	P09486;F5GY03;E5RK62	SPARC	SPARC	1.34798	0.0255374	1.81495	2.03485	0.0448764	1.81495	2.03485	0.503691	0.799068	0.742291	0.928472	0.313551	0.742291	0.928472	0.0280758	0.945488	0.0668732	0.071881	0.937398	0.0668732	0.071881	Meso_IPS		25.4166	24.8661	25.2691	25.282	25.8028	24.1748	24.771	25.2327	27.4646	28.2903	25.306	24.2006	24.3018	28.2615	28.0494	24.8242	28.1362	28.128	25.4825	27.8605	26.8099	27.4957	27.2539
F5GYJ5;Q9NX18	F5GYJ5;Q9NX18	Succinate dehydrogenase assembly factor 2, mitochondrial	SDHAF2	1.31944	0.0391641	-0.92073	-1.81016	0.0479252	-0.92073	-1.81016	0.0227996	0.995683	0.026523	0.0527024	0.948856	0.026523	0.0527024	0.21334	0.686406	-0.177589	-0.404456	0.611872	-0.177589	-0.404456	Meso_IPS		24.2503	26.3174	25.8974	25.79	26.1898	25.7409	24.4412	26.0371	26.2658	25.7918	25.9109	25.8982	25.6977	23.9207	24.3918	24.5153	25.4362	24.6999	24.8878	24.3776	25.0546	25.144	24.0128
F8WE42;F5H101;Q76FK4-2;Q76FK4-4;Q76FK4;F5GWN9;F5H797;F5H692;A0A0A0MSJ1;F5H8B8	F8WE42;F5H101;Q76FK4-2;Q76FK4-4;Q76FK4;F5GWN9	Signal recognition particle 9 kDa protein	SRP9;DKFZp564M2223	0.173215	0.662449	0.261005	0.374642	0.671096	0.261005	0.374642	0.176315	0.932832	-0.301879	-0.387259	0.666323	-0.301879	-0.387259	1.62684	0.0692727	-1.5349	-2.27219	0.0236137	-1.5349	-2.27219		Meso_Na2S3_Meso	29.0387	30.9992	29.5153	29.5513	32.0067	31.3568	29.7048	29.3389	31.523	29.468	29.0084	31.6136	31.449	31.5833	30.133	29.3866	30.5376	30.9445	31.3794	29.1047	28.3133	28.8228	28.3917
F5H2U8;F5H2A4;F5H6H0;P52926-3;P52926-6;P52926-4;P52926-5;P52926-2;P52926	F5H2U8;F5H2A4;F5H6H0;P52926-3;P52926-6;P52926-4;P52926-5;P52926-2;P52926	High mobility group protein HMGI-C	HMGA2	1.1762	0.0444547	-1.19437	-1.75525	0.0666501	-1.19437	-1.75525	0.255204	0.906845	-0.431914	-0.5343	0.555644	-0.431914	-0.5343	NaN	1	0	NaN	NaN	0	NaN			28.2578	25.81	25.2753	26.4625	24.6422	24.7647	27.2724	25.9074	24.8042	25.167	25.3931	24.077	24.6799	25.3784	24.2026	24.3626	24.437	24.9859	24.7998	22.8151	23.3781	24.8522	24.2009
V9GYY3;F5H2F4;P11586;A0A8V8TMA4;A0A8V8TKT4;A0A8V8TL50;V9GZ78;A0A8V8TKR5;A0A494C1T2;A0A8V8TKS0;A0A8V8TL46;A0A8V8TMA9;A0A8C8UXK2	V9GYY3;F5H2F4;P11586;A0A8V8TMA4;A0A8V8TKT4;A0A8V8TL50;V9GZ78;A0A8V8TKR5;A0A494C1T2;A0A8V8TKS0	Small glutamine-rich tetratricopeptide repeat-containing protein alpha	SGTA	1.1472	0.363758	0.123918	0.767697	0.0712522	0.123918	0.767697	0.593849	0.776035	-0.84271	-1.05669	0.254772	-0.84271	-1.05669	1.62366	0.106853	-0.412282	-1.61785	0.0237872	-0.412282	-1.61785		Meso_Na2S3_Meso	28.4786	28.5344	28.6381	28.6028	28.8203	28.6027	27.9448	28.6645	28.6298	24.3331	28.4649	28.5836	28.7694	28.718	28.8472	28.5946	28.671	28.8202	28.6256	28.8059	27.7575	28.2153	28.1915
F5H433;Q9Y467;E7EW59;H0YFS7;F5H1G6;A0A087X1T9;Q9Y467-3	F5H433;Q9Y467;E7EW59;H0YFS7	GTPase-activating protein and VPS9 domain-containing protein 1	GAPVD1	0.686353	0.222889	0.43012	1.02916	0.205896	0.43012	1.02916	0.216284	0.928757	0.168707	0.40325	0.607737	0.168707	0.40325	1.62296	0.105692	-0.420555	-1.63008	0.0238252	-0.420555	-1.63008		Meso_Na2S3_Meso	27.3619	27.2277	25.6477	27.4379	27.4969	27.615	27.1513	27.0555	27.3722	27.0537	27.6438	27.5229	27.6804	27.333	27.3771	27.5985	27.9835	27.3953	27.2763	27.3757	26.8635	27.531	27.0039
F5H442;Q99816-2;Q99816;J3QRU6;J3QKS4	F5H442;Q99816-2;Q99816	Tumor susceptibility gene 101 protein	TSG101	0.398952	0.35423	0.701008	0.782531	0.399069	0.701008	0.782531	1.2721	0.451869	1.5175	1.91289	0.0534446	1.5175	1.91289	0.426518	0.399479	0.56332	0.797847	0.374526	0.56332	0.797847			25.7859	26.4643	25.3771	24.2785	27.9714	24.6727	26.6918	27.8144	28.1369	27.6323	27.9787	25.4008	27.1726	27.4658	25.1795	24.1734	27.3677	27.3969	27.2832	27.3712	26.7571	27.5457	26.6905
P55209;P55209-2;F5H4R6;F8VY35;H0YIV4;F8W0J6;F8W118;F8VV59;B7Z9C2;H0YH88;H0YHC3;F8W020;F8VUX1;F8VXI6;P55209-3;F8VVB5;F8VRJ2;B7Z4K9	P55209;P55209-2;F5H4R6;F8VY35;H0YIV4;F8W0J6;F8W118;F8VV59;B7Z9C2;H0YH88;H0YHC3;F8W020;F8VUX1;F8VXI6;P55209-3;F8VVB5;F8VRJ2	Exportin-2	CSE1L	2.47397	0.00858347	-0.816799	-2.6041	0.00335759	-0.816799	-2.6041	0.82905	0.718432	-0.414678	-1.13714	0.148235	-0.414678	-1.13714	2.45361	0.0712565	-0.511359	-2.17811	0.00351875	-0.511359	-2.17811	Meso_IPS	Meso_Na2S3_Meso	30.2096	29.2245	29.3539	30.4518	29.7025	29.7816	30.0922	29.6507	29.0731	29.1358	28.8944	29.3897	29.1111	28.9108	28.8291	29.2762	29.0365	28.6594	28.4562	28.5308	28.3677	28.9061	28.2907
F5H578;O75400;A0A8Q3SIG7;A0A8V8TM87;A0A8V8TM61;A0A7N4I394;O75400-2;O75400-3;H0YG38;H7C2N3	F5H578;O75400;A0A8Q3SIG7;A0A8V8TM87;A0A8V8TM61;A0A7N4I394;O75400-2;O75400-3	Peptidyl-prolyl cis-trans isomerase;Peptidyl-prolyl cis-trans isomerase E	PPIE	2.09726	0.0285319	-0.481175	-1.95802	0.00799353	-0.481175	-1.95802	0.465737	0.917437	-0.0892763	-0.471047	0.342186	-0.0892763	-0.471047	1.62207	0.0905234	-0.555439	-1.79891	0.0238743	-0.555439	-1.79891	Meso_IPS	Meso_Na2S3_Meso	27.4657	27.5036	27.659	27.6278	27.6492	27.6378	27.348	27.7641	27.42	27.7453	27.2954	27.4346	27.7424	26.9888	27.2208	26.9693	26.7296	27.0052	27.0114	26.5862	26.6494	26.6613	26.5499
F5H5P2;P12694;P12694-2;F5GXU9	F5H5P2;P12694;P12694-2	2-oxoisovalerate dehydrogenase subunit alpha, mitochondrial	BCKDHA	0.112031	0.757592	0.269566	0.267435	0.772626	0.269566	0.267435	0.436545	0.838098	0.669483	0.829617	0.365978	0.669483	0.829617	0.191206	0.661886	0.479585	0.43355	0.643864	0.479585	0.43355			27.5873	27.2375	25.6657	25.0345	26.0474	27.1473	24.266	27.7678	27.7678	27.6735	27.6058	27.6558	28.1652	27.6244	24.4994	28.0361	23.8892	28.123	27.8909	28.0332	27.7037	24.2217	27.8543
F5H6N1;Q96A72;P61326;P61326-2;F5H3U9;F5H6P7;F5H124	F5H6N1;Q96A72;P61326;P61326-2	Protein mago nashi homolog 2;Protein mago nashi homolog	MAGOHB;MAGOH	1.94311	0.0315822	0.498599	1.90858	0.0113997	0.498599	1.90858	0.50229	0.881681	0.149868	0.62048	0.314565	0.149868	0.62048	1.75136	0.0944337	-0.45295	-1.74331	0.0177274	-0.45295	-1.74331	Meso_IPS	Meso_Na2S3_Meso	27.7169	27.6415	27.5087	27.4223	27.1226	27.6778	27.3298	27.3249	27.8266	27.7953	27.9298	27.7826	27.8053	28.0654	28.2887	27.945	28.4392	27.5377	27.4514	27.6945	27.2886	27.5179	27.9112
F5H702;F5H8D0;Q96GC5-3;Q96GC5	F5H702;F5H8D0;Q96GC5-3;Q96GC5	39S ribosomal protein L48, mitochondrial	MRPL48	0.186063	0.68824	0.133573	0.345208	0.651535	0.133573	0.345208	0.0669984	0.979762	-0.0724901	-0.147292	0.857041	-0.0724901	-0.147292	2.81321	0.0682162	-1.0334	-3.04142	0.00153739	-1.0334	-3.04142		Meso_Na2S3_Meso	25.638	26.426	25.1613	25.3494	24.7455	24.952	24.0196	25.3807	25.9832	25.1634	26.119	25.1714	25.8134	25.3917	25.3857	25.4647	26.0341	24.9841	24.7046	25.2679	24.284	23.9429	24.4111
F5H7W8;Q96C57;G5EA44;F5H3K2;F5H8B7;E7ENF1;H0YGK4	F5H7W8;Q96C57;G5EA44;F5H3K2;F5H8B7;E7ENF1	Uncharacterized protein C12orf43	C12orf43	0.631296	0.222925	-0.548814	-1.02963	0.233725	-0.548814	-1.02963	0.0392527	0.990489	0.0440292	0.0888413	0.913582	0.0440292	0.0888413	0.479811	0.380616	0.441297	0.829227	0.331275	0.441297	0.829227			24.4495	26.0142	24.3581	26.0663	25.6175	26.2266	25.7411	24.7833	25.2218	25.9372	26.0328	25.2804	24.9318	24.3947	24.7438	25.0641	26.0657	24.2393	25.9829	25.4702	25.4745	25.8643	25.6013
F5H8D7;P18887;M0QZ96;M0R0D2;M0R1U8;M0QYS5;M0R2N6	F5H8D7;P18887;M0QZ96;M0R0D2;M0R1U8;M0QYS5	X-ray repair cross-complementing protein 6	XRCC6	1.87521	0.0615081	-0.347822	-1.61092	0.0133287	-0.347822	-1.61092	0.0818023	0.980206	0.0319287	0.131163	0.828319	0.0319287	0.131163	1.61746	0.119447	-0.361327	-1.53025	0.0241291	-0.361327	-1.53025	Meso_IPS	Meso_Na2S3_Meso	32.0314	31.8535	31.694	31.9729	32.0109	31.7386	31.2622	32.0333	32.0367	32.0372	32.05	32.0735	31.9351	31.5788	31.4261	31.5625	31.1821	31.5299	31.3183	31.3851	30.9354	31.1797	31.3661
F5H8F7;Q9UBL3-2;Q9UBL3-3;Q9UBL3;H0YBF6	F5H8F7;Q9UBL3-2;Q9UBL3-3;Q9UBL3	ATP-dependent 6-phosphofructokinase, liver type	PFKL	1.13174	0.0987275	0.477036	1.40738	0.0738342	0.477036	1.40738	0.136228	0.956722	-0.0954847	-0.258207	0.730755	-0.0954847	-0.258207	1.61558	0.0759813	-0.773651	-1.97494	0.0242338	-0.773651	-1.97494		Meso_Na2S3_Meso	26.137	27.4723	27.1427	26.3862	27.1954	26.738	26.1833	26.6698	26.9835	26.4025	26.9502	27.3094	27.5067	27.7725	27.2195	27.2915	27.1472	26.9965	25.2534	27.0194	26.6863	26.7331	26.5881
F6QDS0;Q9UMR2;Q9NUU7;Q9UMR2-2;H3BQK0;I3L0H8;Q9UMR2-4;H3BN59;Q9NUU7-2;I3L352;Q9UMR2-3;H3BMQ5;H3BTB3;H3BTX1;J3QL17;H0YD26;E9PR46;A0A1B0GV69;Q9UHL0-2;Q9UHL0	F6QDS0;Q9UMR2;Q9NUU7;Q9UMR2-2;H3BQK0;I3L0H8;Q9UMR2-4;H3BN59;Q9NUU7-2;I3L352;Q9UMR2-3	2-oxoglutarate dehydrogenase, mitochondrial	OGDH	2.44416	0.00670463	-1.00085	-2.74426	0.00359621	-1.00085	-2.74426	0.197178	0.944708	-0.121686	-0.349061	0.635071	-0.121686	-0.349061	1.41523	0.0942162	-0.630488	-1.72917	0.0384391	-0.630488	-1.72917	Meso_IPS	Meso_Na2S3_Meso	28.0664	27.9143	28.058	28.1173	28.6331	28.4422	27.4482	28.4375	28.0403	27.4206	28.4682	28.6864	28.0228	27.2645	27.7846	26.7371	26.7777	26.6395	26.8686	26.5872	26.2255	26.7214	26.2603
H7C3P4;F6S8M0;P15586-2;P15586;F5H4C6;H0YFA9	H7C3P4;F6S8M0;P15586-2;P15586;F5H4C6;H0YFA9	N-acetylglucosamine-6-sulfatase	GNS	0.455759	0.309889	0.690585	0.85831	0.35014	0.690585	0.85831	0.504845	0.78626	0.903324	0.951189	0.312719	0.903324	0.951189	0.148009	0.761384	0.167586	0.310402	0.711199	0.167586	0.310402			23.7404	25.8291	25.2361	27.104	24.0938	26.7511	29.1557	24.6583	25.4991	26.6625	25.5522	26.6468	26.6568	26.7927	26.5451	26.4076	24.0244	26.4715	26.6157	26.0653	26.3722	26.0323	26.5469
F6T1Q0;Q6L8Q7-2;Q6L8Q7	F6T1Q0;Q6L8Q7-2;Q6L8Q7	Macrophage migration inhibitory factor	MIF	0.813874	0.260242	0.247671	0.951266	0.153506	0.247671	0.951266	0.315631	0.918651	0.134163	0.47181	0.48347	0.134163	0.47181	1.61554	0.0859321	-0.61046	-1.84875	0.024236	-0.61046	-1.84875		Meso_Na2S3_Meso	33.6371	33.6367	34.1291	33.3374	34.1624	33.9966	33.4401	33.8118	34.1846	33.8572	34.1681	34.2423	33.999	34.3233	34.0063	33.7872	34.3166	33.9528	33.766	33.4913	33.3161	34.2621	33.1306
F6VRR5;Q9BY77;Q9BY77-2;F8WCX5;Q6R954	F6VRR5;Q9BY77;Q9BY77-2;F8WCX5	Early endosome antigen 1	EEA1	1.91015	0.0487498	-0.390272	-1.71133	0.0122984	-0.390272	-1.71133	0.135192	0.967021	-0.0521412	-0.209963	0.732501	-0.0521412	-0.209963	1.61302	0.189858	-0.231476	-1.2352	0.0243771	-0.231476	-1.2352	Meso_IPS	Meso_Na2S3_Meso	27.509	27.1705	26.6855	26.8203	27.1067	26.863	26.6718	26.8332	27.0348	26.9155	27.1886	27.1984	26.6134	26.4902	26.6782	26.5766	26.764	26.691	26.6487	26.5997	26.2115	26.4523	26.2298
F6VZ39;Q9H0Z9;Q9H0Z9-2;Q9BX46;E9PSF1;H0YA61;A6NG75;H0Y8S7;Q9BX46-5;Q9BX46-2	F6VZ39;Q9H0Z9;Q9H0Z9-2;Q9BX46	Adenylyl cyclase-associated protein 1;Adenylyl cyclase-associated protein	CAP1	0.0454283	0.909866	0.0518538	0.102662	0.900682	0.0518538	0.102662	0.177838	0.935408	-0.235587	-0.376127	0.663991	-0.235587	-0.376127	1.60688	0.0744476	-0.803026	-1.98695	0.024724	-0.803026	-1.98695		Meso_Na2S3_Meso	30.3625	28.2383	29.0323	28.6814	29.3996	28.9835	29.9413	27.9352	29.6283	27.3748	28.6363	29.7683	30.445	28.5466	28.9631	28.8964	29.3585	28.7992	28.8142	28.4125	28.4706	28.0353	27.9951
F8VPD4;P27708;H7BZB3;H7C2E4	F8VPD4;P27708	Serine/arginine repetitive matrix protein 1	SRRM1	2.43393	0.00708014	0.983304	2.7234	0.00368191	0.983304	2.7234	0.00759687	0.995628	-0.00854206	-0.0176736	0.98266	-0.00854206	-0.0176736	2.22457	0.0657017	-0.747471	-2.37257	0.00596248	-0.747471	-2.37257	Meso_IPS	Meso_Na2S3_Meso	26.4845	27.6947	26.8226	27.4683	27.9694	27.7344	26.9254	26.4769	27.9845	26.7008	28.1903	27.8449	28.6292	28.0199	28.6914	28.2278	28.3441	28.1614	27.9623	27.6978	26.835	28.1287	27.4911
F8VQE1;Q9UHB6-2;Q9UHB6-5;Q9UHB6;Q9UHB6-4;F8VS07;Q9UHB6-3;F8VRN8	F8VQE1;Q9UHB6-2;Q9UHB6-5;Q9UHB6;Q9UHB6-4;F8VS07;Q9UHB6-3	Nuclear autoantigenic sperm protein	NASP	0.819172	0.313891	-0.187949	-0.85014	0.151645	-0.187949	-0.85014	0.169486	0.964033	0.0451438	0.220016	0.676884	0.0451438	0.220016	1.60538	0.120912	-0.359175	-1.52101	0.0248099	-0.359175	-1.52101		Meso_Na2S3_Meso	31.2135	30.8508	30.7906	31.3044	31.3858	31.213	31.1694	31.0569	31.1927	31.1306	31.2874	31.192	31.2437	30.7988	30.9591	30.7859	30.9281	30.9147	30.966	30.737	30.2217	30.7629	30.3094
F8VQZ7;P50579-2;F8VRR3;F8VY03;F8VZX9	F8VQZ7;P50579-2;F8VRR3	60S ribosomal protein L32	RPL32	3.07331	0.0081393	-0.601413	-2.63747	0.000844679	-0.601413	-2.63747	0.0180635	0.999658	0.00703716	0.0300274	0.95926	0.00703716	0.0300274	1.60431	0.121278	-0.357522	-1.51756	0.024871	-0.357522	-1.51756	Meso_IPS	Meso_Na2S3_Meso	30.3749	30.2458	30.6372	30.5361	30.7796	30.7209	30.1278	30.4637	30.7517	30.4691	30.7081	30.8164	30.1862	29.7656	29.9783	30.0861	30.1025	29.5673	29.9351	29.7626	29.2722	29.6019	29.4691
F8VZ70;F8VUB0;Q96GM5-2;Q96GM5;F8VW95;F8VRQ4	F8VZ70;F8VUB0;Q96GM5-2;Q96GM5	SWI/SNF-related matrix-associated actin-dependent regulator of chromatin subfamily D member 1	SMARCD1	2.12446	0.0142616	-0.767178	-2.32626	0.00750829	-0.767178	-2.32626	0.0101832	0.998514	-0.00625451	-0.0201763	0.976825	-0.00625451	-0.0201763	1.13271	0.163858	-0.38704	-1.31761	0.0736707	-0.38704	-1.31761	Meso_IPS		28.34	27.1922	27.0311	27.4858	27.4419	27.4399	27.877	27.2795	27.3793	27.4572	27.6576	27.2427	27.3144	26.6228	26.5757	26.6776	26.8198	26.3174	26.8747	26.3062	26.1967	26.3495	26.4398
F8VUB4;F8VV52;Q9NZN8-4;Q9NZN8;F8VQD8;Q9NZN8-5;A0A087X050;F8VVY1;F8VX63;Q9NZN8-2;F8VQF4;F8VRS8;F8W145	F8VUB4;F8VV52;Q9NZN8-4;Q9NZN8;F8VQD8;Q9NZN8-5;A0A087X050;F8VVY1;F8VX63	CCR4-NOT transcription complex subunit 2	CNOT2	0.0851563	0.821657	0.12866	0.195863	0.821947	0.12866	0.195863	0.0599135	0.980497	-0.0872768	-0.139774	0.871137	-0.0872768	-0.139774	0.359276	0.459473	-0.563383	-0.707551	0.437244	-0.563383	-0.707551			24.9402	27.1779	27.4654	27.1765	27.4647	27.3078	26.9969	27.2625	27.2259	27.2405	27.1329	25.1501	27.4455	27.5378	27.4199	25.1164	27.3538	27.431	23.6179	27.1328	26.8983	27.1476	27.3041
F8VVA7;P61923;P61923-4;F8W651;P61923-5;F8VXB1;F8VUC5;F8W156;F8VYZ4;F8VYK5;F8VXR1;P61923-2;P61923-3	F8VVA7;P61923;P61923-4;F8W651;P61923-5;F8VXB1;F8VUC5;F8W156;F8VYZ4	Coatomer subunit zeta-1	COPZ1	0.882947	0.315578	0.173706	0.844965	0.130934	0.173706	0.844965	0.264954	0.943396	0.0662832	0.322796	0.543308	0.0662832	0.322796	3.92901	0.0769714	-0.495917	-2.73268	0.000117757	-0.495917	-2.73268		Meso_Na2S3_Meso	27.472	27.0787	26.9982	27.3292	26.9671	26.9238	27.132	27.3296	27.1643	26.9821	27.3275	27.2311	27.4904	27.4006	27.1873	27.3575	27.2113	27.164	26.7533	27.0452	26.6664	26.8915	26.6535
F8VVM2;Q00325-2;Q00325;F8VWR4;F8VWQ0;F8VY00;F8VYH5	F8VVM2;Q00325-2;Q00325	Phosphate carrier protein, mitochondrial	SLC25A3	3.19865	0.00860353	-0.555825	-2.60124	0.000632927	-0.555825	-2.60124	1.45209	0.640584	-0.291159	-1.32523	0.0353107	-0.291159	-1.32523	1.29558	0.165212	-0.321844	-1.31404	0.0506313	-0.321844	-1.31404	Meso_IPS		29.9835	30.3815	30.1995	30.2086	29.9986	29.8087	29.4821	29.8142	30.0809	29.9397	29.6653	29.8511	29.8638	29.4417	29.5571	29.3703	29.3795	29.6331	29.6616	29.3588	28.8442	29.3519	29.1505
F8VXC8;Q8TAQ2-2;Q8TAQ2-3;Q8TAQ2	F8VXC8;Q8TAQ2-2;Q8TAQ2-3;Q8TAQ2	Glutamine synthetase	GLUL	2.43207	0.00385376	1.62758	3.05703	0.00369772	1.62758	3.05703	NaN	1	0	NaN	NaN	0	NaN	0.115823	0.795411	0.203364	0.26595	0.765908	0.203364	0.26595	Meso_IPS		25.6111	24.0368	24.5265	23.8216	24.5605	25.0158	24.9828	24.6676	23.3286	23.4552	24.6125	24.5298	26.5489	25.2384	25.1238	27.1275	26.5546	26.7446	27.8385	26.6756	25.2553	27.8306	26.6137
F8VXG7;Q99590-2;Q99590;A0A0A0MTP7;A0A087WTB7	F8VXG7;Q99590-2;Q99590	40S ribosomal protein S14	RPS14	0.29609	0.656987	-0.0849775	-0.380885	0.50572	-0.0849775	-0.380885	0.771796	0.838385	0.187215	0.827224	0.169124	0.187215	0.827224	1.60345	0.104228	-0.433852	-1.63959	0.02492	-0.433852	-1.63959		Meso_Na2S3_Meso	31.6017	31.4181	31.7434	31.2821	31.942	31.8668	31.8419	31.9521	31.5168	32.0127	31.8252	31.8287	31.3751	31.5205	31.755	31.5149	31.4393	31.7394	31.6923	31.3499	30.7425	31.2545	30.8032
F8W038;Q8IXM2;Q8IXM2-3;H0YIS7;F8W1H0	F8W038;Q8IXM2;Q8IXM2-3;H0YIS7;F8W1H0	Vinculin	VCL	5.45368	0.000628571	-1.10423	-5.00782	3.51817e-06	-1.10423	-5.00782	0.0282082	0.998228	-0.0106096	-0.0459024	0.937113	-0.0106096	-0.0459024	1.5993	0.0975798	-0.473933	-1.69142	0.0251596	-0.473933	-1.69142	Meso_IPS	Meso_Na2S3_Meso	32.1389	31.6199	31.701	32.0975	31.801	31.7714	31.7553	31.7394	31.7665	32.3177	31.648	31.8392	31.1438	30.5832	30.6922	30.7349	30.7447	30.6056	30.7764	30.3781	29.8746	30.6765	30.0339
F8W7U8;P49959;P49959-3;P49959-2;F5GXT0;F5H742;F5H256	F8W7U8;P49959;P49959-3;P49959-2	Coatomer subunit gamma-1	COPG1	0.271607	0.522519	0.347751	0.54225	0.535049	0.347751	0.54225	0.208979	0.926411	0.285862	0.436061	0.618046	0.285862	0.436061	1.59857	0.0783947	-0.737974	-1.93849	0.0252017	-0.737974	-1.93849		Meso_Na2S3_Meso	25.4661	28.153	28.9097	28.1888	28.8716	28.6886	27.6804	28.5571	28.4927	28.0622	28.6815	28.5192	28.6121	28.6686	28.3549	28.3087	28.0327	28.3874	28.1986	27.8676	27.3654	28.2913	27.6861
F8W8I6;P31483;P31483-3;E5RGV5;F8WE16	F8W8I6;P31483;P31483-3;E5RGV5	Hypoxia up-regulated protein 1	HYOU1	0.224986	0.719952	0.069781	0.306963	0.595681	0.069781	0.306963	0.765867	0.830548	0.198881	0.846323	0.171448	0.198881	0.846323	1.5975	0.0946443	-0.510189	-1.73438	0.0252639	-0.510189	-1.73438		Meso_Na2S3_Meso	29.8964	30.3472	30.455	29.8503	30.2084	30.4333	30.0307	30.406	30.5785	30.3656	30.5231	30.4801	30.294	30.3687	30.1887	29.9845	30.437	30.3364	29.7088	30.2449	29.8018	29.91	29.9586
F8W8M4;O14639-2;O14639-6;A0A9L9PY99;B7Z4H1;A0A3B3IS55;O14639;O14639-3;O14639-5;O14639-4;A0A494C1P1;H0Y7N6;F6XFR5	F8W8M4;O14639-2;O14639-6;A0A9L9PY99;B7Z4H1;A0A3B3IS55;O14639;O14639-3;O14639-5;O14639-4;A0A494C1P1	Cytosolic acyl coenzyme A thioester hydrolase	ACOT7	4.17838	0.00175646	-0.95707	-3.8819	6.63167e-05	-0.95707	-3.8819	0.449672	0.880487	-0.227085	-0.679511	0.355081	-0.227085	-0.679511	1.59501	0.121009	-0.361856	-1.52113	0.025409	-0.361856	-1.52113	Meso_IPS	Meso_Na2S3_Meso	30.3873	30.5914	30.5028	30.181	30.8767	30.602	29.4991	30.0875	30.6053	29.9932	30.7412	30.8524	29.9005	29.3936	29.7845	29.7241	29.3831	29.2129	29.3616	29.3019	28.882	29.3597	29.2875
F8W930;Q9Y6M1-1;Q9Y6M1;Q9Y6M1-5;Q9Y6M1-6;Q9Y6M1-3;Q9Y6M1-4	F8W930;Q9Y6M1-1;Q9Y6M1;Q9Y6M1-5;Q9Y6M1-6;Q9Y6M1-3;Q9Y6M1-4	THUMP domain-containing protein 1	THUMPD1	2.38678	0.0105541	0.757622	2.48623	0.00410416	0.757622	2.48623	1.96693	0.354162	-1.23357	-2.49303	0.0107913	-1.23357	-2.49303	1.4652	0.121401	-0.398825	-1.51766	0.0342612	-0.398825	-1.51766	Meso_IPS	Meso_Na2S3_Meso	25.2815	25.8145	26.4138	26.215	26.537	26.0231	24.7971	23.5271	26.1061	25.1595	24.3903	24.9034	26.9297	26.8883	26.6672	26.4464	26.9174	26.9816	26.6791	26.5676	26.1846	25.8243	26.7019
F8WA05;H0YLF5;P40424-2;P40424-3;P40424;H0YKH1;S4R377;H0YLM3;H0YLD4;H0YLT4;H0YLB0	F8WA05;H0YLF5;P40424-2;P40424-3;P40424	60S ribosomal protein L27a	RPL27A	1.43364	0.254285	-0.160865	-0.964303	0.0368437	-0.160865	-0.964303	0.099124	0.979955	0.0340741	0.149262	0.795932	0.0340741	0.149262	1.59473	0.125074	-0.348999	-1.49781	0.0254256	-0.348999	-1.49781	Meso_IPS	Meso_Na2S3_Meso	32.3758	32.157	32.5054	32.524	32.2377	32.5049	32.1434	32.0317	32.6308	32.7195	32.4862	32.4976	32.2852	32.2303	32.1724	32.2402	32.2538	32.1576	32.3171	32.0123	31.3626	31.9887	31.8594
F8WA11;Q7Z460-5;A0A8V8TRF6;A0A8V8TQK9;A0A8V8TLP7;Q7Z460-2;Q7Z460-4;Q7Z460-3;Q7Z460;H0Y5T1	F8WA11;Q7Z460-5;A0A8V8TRF6;A0A8V8TQK9;A0A8V8TLP7;Q7Z460-2;Q7Z460-4;Q7Z460-3;Q7Z460;H0Y5T1	Insulin-like growth factor 2 mRNA-binding protein 3	IGF2BP3	2.56885	0.0209818	-0.465543	-2.139	0.00269868	-0.465543	-2.139	0.101192	0.980657	0.0311273	0.144777	0.792151	0.0311273	0.144777	1.59447	0.118336	-0.37143	-1.53754	0.0254407	-0.37143	-1.53754	Meso_IPS	Meso_Na2S3_Meso	30.8799	31.0598	30.4762	30.8565	30.8989	30.4803	30.7761	30.8235	30.8731	31.0236	30.5787	30.7635	30.4969	30.0411	30.3131	30.2481	30.4256	30.3336	30.3711	29.9983	29.4985	30.167	29.7996
F8WAE5;Q9BY44-3;Q9BY44;Q9BY44-4;Q9BY44-2;C9IZE1;H7C5R5;H7C5Q3;F8WF18;F8WAT3	F8WAE5;Q9BY44-3;Q9BY44;Q9BY44-4;Q9BY44-2	Eukaryotic translation initiation factor 2A;Eukaryotic translation initiation factor 2A, N-terminally processed	EIF2A	3.40646	0.000815534	-2.67729	-4.36538	0.000392227	-2.67729	-4.36538	0.316406	0.88262	-0.423728	-0.622137	0.482608	-0.423728	-0.622137	0.994945	0.13338	-0.757727	-1.45796	0.101171	-0.757727	-1.45796	Meso_IPS		29.445	29.1757	29.3255	26.4323	28.8047	28.6965	28.6174	29.1228	27.5173	29.1015	26.9848	27.9936	26.5207	26.3179	25.8676	25.9729	26.2157	24.9211	26.3492	25.3258	24.0913	25.7928	25.3726
F8WCU9;Q68CP9-3;Q68CP9;F8W108;F8VWP4;A0A087WY37	F8WCU9;Q68CP9-3;Q68CP9;F8W108	Acylamino-acid-releasing enzyme	APEH	0.0305141	0.937517	0.03936	0.0714575	0.93215	0.03936	0.0714575	0.0970928	0.964071	-0.134979	-0.218452	0.799663	-0.134979	-0.218452	1.59401	0.0713369	0.93481	2.04825	0.0254675	0.93481	2.04825		Meso_Na2S3_Meso	29.5317	27.9437	29.4223	27.8811	28.3945	27.9995	27.3039	27.7428	29.7161	27.7247	29.5633	28.3122	28.0375	28.0376	27.9088	28.2815	29.835	29.3085	29.4507	29.6404	29.0096	29.9575	29.7087
G3V0I5;P49821-2;P49821;E9PQP1;E9PPS5;E9PPR0;E9PMX3;B4DE93;H0YD04;H0YE81;E9PPD6;E9PJL9;E9PLC6	G3V0I5;P49821-2;P49821;E9PQP1;E9PPS5;E9PPR0;E9PMX3;B4DE93	Histone H3	HIST2H3PS2	2.37238	0.026976	-0.436404	-1.99663	0.00424244	-0.436404	-1.99663	2.86551	0.419533	-0.4508	-2.22327	0.00136298	-0.4508	-2.22327	0.211352	0.791353	0.0571136	0.272063	0.614678	0.0571136	0.272063	Meso_IPS		32.9639	32.4836	32.5469	32.4394	32.4116	32.4456	32.0328	32.0475	32.0099	32.2353	32.3084	31.9524	32.112	32.1127	32.1825	31.7264	32.2849	32.2541	32.0584	32.4459	31.9976	32.0207	32.1897
G3V179;J3KP39;Q9BPY3;E9PMJ2;E9PMW3;E9PIM5	G3V179;J3KP39;Q9BPY3;E9PMJ2	Uncharacterized protein KIAA1671	KIAA1671	0.09437	0.824274	0.0800804	0.192797	0.804693	0.0800804	0.192797	0.304509	0.898684	-0.263336	-0.557047	0.496011	-0.263336	-0.557047	1.59306	0.0768807	-0.78185	-1.96334	0.0255236	-0.78185	-1.96334		Meso_Na2S3_Meso	25.4621	24.6528	24.4987	25.3644	25.2285	24.901	25.0098	25.1901	24.4256	23.2251	25.2859	25.3909	24.4008	25.7716	24.8283	24.8298	26.0727	24.6847	24.7243	23.9673	24.4566	24.5477	24.164
G3V1D3;G3V180;Q9NY33;Q9NY33-4;E9PQ14;Q9NY33-2;E9PNX5;E9PPK9;E9PKK8	G3V1D3;G3V180;Q9NY33;Q9NY33-4;E9PQ14;Q9NY33-2	Phosphomannomutase 2;Phosphomannomutase	PMM2	2.3654	0.0357216	-0.373719	-1.85186	0.00431122	-0.373719	-1.85186	0.584799	0.871024	-0.189507	-0.732385	0.260137	-0.189507	-0.732385	1.44384	0.120561	-0.410779	-1.52332	0.0359885	-0.410779	-1.52332	Meso_IPS	Meso_Na2S3_Meso	27.0802	27.2695	27.43	27.0241	27.4626	27.2445	26.5542	27.2125	27.6105	26.9466	27.0456	27.0045	26.9356	26.9722	26.8191	26.5485	27.0155	26.9777	26.9523	26.816	26.4817	26.4179	26.1948
G3V438;O95433;H0YJ63;H0YJG7;O95433-2;H0YJU2	G3V438;O95433;H0YJ63;H0YJG7;O95433-2	Activator of 90 kDa heat shock protein ATPase homolog 1	AHSA1	0.796867	0.15308	0.601854	1.21311	0.159637	0.601854	1.21311	0.116795	0.95696	0.155207	0.257194	0.764196	0.155207	0.257194	0.82998	0.222945	-0.42243	-1.14361	0.147918	-0.42243	-1.14361			26.3252	28.2557	27.3193	26.4065	28.0017	26.1971	26.2979	26.4785	28.2857	27.0943	28.1924	27.0879	27.4108	28.0895	27.5729	27.7228	28.0854	27.2352	27.1272	27.6604	26.2028	27.3549	27.6216
G3V529;Q9GZR7;Q9GZR7-2;F5GYL3;A0A087WXU8;A0A1W2PRR2	G3V529;Q9GZR7;Q9GZR7-2;F5GYL3;A0A087WXU8;A0A1W2PRR2	28S ribosomal protein S18a, mitochondrial	MRPS18A	1.26125	0.0391611	1.08064	1.80991	0.054796	1.08064	1.80991	0.284393	0.893982	0.440786	0.579753	0.519525	0.440786	0.579753	1.59305	0.0700156	-1.38187	-2.20361	0.0255241	-1.38187	-2.20361		Meso_Na2S3_Meso	25.3569	25.1683	24.3446	25.1202	27.3253	27.1351	25.4569	26.55	25.5998	24.7664	27.2346	27.4873	26.6171	27.0277	26.658	26.7547	26.8863	26.9904	26.0584	26.172	22.9242	25.2712	26.1995
G3V5Z7;P60900;G3V295;P60900-2;G3V3I1;P60900-3;G3V3U4;H0YJC4;G3V4S5;G3V2S7	G3V5Z7;P60900;G3V295;P60900-2;G3V3I1;P60900-3	Paraspeckle component 1	PSPC1	2.35118	0.0153566	-0.614056	-2.28965	0.00445475	-0.614056	-2.28965	0.31238	0.924415	-0.115544	-0.444172	0.487102	-0.115544	-0.444172	1.35749	0.119021	-0.457607	-1.53273	0.0439049	-0.457607	-1.53273	Meso_IPS	Meso_Na2S3_Meso	29.7978	29.7697	29.3329	29.6194	30.2733	30.267	29.8142	29.6262	29.9229	29.6847	29.7584	29.5603	29.2797	29.5208	28.9924	29.0826	29.2469	29.2533	29.1728	29.3515	28.6364	28.8268	28.5365
G3XAH6;P51003;G3V3I9;H0YJL4;A0A0C4DGK1;P51003-2;G3V457	G3XAH6;P51003	Pre-mRNA-splicing factor RBM22	RBM22	2.34855	0.00537692	-1.3114	-2.85368	0.00448177	-1.3114	-2.85368	0.391287	0.890357	0.200487	0.605343	0.406174	0.200487	0.605343	NaN	1	0	NaN	NaN	0	NaN	Meso_IPS		26.6858	26.6818	26.433	26.792	25.3504	26.745	26.5333	26.7387	26.8186	26.6572	26.668	26.4751	25.5181	25.1716	25.4361	25.9463	23.9866	24.761	24.5052	23.9298	23.7055	23.3727	23.8535
G3XAI2;P07942;A0A7I2V4J9;A0A7I2V5X5;A0A7I2V3I5;A0A7I2V2T9;A0A7I2V3J7;A0A7I2V682;A0A7I2V407;A0A7I2V2J0;A0A7I2V5R0;E7EPA6;A0A7I2V2R2;A0A7I2V5T9;C9J296	G3XAI2;P07942;A0A7I2V4J9;A0A7I2V5X5;A0A7I2V3I5;A0A7I2V2T9;A0A7I2V3J7;A0A7I2V682;A0A7I2V407;A0A7I2V2J0;A0A7I2V5R0	Spectrin beta chain, non-erythrocytic 1	SPTBN1	0.162879	0.795851	0.0480054	0.222438	0.687259	0.0480054	0.222438	1.93624	0.51162	0.380839	1.70376	0.0115813	0.380839	1.70376	1.59283	0.155356	-0.278014	-1.34921	0.025537	-0.278014	-1.34921		Meso_Na2S3_Meso	30.4475	30.11	29.8822	30.4181	30.3015	30.2122	30.7552	30.4176	30.614	30.292	30.7144	30.8633	30.5547	30.0072	30.2708	30.4057	30.2527	30.1684	30.213	29.9731	29.9714	30.1914	29.8954
G3XAL9;P55011-3;P55011	G3XAL9;P55011-3;P55011	Solute carrier family 12 member 2	SLC12A2	3.3202	0.00219077	1.2293	3.59412	0.000478413	1.2293	3.59412	0.826544	0.675963	0.587951	1.23482	0.149093	0.587951	1.23482	0.423722	0.420599	-0.433244	-0.761984	0.376945	-0.433244	-0.761984	Meso_IPS		24.6472	24.9277	25.9025	25.2738	24.9404	25.5625	26.192	25.0117	26.4543	26.2523	24.5714	26.3002	26.4649	26.0929	26.7455	25.8866	26.6815	26.7585	26.7259	26.3429	26.3029	26.4062	23.8075
G5E9D5;Q9BQ52-4;Q9BQ52;E7ES68;Q9BQ52-3;Q9BQ52-2;H7C2I4;V9GYS7;J3QRS2;V9GYU5;J3QL08;J3QLK4	G5E9D5;Q9BQ52-4;Q9BQ52;E7ES68;Q9BQ52-3;Q9BQ52-2;H7C2I4	Ubiquilin-4	UBQLN4	2.34212	0.00868371	0.90577	2.59573	0.00454865	0.90577	2.59573	0.412345	0.87804	0.212359	0.634374	0.38695	0.212359	0.634374	0.166593	0.746071	0.150445	0.330031	0.681407	0.150445	0.330031	Meso_IPS		30.1732	30.2992	30.2144	30.6331	30.677	30.4891	30.6338	30.3647	30.6678	30.1436	30.3145	31.6358	32.0965	30.84	30.8504	31.9701	30.9484	31.2152	32.168	31.7209	31.402	31.7316	30.2291
G5E9Q6;P35080-2;C9J0J7;C9JQ45;C9J2N0	G5E9Q6;P35080-2;C9J0J7;C9JQ45	Glucosidase 2 subunit beta	PRKCSH	0.673757	0.346299	0.198065	0.796935	0.211955	0.198065	0.796935	0.571544	0.881689	-0.158163	-0.673315	0.268198	-0.158163	-0.673315	1.58831	0.0942496	-0.518949	-1.73895	0.0258039	-0.518949	-1.73895		Meso_Na2S3_Meso	30.9096	31.2689	31.5131	30.8763	31.472	31.0194	30.9527	31.1024	31.1363	30.6964	31.0637	31.159	30.9527	31.5202	31.576	31.2708	31.4549	31.4732	31.3151	31.1619	30.6418	31.0832	30.7888
G5E9Y3;Q8WWN8;Q8WWN8-2;Q05CH1	G5E9Y3;Q8WWN8;Q8WWN8-2	Arf-GAP with Rho-GAP domain, ANK repeat and PH domain-containing protein 3	ARAP3	3.31055	0.00287879	-0.935339	-3.28528	0.000489155	-0.935339	-3.28528	1.39628	0.603664	0.340466	1.39282	0.0401528	0.340466	1.39282	0.839372	0.185789	-0.592354	-1.24849	0.144753	-0.592354	-1.24849	Meso_IPS		26.0865	26.0196	26.2871	26.0127	26.756	26.1999	26.1754	26.4861	26.5739	26.7223	26.7152	26.7317	25.886	25.0145	25.0507	25.2648	25.0017	25.532	25.659	24.8791	23.7861	25.407	23.5797
G5EA30;Q92879-2;Q92879-3;Q92879;Q92879-4;Q92879-6;Q92879-5;E9PKU1;E9PQK4;E9PSH0;F5H0D8;F5H4Y5;E9PKA1;F5H3J7	G5EA30;Q92879-2;Q92879-3;Q92879;Q92879-4;Q92879-6;Q92879-5;E9PKU1	F-actin-capping protein subunit alpha-2	CAPZA2	2.33608	0.00318881	-2.73623	-3.20486	0.00461229	-2.73623	-3.20486	0.440807	0.842349	-0.567444	-0.816955	0.362404	-0.567444	-0.816955	0.381833	0.411537	0.941529	0.779774	0.415113	0.941529	0.779774	Meso_IPS		28.661	28.5659	28.0168	28.9034	28.0621	28.779	25.0949	28.3268	28.6816	28.5003	28.8043	28.1757	24.5653	25.1441	24.4271	28.2893	27.8294	24.3157	24.4076	28.5021	27.7269	28.1955	27.514
G5EA31;P53992;P53992-2	G5EA31;P53992	Peptidyl-prolyl cis-trans isomerase-like 3;Peptidyl-prolyl cis-trans isomerase	PPIL3	1.65195	0.0904383	0.312195	1.44804	0.0222868	0.312195	1.44804	0.00398722	0.99791	0.00196679	0.00735314	0.990861	0.00196679	0.00735314	1.58635	0.132156	-0.334511	-1.46694	0.0259211	-0.334511	-1.46694	Meso_IPS	Meso_Na2S3_Meso	27.7428	27.9212	28.3964	28.0495	28.2728	28.2352	27.5281	27.9966	28.3447	28.0623	28.4503	28.2476	28.3684	28.4431	28.561	28.5195	28.4425	28.1564	28.5139	28.3015	27.9068	28.0221	27.9922
P31943;G8JLB6;E9PCY7;H0YBD7;A0A9L9PY23;D6RBM0;D6RIU0;D6RIT2;D6RFM3;D6RDU3;D6RAM1;E5RGV0;E7EN40;E7EQJ0;D6RDL0;H0YAQ2;D6RF17;D6R9D3;E5RJ94	P31943;G8JLB6;E9PCY7;H0YBD7;A0A9L9PY23;D6RBM0	Sorcin	SRI	2.329	0.00341419	-2.49798	-3.16195	0.00468813	-2.49798	-3.16195	1.34596	0.446652	-1.91644	-2.04482	0.0450858	-1.91644	-2.04482	0.0932432	0.831468	0.185022	0.221134	0.806783	0.185022	0.221134	Meso_IPS		28.2926	28.0286	29.1593	27.6207	25.8788	28.0918	28.3253	27.5958	24.0706	26.1918	24.71	24.6797	25.0858	25.3692	23.6751	25.7675	24.6455	27.5407	25.3986	26.8324	25.7627	24.4123	26.9565
Q8IUD2;G8JLD3;X6RLX0;Q8IUD2-3;Q8IUD2-2;X6RM00;Q8IUD2-4;A0A8J9C065;Q8IUD2-5;K7EKH8;A0A8I5KS52;K7EPD6;K7EPP6;A0A8I5QKW1;H7C4G9;O15083;K7EP25;A0A8I5KT07	Q8IUD2;G8JLD3;X6RLX0;Q8IUD2-3;Q8IUD2-2;X6RM00;Q8IUD2-4;A0A8J9C065;Q8IUD2-5	CCAAT/enhancer-binding protein zeta	CEBPZ	2.32674	0.0358475	-0.378459	-1.84946	0.00471261	-0.378459	-1.84946	0.495437	0.90782	0.104554	0.523237	0.319568	0.104554	0.523237	0.858848	0.307659	-0.233926	-0.953761	0.138405	-0.233926	-0.953761	Meso_IPS		29.0764	28.8751	29.0534	29.2467	28.8128	28.8718	29.3054	28.764	29.0911	29.1233	29.1865	29.0932	28.5744	28.4904	28.6698	28.8601	28.7587	28.3121	28.5466	28.5781	27.8503	28.6637	28.3514
H0Y4E0;H0Y6Y4;Q9Y5K5-2;Q9Y5K5-4;Q9Y5K5-3;Q9Y5K5;H0Y4K0;H0Y636;Q5LJA5;Q5LJA9;Q5LJB0	H0Y4E0;H0Y6Y4;Q9Y5K5-2;Q9Y5K5-4;Q9Y5K5-3;Q9Y5K5;H0Y4K0;H0Y636;Q5LJA5;Q5LJA9	Ubiquitin carboxyl-terminal hydrolase isozyme L5;Ubiquitin carboxyl-terminal hydrolase	UCHL5	0.503991	0.284263	-0.604451	-0.903084	0.313335	-0.604451	-0.903084	1.37982	0.445767	-1.73264	-2.05757	0.0417046	-1.73264	-2.05757	0.155798	0.736818	0.235144	0.340835	0.698557	0.235144	0.340835			27.6503	27.5651	27.7201	27.7444	27.6647	27.5597	24.1246	24.5865	27.8204	24.107	27.425	27.445	27.7979	27.5302	24.2144	27.4466	27.6551	27.6334	27.9325	27.4631	26.8573	27.3289	27.0863
H0Y4E8;Q9Y2K2-7;Q9Y2K2-8;Q9Y2K2	H0Y4E8;Q9Y2K2-7;Q9Y2K2-8;Q9Y2K2	Serine/threonine-protein kinase SIK3	SIK3	0.00327487	0.993142	-0.00311979	-0.00737223	0.992488	-0.00311979	-0.00737223	NaN	1	0	NaN	NaN	0	NaN	0.746451	0.212586	-0.615282	-1.16962	0.179287	-0.615282	-1.16962			24.3243	25.3538	25.5936	24.538	24.6486	24.7791	25.0666	25.4584	25.4515	24.5727	24.6591	24.9463	24.9453	25.0299	25.0639	25.2335	23.6381	25.3079	24.3149	25.0036	22.6328	24.7996	24.45
H0Y8C6;O00410;O00410-3;O00410-2;E7EV12;E7EQT5;H0Y3V4;E7ETV3;C9J875;C9JQT6;C9JZD8;E7ETV8;E7ESZ1;E7EWK4;E7EX05;O60518	H0Y8C6;O00410;O00410-3;O00410-2	Hsc70-interacting protein;Putative protein FAM10A5	ST13;ST13P5	0.375717	0.686157	0.0593732	0.347709	0.421001	0.0593732	0.347709	0.493937	0.895518	-0.137867	-0.594399	0.320673	-0.137867	-0.594399	1.58611	0.113214	-0.391934	-1.56755	0.0259351	-0.391934	-1.56755		Meso_Na2S3_Meso	30.902	30.8019	30.8445	31.1646	30.7919	30.8831	30.2224	30.7211	30.883	30.749	31.075	30.9102	30.9629	30.8117	31.0772	30.886	31.076	30.9305	30.8224	30.0898	30.5927	31.0591	30.5509
H0Y938;H0YAC7;P35606-2;P35606;A0A7I2V258;A0A7I2V3G0;A0A7I2YQF9;D6RBZ7;D6RCL6;D6RBG7;D6RBT6;D6R997	H0Y938;H0YAC7;P35606-2;P35606;A0A7I2V258	Lipoma-preferred partner	LPP	1.02241	0.260698	0.195896	0.949875	0.0949713	0.195896	0.949875	0.83172	0.837054	-0.178694	-0.835929	0.147326	-0.178694	-0.835929	1.58297	0.145723	-0.299801	-1.39476	0.0261237	-0.299801	-1.39476		Meso_Na2S3_Meso	28.0548	27.6799	27.8762	28.0574	28.0866	28.0608	27.5441	27.5524	27.8639	28.0221	28.0622	27.6986	28.4956	27.9705	28.0116	28.3281	28.0679	28.1173	28.0867	27.726	27.6855	28.126	27.8364
H0Y993;P35659;A0A494C028;P35659-2;A0A494C198;B4DFG0;H0Y8X0;D6RDA2;D6R9L5	H0Y993;P35659;A0A494C028;P35659-2;A0A494C198;B4DFG0;H0Y8X0	Interleukin enhancer-binding factor 3	ILF3	2.59648	0.0400456	-0.328049	-1.80165	0.00253232	-0.328049	-1.80165	0.655844	0.913464	-0.0842333	-0.512025	0.22088	-0.0842333	-0.512025	1.5813	0.107678	-0.420185	-1.60841	0.0262243	-0.420185	-1.60841	Meso_IPS	Meso_Na2S3_Meso	31.7856	31.5349	31.8526	31.6631	31.6603	31.7503	31.7636	31.5558	31.7276	31.469	31.5756	31.6497	31.6464	31.2751	31.3613	31.1647	31.3522	31.4788	31.5474	31.0158	30.5624	31.0348	30.9944
H0Y9X1;Q96EY4;D6RA57;D6RE67;D6RC31	H0Y9X1;Q96EY4;D6RA57	DNA-directed RNA polymerase II subunit RPB2;DNA-directed RNA polymerase	POLR2B	2.3101	0.0140684	0.665437	2.33361	0.00489666	0.665437	2.33361	0.482698	0.882439	-0.19634	-0.673854	0.329081	-0.19634	-0.673854	0.649427	0.356326	-0.262765	-0.867818	0.224167	-0.262765	-0.867818	Meso_IPS		27.1379	27.4793	27.3189	27.1125	27.8388	27.8218	27.0765	26.865	27.6693	26.957	27.3533	27.6099	28.0656	28.0325	27.7967	28.2604	27.8683	28.6782	27.351	28.2645	27.4154	27.9373	28.1129
H0Y9Y2;Q8NFC6	H0Y9Y2;Q8NFC6	Non-specific lipid-transfer protein	SCP2	2.30734	0.00959758	-0.854774	-2.52825	0.00492791	-0.854774	-2.52825	1.30002	0.559661	-0.520006	-1.55912	0.0501159	-0.520006	-1.55912	2.02556	0.0691579	-1.25741	-2.55334	0.00942854	-1.25741	-2.55334	Meso_IPS	Meso_Na2S3_Meso	30.6783	29.7507	30.584	30.181	29.8403	30.2261	30.231	28.9402	29.7335	29.6635	29.6248	29.9474	29.5524	29.7166	29.4957	28.5776	29.0821	29.7075	27.4544	29.3823	28.533	26.9301	28.0838
H0YAN8;O15013-7;O15013-4;O15013-5;O15013-6;O15013;E9PB39	H0YAN8;O15013-7;O15013-4;O15013-5;O15013-6;O15013	Glutamine--fructose-6-phosphate aminotransferase [isomerizing] 2	GFPT2	2.30677	0.00600735	-1.25851	-2.79282	0.00493437	-1.25851	-2.79282	0.324698	0.898174	-0.229475	-0.562349	0.47348	-0.229475	-0.562349	NaN	1	0	NaN	NaN	0	NaN	Meso_IPS		24.7368	25.7413	26.4681	25.468	26.4279	26.2007	25.7281	25.9437	25.2769	25.7642	25.874	25.0791	25.2039	24.3241	23.8338	24.2902	25.1708	24.669	24.6582	24.5248	24.7695	23.8079	24.4991
H0YC42;H0YC44;P55327-8;H7C5V3;U3KQQ8	H0YC42;H0YC44;P55327-8	Tumor protein D52	TPD52	0.147187	0.703431	-0.246088	-0.328488	0.712546	-0.246088	-0.328488	1.75182	0.3547	1.84952	2.45797	0.0177085	1.84952	2.45797	1.05988	0.104423	-1.19779	-1.63728	0.0871211	-1.19779	-1.63728			25.0459	25.9071	25.0311	25.2648	25.9553	24.7605	24.7873	25.7318	28.044	28.0215	28.3617	28.1155	24.0247	25.3414	27.7475	23.983	23.7947	25.5967	24.2194	23.4147	23.942	24.2609	23.8393
H0YDT6;O00303;A0A7I2YQA0;A0A7I2V4S2;A0A1W2PP79	H0YDT6;O00303	S-formylglutathione hydrolase	ESD	0.171939	0.786145	-0.0506239	-0.23385	0.673071	-0.0506239	-0.23385	0.0234824	0.998518	-0.0127535	-0.0442206	0.947365	-0.0127535	-0.0442206	1.5812	0.0694884	1.42525	2.203	0.0262303	1.42525	2.203		Meso_Na2S3_Meso	25.5648	26.2034	26.0743	26.1443	26.0839	25.9188	25.3882	25.6786	26.3539	25.9778	26.0846	26.4301	26.17	25.9891	25.7556	25.9705	26.0473	25.7533	26.1239	25.284	28.1164	28.4867	27.9994
H0YDT8;Q9NPA0	H0YDT8;Q9NPA0	ER membrane protein complex subunit 7	EMC7	0.310091	0.442423	-0.741367	-0.653921	0.489676	-0.741367	-0.653921	0.028481	0.991029	-0.07827	-0.0739496	0.936524	-0.07827	-0.0739496	1.47798	0.070506	2.13864	2.21197	0.0332673	2.13864	2.21197		Meso_Na2S3_Meso	28.419	25.5318	28.1343	25.4486	26.2516	24.7627	27.5272	27.9181	25.3728	28.2998	24.9908	23.9696	24.5221	25.0845	24.7643	23.3506	28.0102	28.368	28.2606	28.3143	27.2399	28.4767	27.6527
P53041;H0YDU8;A8MU39	P53041;H0YDU8;A8MU39	Fructose-bisphosphate aldolase C;Fructose-bisphosphate aldolase	ALDOC	1.88998	0.0462454	0.409378	1.73811	0.0128832	0.409378	1.73811	0.112953	0.96931	-0.0495879	-0.186568	0.770987	-0.0495879	-0.186568	1.58056	0.117398	-0.378387	-1.54281	0.0262686	-0.378387	-1.54281	Meso_IPS	Meso_Na2S3_Meso	29.8204	30.0792	30.0861	29.7567	30.1141	30.1425	29.2904	29.8763	30.2945	29.8595	30.2305	30.1501	30.4569	30.4471	30.2736	29.9781	30.4388	30.8607	30.1219	30.1618	29.9258	30.1957	30.1317
H0YF06;Q9GZT6-3;Q9GZT6-2;Q9GZT6	H0YF06;Q9GZT6-3;Q9GZT6-2;Q9GZT6	Coiled-coil domain-containing protein 90B, mitochondrial	CCDC90B	NaN	1	0	NaN	NaN	0	NaN	NaN	1	0	NaN	NaN	0	NaN	0.0184433	0.971205	0.0113475	0.0363376	0.958422	0.0113475	0.0363376			25.2771	24.5249	25.861	24.4254	25.1937	24.8392	24.763	24.8533	24.8498	24.5087	24.7616	25.2429	25.4811	24.6573	24.9278	25.1874	24.8254	24.9226	24.8422	25.2828	24.9881	24.2475	25.3079
H0YFD6;P40939;A0A2R8Y4F5;A0A2R8YG21;A0A2R8Y688;P40939-2	H0YFD6;P40939;A0A2R8Y4F5;A0A2R8YG21	Nuclear pore complex protein Nup214	NUP214	0.376436	0.645594	-0.0740684	-0.393707	0.420304	-0.0740684	-0.393707	0.0939361	0.982138	-0.0230379	-0.120549	0.805497	-0.0230379	-0.120549	1.57024	0.188258	-0.238411	-1.24164	0.0269005	-0.238411	-1.24164		Meso_Na2S3_Meso	29.2786	28.8931	28.7177	29.0165	29.0724	28.7785	28.8346	28.834	28.9922	29.0372	28.9479	28.9727	28.824	28.8677	28.9811	28.838	28.8583	28.9433	28.9885	28.674	28.3645	28.763	28.5046
H0YG54;H0YGR4;Q9Y3B8-2;Q9Y3B8-3;Q9Y3B8;F5GYG5	H0YG54;H0YGR4;Q9Y3B8-2;Q9Y3B8-3;Q9Y3B8;F5GYG5	Heterochromatin protein 1-binding protein 3	HP1BP3	2.29446	0.0084633	0.976172	2.61525	0.00507622	0.976172	2.61525	0.361457	0.876809	-0.28322	-0.631777	0.435054	-0.28322	-0.631777	1.00259	0.223733	-0.307206	-1.14137	0.0994046	-0.307206	-1.14137	Meso_IPS		26.7362	27.7041	27.1292	27.6353	27.4736	26.2924	25.6296	26.9839	27.5216	26.9389	27.0807	27.1167	27.8275	28.7231	28.0102	27.7193	28.3721	28.1756	27.7664	27.9916	27.7652	27.6125	28.1147
H0YIV9;O43716;J3KMY1	H0YIV9;O43716	Tubulin-specific chaperone D	TBCD	2.28787	0.00637251	-1.23217	-2.76391	0.00515388	-1.23217	-2.76391	1.14863	0.665971	-0.337378	-1.26337	0.0710178	-0.337378	-1.26337	NaN	1	0	NaN	NaN	0	NaN	Meso_IPS		26.4461	26.6396	26.2838	25.8445	26.295	25.715	25.6619	26.1413	25.8303	25.8324	26.0742	25.6597	25.8119	25.5991	23.6458	24.6774	25.0526	25.0442	24.1634	24.6845	24.4011	24.7403	24.4372
H0YJ34;Q96AC1-2;Q96AC1-3;Q96AC1;A0A0U1RRM8;G3V3J0;G3V5R2;G3V281;H0YJB6;A0A8V8TN73	H0YJ34;Q96AC1-2;Q96AC1-3;Q96AC1;A0A0U1RRM8		ARPC1A	1.12304	0.0663484	-0.769486	-1.57752	0.0753288	-0.769486	-1.57752	0.185866	0.940568	0.169186	0.364805	0.65183	0.169186	0.364805	1.56524	0.0914364	-0.584056	-1.7916	0.027212	-0.584056	-1.7916		Meso_Na2S3_Meso	27.3669	25.1815	27.4209	27.5356	27.0851	26.8356	26.8763	27.0456	26.9775	27.1986	27.197	27.1456	26.5475	26.0593	25.6529	26.1961	26.5012	25.8517	25.7014	25.808	25.2141	25.7469	25.9779
H0YJQ1;Q8NEJ9-2;Q8NEJ9;A0A8V8TRJ3;A0A8V8TQS3;H0YJ17;G3V4G1	H0YJQ1;Q8NEJ9-2;Q8NEJ9;A0A8V8TRJ3;A0A8V8TQS3;H0YJ17	Neuroguidin	NGDN	0.504133	0.295434	0.519752	0.881783	0.313233	0.519752	0.881783	0.469224	0.836041	0.495594	0.834271	0.33945	0.495594	0.834271	0.970261	0.228145	-0.311963	-1.12943	0.107088	-0.311963	-1.12943			27.1978	26.9808	26.3581	26.914	26.6799	24.0039	27.0569	26.774	26.9447	26.7972	27.0847	26.4504	26.9983	26.7138	26.8819	26.7551	27.141	26.7628	26.5806	25.8904	26.4895	26.6402	27.1293
H0YKD8;P46779;P46779-2;P46779-3;H0YMF4;P46779-4;P46779-5;H0YLP6	H0YKD8;P46779;P46779-2;P46779-3;H0YMF4;P46779-4;P46779-5;H0YLP6	Eukaryotic translation initiation factor 3 subunit C;Eukaryotic translation initiation factor 3 subunit C-like protein	EIF3C;EIF3CL	2.27775	0.0160839	0.626054	2.26508	0.00527537	0.626054	2.26508	0.630275	0.809463	0.313073	0.901372	0.234274	0.313073	0.901372	1.56321	0.0878229	-0.633934	-1.83454	0.0273396	-0.633934	-1.83454	Meso_IPS	Meso_Na2S3_Meso	28.715	29.4934	29.5527	29.5215	29.1131	29.1607	29.2244	29.5452	29.3485	29.3719	29.3535	30.5913	30.2223	29.8705	29.4378	30.0028	30.075	29.7045	29.8984	29.5043	28.8439	29.754	28.6621
H0YKJ4;H0YK48;A0A494BZZ2;P09493-5;H0YN06	H0YKJ4;H0YK48;A0A494BZZ2;P09493-5	NADH dehydrogenase [ubiquinone] flavoprotein 2, mitochondrial	NDUFV2	0.0119253	0.98232	0.00439358	0.0194227	0.972915	0.00439358	0.0194227	0.904193	0.590676	-1.04805	-1.4449	0.124683	-1.04805	-1.4449	1.56044	0.0995028	-0.481196	-1.67863	0.0275143	-0.481196	-1.67863		Meso_Na2S3_Meso	28.7682	28.5405	28.9779	28.7445	28.7487	28.9237	28.3031	24.641	28.1822	28.4432	28.6079	28.238	29.1907	28.7164	28.828	28.8316	28.8079	28.3554	28.9119	28.528	27.8722	28.2579	28.2424
H0YKT4;H0YNG3;P67812-4;P67812;P67812-3;H0YNX5;P67812-2	H0YKT4;H0YNG3;P67812-4;P67812;P67812-3	Signal peptidase complex catalytic subunit SEC11;Signal peptidase complex catalytic subunit SEC11A	SEC11A	0.908961	0.114221	0.676166	1.34746	0.123322	0.676166	1.34746	0.342837	0.874479	0.352052	0.637748	0.454112	0.352052	0.637748	1.26464	0.0877708	-1.16439	-1.83526	0.0543699	-1.16439	-1.83526			24.9328	24.2646	24.168	24.9423	26.1053	24.911	24.7187	24.9448	26.2553	23.9543	25.5514	26.0117	24.8194	26.1114	26.028	26.2762	25.5149	24.6312	24.6128	23.6827	23.8288	26.2731	23.1609
H0YNE5;H0YLG5;Q96TC7	H0YNE5;H0YLG5;Q96TC7	Regulator of microtubule dynamics protein 3	RMDN3	1.86128	0.0107859	1.4521	2.47387	0.0137633	1.4521	2.47387	0.357542	0.881316	0.369309	0.661602	0.438994	0.369309	0.661602	0.0539207	0.905369	-0.0716003	-0.124468	0.883241	-0.0716003	-0.124468	Meso_IPS		24.8541	25.1226	25.3502	24.4027	23.7478	25.1461	24.6264	24.0693	25.4803	24.5735	25.3292	26.7607	24.6425	25.1938	26.9099	26.8648	27.0439	26.6814	25.2186	26.7988	26.0457	26.4959	26.2977
H0YLY0;Q9Y5S2;A0A0U1RRC3;H0Y6R0;Q09013-12;Q09013-10;Q09013-2;Q09013-8;Q09013-5;Q09013-7;Q09013-11;Q09013-15;Q09013;Q09013-16;Q09013-6;Q09013-1	H0YLY0;Q9Y5S2	Ras-related protein Rap-1b;Ras-related protein Rap-1A;Ras-related protein Rap-1b-like protein	RAP1B;RAP1A	2.27512	0.00406751	-1.98452	-3.00812	0.00530743	-1.98452	-3.00812	1.14392	0.472	-1.54997	-1.78176	0.0717928	-1.54997	-1.78176	1.12418	0.097565	1.15487	1.69451	0.075132	1.15487	1.69451	Meso_IPS		25.4955	28.4633	27.8661	27.5863	25.4931	27.3183	25.0107	26.375	24.0561	27.8896	25.0498	24.5416	25.8396	25.5034	24.495	24.6039	24.6415	25.2322	25.2905	25.2965	27.2669	24.5307	27.5183
H0YN26;P39687;H7BZ09;O95626;O43423	H0YN26;P39687	Transcription factor SOX-2	SOX2	2.27507	0.00384483	-2.22882	-3.0589	0.00530797	-2.22882	-3.0589	0.144467	0.942666	0.216229	0.318033	0.717023	0.216229	0.318033	NaN	1	0	NaN	NaN	0	NaN	Meso_IPS		27.3324	24.3786	28.0179	27.6068	27.6258	28.1577	27.3087	27.3092	27.435	27.7255	27.4636	27.1746	24.5373	25.3657	24.5275	26.0441	24.7583	24.5134	24.3832	24.4073	24.2166	24.3628	22.9266
H3BLU7;O43488;Q8NHP1;O95154	H3BLU7;O43488;Q8NHP1	Aflatoxin B1 aldehyde reductase member 2;Aflatoxin B1 aldehyde reductase member 4	AKR7A2;AKR7L	0.03486	0.920433	-0.0903374	-0.0894592	0.922869	-0.0903374	-0.0894592	1.29436	0.45833	1.48296	1.93024	0.0507742	1.48296	1.93024	0.402876	0.397527	-0.816788	-0.800794	0.39548	-0.816788	-0.800794			26.0924	24.9886	25.2137	27.6824	24.4918	24.5462	24.7679	27.1595	27.5981	27.4075	27.5355	27.4443	27.5051	24.6814	22.8714	27.6919	25.2333	24.4899	24.7118	27.0493	23.9152	24.2336	24.1001
H3BLV9;Q96SB4-4;Q96SB4;Q96SB4-3;D6RBF8;E7ETV6;Q9UPE1	H3BLV9;Q96SB4-4;Q96SB4;Q96SB4-3	Peroxiredoxin-1	PRDX1	3.45741	0.0310408	-0.300456	-1.91719	0.000348812	-0.300456	-1.91719	0.852714	0.891103	-0.0965881	-0.602489	0.140374	-0.0965881	-0.602489	1.55656	0.108693	-0.421631	-1.59778	0.0277613	-0.421631	-1.59778	Meso_IPS	Meso_Na2S3_Meso	33.3584	33.4105	33.576	33.3271	33.5447	33.466	33.2262	33.2046	33.4343	33.3689	33.4549	33.4141	33.2675	33.0118	33.1574	33.1495	33.0647	33.2289	33.1512	33.1006	32.1941	32.9016	32.3928
Q15287;H3BTC0;H3BMM9;H3BV80;Q15287-2;Q15287-3;H3BPG5;H3BMS0;H3BNU7;H3BUL0;H3BRK4;H3BTV0;H3BUG0;H3BTR6;H3BP82;H3BNI3;H3BTY0	Q15287;H3BTC0;H3BMM9;H3BV80;Q15287-2;Q15287-3;H3BPG5;H3BMS0	RNA-binding protein with serine-rich domain 1	RNPS1	1.68751	0.0341011	0.587051	1.87199	0.0205348	0.587051	1.87199	0.532873	0.858648	0.25866	0.776458	0.293175	0.25866	0.776458	2.30298	0.0660848	-0.740167	-2.41479	0.0049776	-0.740167	-2.41479	Meso_IPS	Meso_Na2S3_Meso	28.8772	29.4155	28.7926	29.2169	29.9839	29.8587	29.097	29.5135	29.7665	29.625	29.8011	29.8938	30.2045	29.9724	29.9982	29.7518	29.9981	29.742	29.6742	29.5036	28.4411	29.4373	29.3601
H3BNC9;P08708;H0YN88;A0A075B716;H0YN73;A0A0J9YYC4	H3BNC9;P08708;H0YN88;A0A075B716	Heterogeneous nuclear ribonucleoprotein A3	HNRNPA3	2.28618	0.00399143	-2.06965	-3.03814	0.0051739	-2.06965	-3.03814	1.95141	0.590357	-0.279685	-1.4711	0.0111838	-0.279685	-1.4711	1.55637	0.0658	-3.08535	-2.37448	0.0277732	-3.08535	-2.37448	Meso_IPS	Meso_Na2S3_Meso	31.3821	31.4876	31.7275	31.6954	31.4851	31.2503	31.1771	31.1744	31.3101	31.4369	31.1095	31.1418	31.099	30.04	30.0457	29.0903	26.9168	29.4182	30.5564	28.3452	23.8802	24.4307	25.6463
H3BRE8;Q9BWH6-2;Q9BWH6;H3BPM3;H3BPY8	H3BRE8;Q9BWH6-2;Q9BWH6	ADP-ribosylation factor-like protein 3	ARL3	2.27011	0.0223568	0.515726	2.09865	0.0053689	0.515726	2.09865	1.29154	0.640553	0.330587	1.32642	0.051105	0.330587	1.32642	1.08882	0.195351	-0.328488	-1.21843	0.081505	-0.328488	-1.21843	Meso_IPS		27.9845	27.3063	27.6709	27.8908	27.6453	28.0453	28.3013	28.289	27.7918	28.3151	27.855	27.9743	28.5572	28.4299	28.0589	28.296	27.9498	28.3456	28.6111	27.9996	27.7776	27.8313	27.8119
O14562;H3BRL3;H3BUM8	O14562;H3BRL3;H3BUM8	KRR1 small subunit processome component homolog	KRR1	2.2699	0.00515175	-1.52048	-2.87037	0.0053716	-1.52048	-2.87037	0.342199	0.878337	-0.417769	-0.655612	0.45478	-0.417769	-0.655612	0.0407829	0.920276	-0.0843086	-0.10155	0.910368	-0.0843086	-0.10155	Meso_IPS		25.4508	26.9838	26.8683	24.7817	26.8918	27.0568	25.7218	25.5062	24.8795	25.4371	26.76	27.222	25.2154	24.7588	24.2638	24.9154	24.4764	25.2806	25.5438	26.6078	22.5461	23.8882	26.5612
[truncated: 2,079 more rows]
[truncated: 704 more columns]
