# Supplementary material for: Persulfidation alters gene regulatory programs and promotes endothelial specification
Source: Redox Biol. 2025 Nov 28;89:103926. doi: 10.1016/j.redox.2025.103926 (PMC12721145; doi:10.1016/j.redox.2025.103926)
Supplement: Multimedia component 2 [file mmc2.xlsx]

## Sheet: matrix
Table 2_A. RNAsequencing of the studied groups
Ensembl gene id	Ensembl gene	Ensembl biotype	UniProt proteins	UniProt genes	UniProt accessions	UniProt names	UniProt Ensembl transcripts	UniProt Ensembl proteins	UniProt Ensembl gene ids	Ensembl chr	Ensembl start	Ensembl stop	Ensembl strand	KEGG PATHWAY terms	KEGG PATHWAY ids	Gene Ontology terms	Gene Ontology ids	Mesoderm_ Sol_1	Mesoderm_ Sol_2	Mesoderm_ Sol_3	iPSCs_Sol_1	iPSCs_Sol_2	iPSCs_Sol_3	Mesoderm_ Na2S3_1	Mesoderm_ Na2S3_2	Mesoderm_ Na2S3_3	iPSCs_Na2S3_1	iPSCs_Na2S3_2	iPSCs_Na2S3_3
ENSG00000188404	SELL	protein_coding	L-selectin; L-selectin; L-selectin; L-selectin; L-selectin; L-selectin; L-selectin; Selectin L	SELL, LNHR, LYAM1; SELL, LNHR, LYAM1; SELL, LNHR, LYAM1; SELL, LNHR, LYAM1; SELL, LNHR, LYAM1; SELL; SELL, hCG_37088; SELL	P14151; A0A024R8Z0; B2R6Q8; P15023; Q9UJ43; A0A0H5AY34; Q8WW79; A0A494C0S7	LYAM1_HUMAN; LYAM1_HUMAN; LYAM1_HUMAN; LYAM1_HUMAN; LYAM1_HUMAN; A0A0H5AY34_HUMAN; Q8WW79_HUMAN; A0A494C0S7_HUMAN	ENST00000236147.6, ENST00000650983.1; ENST00000236147.6, ENST00000650983.1; ENST00000236147.6, ENST00000650983.1; ENST00000236147.6, ENST00000650983.1; ENST00000236147.6, ENST00000650983.1; ; ENST00000497295.1	ENSP00000236147.5, ENSP00000498227.1; ENSP00000236147.5, ENSP00000498227.1; ENSP00000236147.5, ENSP00000498227.1; ENSP00000236147.5, ENSP00000498227.1; ENSP00000236147.5, ENSP00000498227.1; ; ENSP00000498707.1	ENSG00000188404	chr1	169690665	169711702	-	Cell adhesion molecules (CAMs)	hsa04514	protease binding, immune system process, regulation of immune system process, binding, protein binding, glycosaminoglycan binding, cell, plasma membrane, integral component of plasma membrane, movement of cell or subcellular component, immune response, cell adhesion, heparin binding, lipid binding, response to endogenous stimulus, external side of plasma membrane, cell surface, cellular process, …	GO:0002020, GO:0002376, GO:0002682, GO:0005488, GO:0005515, GO:0005539, GO:0005623, GO:0005886, GO:0005887, GO:0006928, GO:0006955, GO:0007155, GO:0008201, GO:0008289, GO:0009719, GO:0009897, GO:0009986, GO:0009987, GO:0010033, GO:0010243, GO:0014070, GO:0014074, GO:0016020, GO:0016021, GO:0016477, GO:0019899, GO:0022610, GO:0030246, GO:0031224, GO:0031226, GO:0033198, GO:0040011, GO:0042221, GO:…	0	1	0	1	0	2	0	2	1	1	0	0
ENSG00000133710	SPINK5	protein_coding	Serine protease inhibitor Kazal-type 5; Serine protease inhibitor Kazal-type 5; Serine protease inhibitor Kazal-type 5; Serine protease inhibitor Kazal-type 5; Serine protease inhibitor Kazal-type 5; Serine protease inhibitor Kazal-type 5; Serine protease inhibitor Kazal-type 5; Serine protease inhibitor Kazal-type 5; Serine protease inhibitor Kazal-type 5; Serine protease inhibitor Kazal-type 5;…	SPINK5; SPINK5; SPINK5; SPINK5; SPINK5; SPINK5; SPINK5; SPINK5; SPINK5; SPINK5; SPINK5; SPINK5; SPINK5	Q9NQ38; A8MYE8; B7WPB7; D6REN5; O75770; Q3LX95; Q3LX96; Q3LX97; Q96PP2; Q96PP3; E5RG22; E5RFU9; E7EWP9	ISK5_HUMAN; ISK5_HUMAN; ISK5_HUMAN; ISK5_HUMAN; ISK5_HUMAN; ISK5_HUMAN; ISK5_HUMAN; ISK5_HUMAN; ISK5_HUMAN; ISK5_HUMAN; E5RG22_HUMAN; E5RFU9_HUMAN; E7EWP9_HUMAN	ENST00000256084.8, ENST00000359874.7, ENST00000398454.5; ENST00000256084.8, ENST00000359874.7, ENST00000398454.5; ENST00000256084.8, ENST00000359874.7, ENST00000398454.5; ENST00000256084.8, ENST00000359874.7, ENST00000398454.5; ENST00000256084.8, ENST00000359874.7, ENST00000398454.5; ENST00000256084.8, ENST00000359874.7, ENST00000398454.5; ENST00000256084.8, ENST00000359874.7, ENST00000398454.5; …	ENSP00000256084.7, ENSP00000352936.3, ENSP00000381472.1; ENSP00000256084.7, ENSP00000352936.3, ENSP00000381472.1; ENSP00000256084.7, ENSP00000352936.3, ENSP00000381472.1; ENSP00000256084.7, ENSP00000352936.3, ENSP00000381472.1; ENSP00000256084.7, ENSP00000352936.3, ENSP00000381472.1; ENSP00000256084.7, ENSP00000352936.3, ENSP00000381472.1; ENSP00000256084.7, ENSP00000352936.3, ENSP00000381472.1; …	ENSG00000133710	chr5	148025683	148137382	+			angiogenesis, blood vessel development, cell activation, hair follicle development, vasculature development, immune effector process, immune system process, production of molecular mediator of immune response, immune system development, leukocyte differentiation, regulation of immune system process, negative regulation of immune system process, regulation of leukocyte activation, regulation of im…	GO:0001525, GO:0001568, GO:0001775, GO:0001942, GO:0001944, GO:0002252, GO:0002376, GO:0002440, GO:0002520, GO:0002521, GO:0002682, GO:0002683, GO:0002694, GO:0002697, GO:0002698, GO:0002700, GO:0002701, GO:0002759, GO:0002775, GO:0002778, GO:0002784, GO:0002785, GO:0002786, GO:0002787, GO:0002831, GO:0002832, GO:0002920, GO:0002921, GO:0004857, GO:0004866, GO:0004867, GO:0005576, GO:0005622, GO:…	368	452	251	241	216	181	324	209	291	412	271	434
ENSG00000237054	PRMT5-AS1	lncRNA								chr14	22918947	22926900	+					146	151	177	139	151	157	125	133	139	86	101	94
ENSG00000164111	ANXA5	protein_coding	Annexin A5; Annexin A5; Annexin A5; Annexin A5; Annexin A5; Annexin A5; Annexin; Annexin; Annexin A5; Annexin	ANXA5, ANX5, ENX2, PP4; ANXA5, ANX5, ENX2, PP4; ANXA5, ANX5, ENX2, PP4; ANXA5, ANX5, ENX2, PP4; ANXA5, ANX5, ENX2, PP4; ANXA5, ANX5, ENX2, PP4; ANXA5; ANXA5; ANXA5; ANXA5	P08758; D3DNW7; Q6FHB3; Q6FI16; Q8WV69; Q9UDH9; D6RBE9; D6RBL5; D6RCN3; E9PHT9	ANXA5_HUMAN; ANXA5_HUMAN; ANXA5_HUMAN; ANXA5_HUMAN; ANXA5_HUMAN; ANXA5_HUMAN; D6RBE9_HUMAN; D6RBL5_HUMAN; D6RCN3_HUMAN; E9PHT9_HUMAN	ENST00000296511.10; ENST00000296511.10; ENST00000296511.10; ENST00000296511.10; ENST00000296511.10; ENST00000296511.10; ENST00000515017.5; ENST00000501272.6; ENST00000513728.1; ENST00000506395.5	ENSP00000296511.5; ENSP00000296511.5; ENSP00000296511.5; ENSP00000296511.5; ENSP00000296511.5; ENSP00000296511.5; ENSP00000424199.1; ENSP00000424106.1; ENSP00000427135.1; ENSP00000421421.1	ENSG00000164111	chr4	121667946	121696995	-			mitophagy, macromitophagy, positive regulation of defense response to virus by host, immune effector process, immune system process, regulation of immune system process, regulation of immune effector process, peptide secretion, regulation of peptide secretion, negative regulation of peptide secretion, regulation of response to biotic stimulus, catalytic activity, enzyme inhibitor activity, phosph…	GO:0000422, GO:0000423, GO:0002230, GO:0002252, GO:0002376, GO:0002682, GO:0002697, GO:0002790, GO:0002791, GO:0002792, GO:0002831, GO:0003824, GO:0004857, GO:0004859, GO:0005102, GO:0005215, GO:0005388, GO:0005488, GO:0005509, GO:0005515, GO:0005543, GO:0005544, GO:0005576, GO:0005615, GO:0005622, GO:0005623, GO:0005634, GO:0005737, GO:0005783, GO:0005829, GO:0005886, GO:0005911, GO:0005912, GO:…	1108	1045	1047	1012	1107	1077	948	976	804	823	794	705
ENSG00000280776	LINC01202	lncRNA								chr5	161907111	162001536	-					6	5	3	1	1	3	3	1	6	0	0	1
ENSG00000272843	ENSG00000272843	lncRNA								chr7	72924418	72925125	-					0	3	3	1	7	3	4	9	5	1	2	5
ENSG00000287048	ENSG00000287048	lncRNA								chr2	156788731	156865701	+					5	2	3	0	0	0	0	0	0	0	0	0
ENSG00000144339	TMEFF2	protein_coding	Tomoregulin-2; Tomoregulin-2; Tomoregulin-2; Tomoregulin-2; Tomoregulin-2; Tomoregulin-2; Tomoregulin-2; Tomoregulin-2; Tomoregulin-2; Tomoregulin-2; Alternative protein TMEFF2	TMEFF2, HPP1, TENB2, TPEF, UNQ178/PRO204; TMEFF2, HPP1, TENB2, TPEF, UNQ178/PRO204; TMEFF2, HPP1, TENB2, TPEF, UNQ178/PRO204; TMEFF2, HPP1, TENB2, TPEF, UNQ178/PRO204; TMEFF2, HPP1, TENB2, TPEF, UNQ178/PRO204; TMEFF2, HPP1, TENB2, TPEF, UNQ178/PRO204; TMEFF2, HPP1, TENB2, TPEF, UNQ178/PRO204; TMEFF2, HPP1, TENB2, TPEF, UNQ178/PRO204; TMEFF2, HPP1, TENB2, TPEF, UNQ178/PRO204; TMEFF2, HPP1, TENB2, …	Q9UIK5; Q2FA44; Q4ZFW4; Q53H90; Q53RE1; Q8N2R5; Q9NR15; Q9NSS5; Q9P2Y9; Q9UK65; L8E8R4	TEFF2_HUMAN; TEFF2_HUMAN; TEFF2_HUMAN; TEFF2_HUMAN; TEFF2_HUMAN; TEFF2_HUMAN; TEFF2_HUMAN; TEFF2_HUMAN; TEFF2_HUMAN; TEFF2_HUMAN; L8E8R4_HUMAN	ENST00000272771.10, ENST00000392314.5, ENST00000409056.3; ENST00000272771.10, ENST00000392314.5, ENST00000409056.3; ENST00000272771.10, ENST00000392314.5, ENST00000409056.3; ENST00000272771.10, ENST00000392314.5, ENST00000409056.3; ENST00000272771.10, ENST00000392314.5, ENST00000409056.3; ENST00000272771.10, ENST00000392314.5, ENST00000409056.3; ENST00000272771.10, ENST00000392314.5, ENST00000409…	ENSP00000272771.5, ENSP00000376128.1, ENSP00000386871.3; ENSP00000272771.5, ENSP00000376128.1, ENSP00000386871.3; ENSP00000272771.5, ENSP00000376128.1, ENSP00000386871.3; ENSP00000272771.5, ENSP00000376128.1, ENSP00000386871.3; ENSP00000272771.5, ENSP00000376128.1, ENSP00000386871.3; ENSP00000272771.5, ENSP00000376128.1, ENSP00000386871.3; ENSP00000272771.5, ENSP00000376128.1, ENSP00000386871.3; …	ENSG00000144339	chr2	191949043	192194933	-			morphogenesis of an epithelium, morphogenesis of an epithelial sheet, extracellular region, movement of cell or subcellular component, response to stress, organelle organization, plasma membrane organization, cytoskeleton organization, actin filament organization, metabolic process, biosynthetic process, macromolecule biosynthetic process, response to wounding, anatomical structure morphogenesis,…	GO:0002009, GO:0002011, GO:0005576, GO:0006928, GO:0006950, GO:0006996, GO:0007009, GO:0007010, GO:0007015, GO:0008152, GO:0009058, GO:0009059, GO:0009611, GO:0009653, GO:0009888, GO:0009889, GO:0009890, GO:0009892, GO:0009987, GO:0010256, GO:0010556, GO:0010558, GO:0010605, GO:0010639, GO:0016020, GO:0016021, GO:0016043, GO:0016477, GO:0019222, GO:0022607, GO:0030029, GO:0030036, GO:0030038, GO:…	25	55	55	33	23	56	0	1	0	25	25	29
ENSG00000243910	TUBA4B	protein_coding	Putative tubulin-like protein alpha-4B	TUBA4B, TUBA4	Q9H853	TBA4B_HUMAN	ENST00000490341.3	ENSP00000487719.1	ENSG00000243910	chr2	219253243	219272197	+					1	4	3	4	1	6	1	0	1	3	7	2
ENSG00000228063	LYPLAL1-DT	lncRNA								chr1	218976672	219173961	-					4	13	2	3	6	3	3	6	3	6	1	5
ENSG00000150527	MIA2	protein_coding	Melanoma inhibitory activity protein 2; Melanoma inhibitory activity protein 2; Melanoma inhibitory activity protein 2; Melanoma inhibitory activity protein 2; Melanoma inhibitory activity protein 2; Melanoma inhibitory activity protein 2; Melanoma inhibitory activity protein 2; Melanoma inhibitory activity protein 2; Melanoma inhibitory activity protein 2; Melanoma inhibitory activity protein 2;…	MIA2, CTAGE5, MEA11, MEA6, MGEA11, MGEA6; MIA2, CTAGE5, MEA11, MEA6, MGEA11, MGEA6; MIA2, CTAGE5, MEA11, MEA6, MGEA11, MGEA6; MIA2, CTAGE5, MEA11, MEA6, MGEA11, MGEA6; MIA2, CTAGE5, MEA11, MEA6, MGEA11, MGEA6; MIA2, CTAGE5, MEA11, MEA6, MGEA11, MGEA6; MIA2, CTAGE5, MEA11, MEA6, MGEA11, MGEA6; MIA2, CTAGE5, MEA11, MEA6, MGEA11, MGEA6; MIA2, CTAGE5, MEA11, MEA6, MGEA11, MGEA6; MIA2, CTAGE5, MEA11, …	Q96PC5; A0A193H6U5; A1L4H0; B3KRA6; B4DQS6; D3DSA6; G3XAC5; O00169; O15320; Q6MZN2; Q6P2R8; Q86TF6; Q8IX92; Q8IX93; Q9H6C1; G3V599; G3V3C4; Q6PIE7; G3V5K6; G3V4M1	MIA2_HUMAN; MIA2_HUMAN; MIA2_HUMAN; MIA2_HUMAN; MIA2_HUMAN; MIA2_HUMAN; MIA2_HUMAN; MIA2_HUMAN; MIA2_HUMAN; MIA2_HUMAN; MIA2_HUMAN; MIA2_HUMAN; MIA2_HUMAN; MIA2_HUMAN; MIA2_HUMAN; G3V599_HUMAN; G3V3C4_HUMAN; Q6PIE7_HUMAN; G3V5K6_HUMAN; G3V4M1_HUMAN	ENST00000280082.4, ENST00000280083.7, ENST00000341502.9, ENST00000341749.7, ENST00000348007.7, ENST00000396158.6, ENST00000396165.8, ENST00000553352.1, ENST00000556148.5, ENST00000557038.5, ENST00000640607.2; ENST00000280082.4, ENST00000280083.7, ENST00000341502.9, ENST00000341749.7, ENST00000348007.7, ENST00000396158.6, ENST00000396165.8, ENST00000553352.1, ENST00000556148.5, ENST00000557038.5, …	ENSP00000280082.3, ENSP00000280083.3, ENSP00000339286.5, ENSP00000343897.3, ENSP00000343912.3, ENSP00000379462.2, ENSP00000379468.4, ENSP00000450449.1, ENSP00000452562.1, ENSP00000450869.1, ENSP00000491014.1; ENSP00000280082.3, ENSP00000280083.3, ENSP00000339286.5, ENSP00000343897.3, ENSP00000343912.3, ENSP00000379462.2, ENSP00000379468.4, ENSP00000450449.1, ENSP00000452562.1, ENSP00000450869.1, …	ENSG00000150527	chr14	39230231	39388513	+			binding, protein binding, intracellular, cell, cytoplasm, endoplasmic reticulum, endoplasmic reticulum membrane, transport, ER to Golgi vesicle-mediated transport, enzyme activator activity, endomembrane system, membrane, vesicle-mediated transport, enzyme regulator activity, nuclear outer membrane-endoplasmic reticulum membrane network, positive regulation of catalytic activity, organelle, membr…	GO:0005488, GO:0005515, GO:0005622, GO:0005623, GO:0005737, GO:0005783, GO:0005789, GO:0006810, GO:0006888, GO:0008047, GO:0012505, GO:0016020, GO:0016192, GO:0030234, GO:0042175, GO:0043085, GO:0043226, GO:0043227, GO:0043229, GO:0043231, GO:0044093, GO:0044422, GO:0044424, GO:0044425, GO:0044432, GO:0044444, GO:0044446, GO:0044464, GO:0046907, GO:0048193, GO:0050790, GO:0051179, GO:0051234, GO:…	562	620	580	370	328	352	338	340	397	391	401	352
ENSG00000196787	H2AC11	protein_coding	Histone H2A type 1; Histone H2A type 1; Histone H2A type 1; Histone H2A type 1	H2AC11, H2AFP, HIST1H2AG, H2AC13, H2AFC, HIST1H2AI, H2AC15, H2AFD, HIST1H2AK, H2AC16, H2AFI, HIST1H2AL, H2AC17, H2AFN, HIST1H2AM; H2AC11, H2AFP, HIST1H2AG, H2AC13, H2AFC, HIST1H2AI, H2AC15, H2AFD, HIST1H2AK, H2AC16, H2AFI, HIST1H2AL, H2AC17, H2AFN, HIST1H2AM; H2AC11, H2AFP, HIST1H2AG, H2AC13, H2AFC, HIST1H2AI, H2AC15, H2AFD, HIST1H2AK, H2AC16, H2AFI, HIST1H2AL, H2AC17, H2AFN, HIST1H2AM; H2AC11, H…	P0C0S8; P02261; Q2M1R2; Q76PA6	H2A1_HUMAN; H2A1_HUMAN; H2A1_HUMAN; H2A1_HUMAN	ENST00000358739.5, ENST00000359193.4, ENST00000359611.4, ENST00000613174.2, ENST00000618958.2; ENST00000358739.5, ENST00000359193.4, ENST00000359611.4, ENST00000613174.2, ENST00000618958.2; ENST00000358739.5, ENST00000359193.4, ENST00000359611.4, ENST00000613174.2, ENST00000618958.2; ENST00000358739.5, ENST00000359193.4, ENST00000359611.4, ENST00000613174.2, ENST00000618958.2	ENSP00000351589.3, ENSP00000352119.2, ENSP00000352627.3, ENSP00000482538.2, ENSP00000482431.2; ENSP00000351589.3, ENSP00000352119.2, ENSP00000352627.3, ENSP00000482538.2, ENSP00000482431.2; ENSP00000351589.3, ENSP00000352119.2, ENSP00000352627.3, ENSP00000482538.2, ENSP00000482431.2; ENSP00000351589.3, ENSP00000352119.2, ENSP00000352627.3, ENSP00000482538.2, ENSP00000482431.2	ENSG00000196787	chr6	27133043	27133535	+	Systemic lupus erythematosus, Alcoholism	hsa05322, hsa05034	nuclear chromosome, chromatin, nucleosome, nuclear chromatin, nucleic acid binding, DNA binding, binding, protein binding, extracellular region, intracellular, cell, nucleus, chromosome, nucleobase-containing compound metabolic process, chromatin organization, chromatin silencing, transcription, DNA-templated, regulation of transcription, DNA-templated, cellular aromatic compound metabolic proces…	GO:0000228, GO:0000785, GO:0000786, GO:0000790, GO:0003676, GO:0003677, GO:0005488, GO:0005515, GO:0005576, GO:0005622, GO:0005623, GO:0005634, GO:0005694, GO:0006139, GO:0006325, GO:0006342, GO:0006351, GO:0006355, GO:0006725, GO:0006807, GO:0006996, GO:0008152, GO:0009058, GO:0009059, GO:0009889, GO:0009890, GO:0009892, GO:0009987, GO:0010467, GO:0010468, GO:0010556, GO:0010558, GO:0010605, GO:…	6	3	5	14	15	17	1	4	5	7	11	7
ENSG00000135124	P2RX4	protein_coding	P2X purinoceptor 4; P2X purinoceptor 4; P2X purinoceptor 4; P2X purinoceptor 4; P2X purinoceptor 4; P2X purinoceptor 4; P2X purinoceptor 4; P2X purinoceptor 4; P2X purinoceptor 4; ATP receptor; Purinergic receptor P2X 4; Purinergic receptor P2X 4; Purinergic receptor P2X4; Purinergic receptor P2X 4; Purinergic receptor P2X 4	P2RX4; P2RX4; P2RX4; P2RX4; P2RX4; P2RX4; P2RX4; P2RX4; P2RX4; P2RX4, hCG_27358; P2RX4; P2RX4; P2RX4; P2RX4; P2RX4	Q99571; E7EPF7; F6RU17; O00450; O14722; Q5U089; Q5U090; Q8N4N1; Q9UBG9; B7Z4R5; H0YF70; F5H2S3; K4KBD6; F5GZQ9; F5H1M6	P2RX4_HUMAN; P2RX4_HUMAN; P2RX4_HUMAN; P2RX4_HUMAN; P2RX4_HUMAN; P2RX4_HUMAN; P2RX4_HUMAN; P2RX4_HUMAN; P2RX4_HUMAN; B7Z4R5_HUMAN; H0YF70_HUMAN; F5H2S3_HUMAN; K4KBD6_HUMAN; F5GZQ9_HUMAN; F5H1M6_HUMAN	ENST00000337233.9, ENST00000359949.11, ENST00000542067.5; ENST00000337233.9, ENST00000359949.11, ENST00000542067.5; ENST00000337233.9, ENST00000359949.11, ENST00000542067.5; ENST00000337233.9, ENST00000359949.11, ENST00000542067.5; ENST00000337233.9, ENST00000359949.11, ENST00000542067.5; ENST00000337233.9, ENST00000359949.11, ENST00000542067.5; ENST00000337233.9, ENST00000359949.11, ENST00000542…	ENSP00000336607.4, ENSP00000353032.7, ENSP00000438329.1; ENSP00000336607.4, ENSP00000353032.7, ENSP00000438329.1; ENSP00000336607.4, ENSP00000353032.7, ENSP00000438329.1; ENSP00000336607.4, ENSP00000353032.7, ENSP00000438329.1; ENSP00000336607.4, ENSP00000353032.7, ENSP00000438329.1; ENSP00000336607.4, ENSP00000353032.7, ENSP00000438329.1; ENSP00000336607.4, ENSP00000353032.7, ENSP00000438329.1; …	ENSG00000135124	chr12	121210065	121234106	+	Neuroactive ligand-receptor interaction, Calcium signaling pathway	hsa04080, hsa04020	nucleotide binding, lytic vacuole, action potential, purinergic nucleotide receptor activity, cell activation, nucleoside binding, purine nucleoside binding, tissue homeostasis, regulation of sodium ion transport, system process, muscle system process, circulatory system process, heart process, cardiac muscle hypertrophy, signal transducer activity, receptor activity, transmembrane signaling rece…	GO:0000166, GO:0000323, GO:0001508, GO:0001614, GO:0001775, GO:0001882, GO:0001883, GO:0001894, GO:0002028, GO:0003008, GO:0003012, GO:0003013, GO:0003015, GO:0003300, GO:0004871, GO:0004872, GO:0004888, GO:0004931, GO:0005102, GO:0005215, GO:0005216, GO:0005230, GO:0005231, GO:0005261, GO:0005488, GO:0005507, GO:0005515, GO:0005524, GO:0005576, GO:0005622, GO:0005623, GO:0005634, GO:0005635, GO:…	260	220	194	172	182	145	228	235	215	270	221	265
ENSG00000172901	LVRN	protein_coding	Aminopeptidase Q; Aminopeptidase Q; Aminopeptidase Q; Aminopeptidase Q; Aminopeptidase Q; Aminopeptidase Q; Aminopeptidase Q; Aminopeptidase Q	LVRN, AQPEP; LVRN, AQPEP; LVRN, AQPEP; LVRN, AQPEP; LVRN, AQPEP; LVRN, AQPEP; LVRN, AQPEP; LVRN, AQPEP	Q6Q4G3; A8K6J0; C9JGD2; Q32MR1; Q4G0I9; Q4G0V2; Q86XA3; Q8NBZ2	AMPQ_HUMAN; AMPQ_HUMAN; AMPQ_HUMAN; AMPQ_HUMAN; AMPQ_HUMAN; AMPQ_HUMAN; AMPQ_HUMAN; AMPQ_HUMAN	ENST00000357872.9, ENST00000503329.5, ENST00000504467.5, ENST00000512314.5, ENST00000514509.5; ENST00000357872.9, ENST00000503329.5, ENST00000504467.5, ENST00000512314.5, ENST00000514509.5; ENST00000357872.9, ENST00000503329.5, ENST00000504467.5, ENST00000512314.5, ENST00000514509.5; ENST00000357872.9, ENST00000503329.5, ENST00000504467.5, ENST00000512314.5, ENST00000514509.5; ENST00000357872.9, …	ENSP00000350541.4, ENSP00000427418.1, ENSP00000423604.1, ENSP00000427500.1, ENSP00000427574.1; ENSP00000350541.4, ENSP00000427418.1, ENSP00000423604.1, ENSP00000427500.1, ENSP00000427574.1; ENSP00000350541.4, ENSP00000427418.1, ENSP00000423604.1, ENSP00000427500.1, ENSP00000427574.1; ENSP00000350541.4, ENSP00000427418.1, ENSP00000423604.1, ENSP00000427500.1, ENSP00000427574.1; ENSP00000350541.4, …	ENSG00000172901	chr5	115962454	116027619	+			system process, circulatory system process, catalytic activity, aminopeptidase activity, binding, intracellular, cell, cytoplasm, plasma membrane, proteolysis, peptide metabolic process, nitrogen compound metabolic process, cell communication, signal transduction, cell-cell signaling, blood circulation, metabolic process, regulation of blood pressure, peptidase activity, metalloexopeptidase activ…	GO:0003008, GO:0003013, GO:0003824, GO:0004177, GO:0005488, GO:0005622, GO:0005623, GO:0005737, GO:0005886, GO:0006508, GO:0006518, GO:0006807, GO:0007154, GO:0007165, GO:0007267, GO:0008015, GO:0008152, GO:0008217, GO:0008233, GO:0008235, GO:0008237, GO:0008238, GO:0008270, GO:0009056, GO:0009987, GO:0016020, GO:0016021, GO:0016787, GO:0019538, GO:0023052, GO:0031224, GO:0032501, GO:0033218, GO:…	4	9	2	4	3	3	13	12	22	6	8	9
ENSG00000110090	CPT1A	protein_coding	Carnitine O-palmitoyltransferase 1, liver isoform; Carnitine O-palmitoyltransferase 1, liver isoform; Carnitine O-palmitoyltransferase 1, liver isoform; Carnitine palmitoyltransferase I; Carnitine palmitoyltransferase 1A; Carnitine palmitoyltransferase 1A; Carnitine palmitoyltransferase 1A; Carnitine palmitoyltransferase 1A	CPT1A, CPT1; CPT1A, CPT1; CPT1A, CPT1; CPT1A; CPT1A; CPT1A; CPT1A; CPT1A	P50416; Q8TCU0; Q9BWK0; Q8WZ48; H3BP22; H3BUJ0; H3BUV7; H3BMD2	CPT1A_HUMAN; CPT1A_HUMAN; CPT1A_HUMAN; Q8WZ48_HUMAN; H3BP22_HUMAN; H3BUJ0_HUMAN; H3BUV7_HUMAN; H3BMD2_HUMAN	ENST00000265641.10, ENST00000376618.6, ENST00000539743.5, ENST00000540367.5; ENST00000265641.10, ENST00000376618.6, ENST00000539743.5, ENST00000540367.5; ENST00000265641.10, ENST00000376618.6, ENST00000539743.5, ENST00000540367.5; ENST00000569129.5; ENST00000561996.1; ENST00000565318.5; ENST00000538994.1	ENSP00000265641.4, ENSP00000365803.2, ENSP00000446108.1, ENSP00000439084.1; ENSP00000265641.4, ENSP00000365803.2, ENSP00000446108.1, ENSP00000439084.1; ENSP00000265641.4, ENSP00000365803.2, ENSP00000446108.1, ENSP00000439084.1; ENSP00000455116.1; ENSP00000457663.1; ENSP00000457826.1; ENSP00000454332.1	ENSG00000110090	chr11	68754620	68844410	-	AMPK signaling pathway, Adipocytokine signaling pathway, Glucagon signaling pathway, Insulin resistance, Fatty acid degradation, Fatty acid metabolism, PPAR signaling pathway	hsa04152, hsa04920, hsa04922, hsa04931, hsa00071, hsa01212, hsa03320	response to acid chemical, long-chain fatty acid metabolic process, peptide secretion, regulation of peptide secretion, catalytic activity, carnitine O-palmitoyltransferase activity, binding, protein binding, intracellular, cell, cytoplasm, mitochondrion, mitochondrial envelope, mitochondrial outer membrane, mitochondrial inner membrane, carbohydrate metabolic process, monosaccharide metabolic pr…	GO:0001101, GO:0001676, GO:0002790, GO:0002791, GO:0003824, GO:0004095, GO:0005488, GO:0005515, GO:0005622, GO:0005623, GO:0005737, GO:0005739, GO:0005740, GO:0005741, GO:0005743, GO:0005975, GO:0005996, GO:0006006, GO:0006082, GO:0006461, GO:0006577, GO:0006629, GO:0006631, GO:0006635, GO:0006638, GO:0006639, GO:0006641, GO:0006807, GO:0006810, GO:0006811, GO:0006820, GO:0006839, GO:0006853, GO:…	599	671	623	1384	1375	1240	77	63	77	874	1033	758
ENSG00000166689	PLEKHA7	protein_coding	Pleckstrin homology domain-containing family A member 7; Pleckstrin homology domain-containing family A member 7; Pleckstrin homology domain-containing family A member 7; Pleckstrin homology domain-containing family A member 7; Pleckstrin homology domain containing A7; Pleckstrin homology domain containing A7; Pleckstrin homology domain containing A7; Pleckstrin homology domain containing A7; HCG…	PLEKHA7; PLEKHA7; PLEKHA7; PLEKHA7; PLEKHA7; PLEKHA7; PLEKHA7; PLEKHA7; PLEKHA7, hCG_1992264; PLEKHA7; PLEKHA7; PLEKHA7; PLEKHA7; PLEKHA7; PLEKHA7	Q6IQ23; B4DK33; B4DWC3; Q86VZ7; A0A1B0GUN0; H0YDE2; A0A1B0GTN9; E9PKC0; Q8IUS9; E9PN45; E9PL74; A0A1B0GUM1; A0A8Q3WLI9; E9PIK1; A0A8V8TMS3	PKHA7_HUMAN; PKHA7_HUMAN; PKHA7_HUMAN; PKHA7_HUMAN; A0A1B0GUN0_HUMAN; H0YDE2_HUMAN; A0A1B0GTN9_HUMAN; E9PKC0_HUMAN; Q8IUS9_HUMAN; E9PN45_HUMAN; E9PL74_HUMAN; A0A1B0GUM1_HUMAN; A0A8Q3WLI9_HUMAN; E9PIK1_HUMAN; A0A8V8TMS3_HUMAN	ENST00000355661.7; ENST00000355661.7; ENST00000355661.7; ENST00000355661.7; ENST00000636113.1; ENST00000530489.5; ENST00000637162.1; ENST00000531066.6; ENST00000532079.1; ENST00000525581.2; ENST00000636090.1; ENST00000696749.1; ENST00000528376.5; ENST00000698836.1	ENSP00000347883.2; ENSP00000347883.2; ENSP00000347883.2; ENSP00000347883.2; ENSP00000490177.1; ENSP00000433467.1; ENSP00000489780.1; ENSP00000435389.1; ENSP00000434812.1; ENSP00000431455.1; ENSP00000490167.1; ENSP00000512848.1; ENSP00000435806.1; ENSP00000513972.1	ENSG00000166689	chr11	16777297	17014415	-			binding, protein binding, extracellular region, intracellular, cell, nucleus, cytoplasm, centrosome, microtubule organizing center, cytoskeleton, cell-cell junction, adherens junction, cell-cell adherens junction, zonula adherens, cell adhesion, cellular process, microtubule cytoskeleton, cellular component organization, single organismal cell-cell adhesion, biological adhesion, cell junction, ve…	GO:0005488, GO:0005515, GO:0005576, GO:0005622, GO:0005623, GO:0005634, GO:0005737, GO:0005813, GO:0005815, GO:0005856, GO:0005911, GO:0005912, GO:0005913, GO:0005915, GO:0007155, GO:0009987, GO:0015630, GO:0016043, GO:0016337, GO:0022610, GO:0030054, GO:0031982, GO:0031988, GO:0034330, GO:0034331, GO:0043226, GO:0043227, GO:0043228, GO:0043229, GO:0043230, GO:0043231, GO:0043232, GO:0043296, GO:…	119	109	75	306	351	544	22	60	25	557	1069	520
ENSG00000183346	CABCOCO1	protein_coding	Ciliary-associated calcium-binding coiled-coil protein 1; Ciliary-associated calcium-binding coiled-coil protein 1; Chromosome 10 open reading frame 107, isoform CRA_b, Ciliary associated calcium binding coiled-coil 1; Ciliary associated calcium binding coiled-coil 1	CABCOCO1, C10orf107; CABCOCO1, C10orf107; CABCOCO1, C10orf107, hCG_41369; CABCOCO1	Q8IVU9; Q5T1B8; A0A7I2UT39; H0Y3I3	CBCO1_HUMAN; CBCO1_HUMAN; A0A7I2UT39_HUMAN; H0Y3I3_HUMAN	ENST00000330194.2; ENST00000330194.2; ENST00000648843.3; ENST00000389639.3	ENSP00000328698.2; ENSP00000328698.2; ENSP00000496918.2; ENSP00000374290.4	ENSG00000183346	chr10	61662929	61766766	+					4	0	2	0	0	0	35	33	23	0	0	1
ENSG00000064703	DDX20	protein_coding	Probable ATP-dependent RNA helicase DDX20; Probable ATP-dependent RNA helicase DDX20; Probable ATP-dependent RNA helicase DDX20; Probable ATP-dependent RNA helicase DDX20; Probable ATP-dependent RNA helicase DDX20; Probable ATP-dependent RNA helicase DDX20; Probable ATP-dependent RNA helicase DDX20; RNA helicase; ATP-dependent RNA helicase; RNA helicase; RNA helicase; RNA helicase; RNA helicase; …	DDX20, DP103, GEMIN3; DDX20, DP103, GEMIN3; DDX20, DP103, GEMIN3; DDX20, DP103, GEMIN3; DDX20, DP103, GEMIN3; DDX20, DP103, GEMIN3; DDX20, DP103, GEMIN3; DDX20; DDX20; DDX20; DDX20; DDX20; DDX20; DDX20; DDX20; DDX20	Q9UHI6; B4DWV7; Q96F72; Q9NVM3; Q9UF59; Q9UIY0; Q9Y659; A0A7P0T9T8; A0A7P0Z4K8; Q8NEH0; A0A7P0T8G7; A0A7P0TBA6; A0A7P0TB94; A0A7P0Z4I9; Q8IYV2; Q8TDR3	DDX20_HUMAN; DDX20_HUMAN; DDX20_HUMAN; DDX20_HUMAN; DDX20_HUMAN; DDX20_HUMAN; DDX20_HUMAN; A0A7P0T9T8_HUMAN; A0A7P0Z4K8_HUMAN; Q8NEH0_HUMAN; A0A7P0T8G7_HUMAN; A0A7P0TBA6_HUMAN; A0A7P0TB94_HUMAN; A0A7P0Z4I9_HUMAN; Q8IYV2_HUMAN; Q8TDR3_HUMAN	ENST00000369702.5, ENST00000533164.6, ENST00000679724.1; ENST00000369702.5, ENST00000533164.6, ENST00000679724.1; ENST00000369702.5, ENST00000533164.6, ENST00000679724.1; ENST00000369702.5, ENST00000533164.6, ENST00000679724.1; ENST00000369702.5, ENST00000533164.6, ENST00000679724.1; ENST00000369702.5, ENST00000533164.6, ENST00000679724.1; ENST00000369702.5, ENST00000533164.6, ENST00000679724.1; …	ENSP00000358716.4, ENSP00000434085.1, ENSP00000505857.1; ENSP00000358716.4, ENSP00000434085.1, ENSP00000505857.1; ENSP00000358716.4, ENSP00000434085.1, ENSP00000505857.1; ENSP00000358716.4, ENSP00000434085.1, ENSP00000505857.1; ENSP00000358716.4, ENSP00000434085.1, ENSP00000505857.1; ENSP00000358716.4, ENSP00000434085.1, ENSP00000505857.1; ENSP00000358716.4, ENSP00000434085.1, ENSP00000505857.1; …	ENSG00000064703	chr1	111754832	111775602	+	RNA transport	hsa03013	reproduction, negative regulation of transcription from RNA polymerase II promoter, nucleotide binding, spliceosomal tri-snRNP complex assembly, RNA splicing, via transesterification reactions, RNA splicing, via transesterification reactions with bulged adenosine as nucleophile, spliceosomal snRNP assembly, mRNA splicing, via spliceosome, nucleoside binding, purine nucleoside binding, development…	GO:0000003, GO:0000122, GO:0000166, GO:0000244, GO:0000375, GO:0000377, GO:0000387, GO:0000398, GO:0001882, GO:0001883, GO:0003006, GO:0003676, GO:0003677, GO:0003724, GO:0003824, GO:0004004, GO:0004386, GO:0005488, GO:0005515, GO:0005524, GO:0005622, GO:0005623, GO:0005634, GO:0005654, GO:0005737, GO:0005829, GO:0005856, GO:0006139, GO:0006351, GO:0006355, GO:0006357, GO:0006366, GO:0006396, GO:…	798	761	778	631	663	719	696	689	721	586	648	587
ENSG00000198752	CDC42BPB	protein_coding	Serine/threonine-protein kinase MRCK beta; Serine/threonine-protein kinase MRCK beta; Serine/threonine-protein kinase MRCK beta; Serine/threonine-protein kinase MRCK beta; Serine/threonine-protein kinase MRCK beta; non-specific serine/threonine protein kinase; CDC42BPB protein; CDC42 binding protein kinase beta	CDC42BPB, KIAA1124; CDC42BPB, KIAA1124; CDC42BPB, KIAA1124; CDC42BPB, KIAA1124; CDC42BPB, KIAA1124; CDC42BPB; CDC42BPB; CDC42BPB	Q9Y5S2; A9JR72; Q2L7A5; Q86TJ1; Q9ULU5; H0YLY0; Q86XZ8; A0A0U1RRC3	MRCKB_HUMAN; MRCKB_HUMAN; MRCKB_HUMAN; MRCKB_HUMAN; MRCKB_HUMAN; H0YLY0_HUMAN; Q86XZ8_HUMAN; A0A0U1RRC3_HUMAN	ENST00000361246.7; ENST00000361246.7; ENST00000361246.7; ENST00000361246.7; ENST00000361246.7; ENST00000559043.2; ENST00000558321.5	ENSP00000355237.2; ENSP00000355237.2; ENSP00000355237.2; ENSP00000355237.2; ENSP00000355237.2; ENSP00000453384.2; ENSP00000489452.1	ENSG00000198752	chr14	102932380	103057549	-			nucleotide binding, magnesium ion binding, nucleoside binding, purine nucleoside binding, catalytic activity, protein kinase activity, protein serine/threonine kinase activity, binding, protein binding, ATP binding, extracellular region, intracellular, cell, cytoplasm, cytoskeleton, plasma membrane, cell-cell junction, cellular protein modification process, protein phosphorylation, phosphorus met…	GO:0000166, GO:0000287, GO:0001882, GO:0001883, GO:0003824, GO:0004672, GO:0004674, GO:0005488, GO:0005515, GO:0005524, GO:0005576, GO:0005622, GO:0005623, GO:0005737, GO:0005856, GO:0005886, GO:0005911, GO:0006464, GO:0006468, GO:0006793, GO:0006796, GO:0006928, GO:0006996, GO:0007010, GO:0007154, GO:0007163, GO:0007165, GO:0008152, GO:0009987, GO:0015629, GO:0016020, GO:0016043, GO:0016301, GO:…	2308	2287	2161	2106	2079	1932	2222	2272	2045	1800	1760	1608
ENSG00000155545	MIER3	protein_coding	Mesoderm induction early response protein 3; Mesoderm induction early response protein 3; Mesoderm induction early response protein 3; Mesoderm induction early response protein 3; Mesoderm induction early response protein 3; Mesoderm induction early response protein 3; Mesoderm induction early response protein 3; Mesoderm induction early response protein 3; MIER family member 3; MIER family membe…	MIER3; MIER3; MIER3; MIER3; MIER3; MIER3; MIER3; MIER3; MIER3; MIER3; MIER3	Q7Z3K6; B4DRI9; B8ZZQ0; Q5CZI0; Q68CS3; Q6MZS7; Q86YG8; Q8NA13; C9JXP7; H7C1J9; A8MQD4	MIER3_HUMAN; MIER3_HUMAN; MIER3_HUMAN; MIER3_HUMAN; MIER3_HUMAN; MIER3_HUMAN; MIER3_HUMAN; MIER3_HUMAN; C9JXP7_HUMAN; H7C1J9_HUMAN; A8MQD4_HUMAN	ENST00000381199.8, ENST00000381213.7, ENST00000381226.7, ENST00000409421.5, ENST00000452157.5; ENST00000381199.8, ENST00000381213.7, ENST00000381226.7, ENST00000409421.5, ENST00000452157.5; ENST00000381199.8, ENST00000381213.7, ENST00000381226.7, ENST00000409421.5, ENST00000452157.5; ENST00000381199.8, ENST00000381213.7, ENST00000381226.7, ENST00000409421.5, ENST00000452157.5; ENST00000381199.8, …	ENSP00000370596.3, ENSP00000370611.3, ENSP00000370624.3, ENSP00000386584.1, ENSP00000408076.1; ENSP00000370596.3, ENSP00000370611.3, ENSP00000370624.3, ENSP00000386584.1, ENSP00000408076.1; ENSP00000370596.3, ENSP00000370611.3, ENSP00000370624.3, ENSP00000386584.1, ENSP00000408076.1; ENSP00000370596.3, ENSP00000370611.3, ENSP00000370624.3, ENSP00000386584.1, ENSP00000408076.1; ENSP00000370596.3, …	ENSG00000155545	chr5	56919602	56971675	-			nucleic acid binding, DNA binding, binding, intracellular, cell, nucleus, nucleobase-containing compound metabolic process, transcription, DNA-templated, regulation of transcription, DNA-templated, cellular aromatic compound metabolic process, nitrogen compound metabolic process, metabolic process, biosynthetic process, macromolecule biosynthetic process, regulation of biosynthetic process, cellu…	GO:0003676, GO:0003677, GO:0005488, GO:0005622, GO:0005623, GO:0005634, GO:0006139, GO:0006351, GO:0006355, GO:0006725, GO:0006807, GO:0008152, GO:0009058, GO:0009059, GO:0009889, GO:0009987, GO:0010467, GO:0010468, GO:0010556, GO:0016070, GO:0018130, GO:0019219, GO:0019222, GO:0019438, GO:0031323, GO:0031326, GO:0032774, GO:0034641, GO:0034645, GO:0034654, GO:0043170, GO:0043226, GO:0043227, GO:…	1083	1059	1048	832	822	827	1148	1157	1089	978	956	929
ENSG00000205846	CLEC6A	protein_coding	C-type lectin domain family 6 member A; C-type lectin domain family 6 member A	CLEC6A, CLECSF10, DECTIN2; CLEC6A, CLECSF10, DECTIN2	Q6EIG7; A2RUK3	CLC6A_HUMAN; CLC6A_HUMAN	ENST00000382073.4; ENST00000382073.4	ENSP00000371505.3; ENSP00000371505.3	ENSG00000205846	chr12	8455962	8478330	+			cytokine production, regulation of cytokine production, positive regulation of cytokine production, activation of innate immune response, innate immune response activating cell surface receptor signaling pathway, stimulatory C-type lectin receptor signaling pathway, adaptive immune response, activation of immune response, immune system process, immune response-activating cell surface receptor sig…	GO:0001816, GO:0001817, GO:0001819, GO:0002218, GO:0002220, GO:0002223, GO:0002250, GO:0002253, GO:0002376, GO:0002429, GO:0002682, GO:0002684, GO:0002757, GO:0002758, GO:0002764, GO:0002768, GO:0005488, GO:0005623, GO:0005886, GO:0006810, GO:0006950, GO:0006952, GO:0006955, GO:0007154, GO:0007165, GO:0007166, GO:0007249, GO:0008104, GO:0009306, GO:0009605, GO:0009607, GO:0009620, GO:0009966, GO:…	1	1	0	4	7	4	0	0	0	6	4	9
ENSG00000182318	ZSCAN22	protein_coding	Zinc finger and SCAN domain-containing protein 22; Zinc finger and SCAN domain-containing protein 22; Zinc finger and SCAN domain-containing protein 22	ZSCAN22, HKR2, ZNF50; ZSCAN22, HKR2, ZNF50; ZSCAN22, HKR2, ZNF50	P10073; Q15922; Q7Z3L8	ZSC22_HUMAN; ZSC22_HUMAN; ZSC22_HUMAN	ENST00000329665.5; ENST00000329665.5; ENST00000329665.5	ENSP00000332433.3; ENSP00000332433.3; ENSP00000332433.3	ENSG00000182318	chr19	58326994	58342332	+			nucleic acid binding transcription factor activity, nucleic acid binding, DNA binding, transcription factor activity, sequence-specific DNA binding, binding, protein binding, intracellular, cell, nucleus, nucleobase-containing compound metabolic process, transcription, DNA-templated, regulation of transcription, DNA-templated, cellular aromatic compound metabolic process, nitrogen compound metabo…	GO:0001071, GO:0003676, GO:0003677, GO:0003700, GO:0005488, GO:0005515, GO:0005622, GO:0005623, GO:0005634, GO:0006139, GO:0006351, GO:0006355, GO:0006725, GO:0006807, GO:0008152, GO:0009058, GO:0009059, GO:0009889, GO:0009987, GO:0010467, GO:0010468, GO:0010556, GO:0016070, GO:0018130, GO:0019219, GO:0019222, GO:0019438, GO:0031323, GO:0031326, GO:0032774, GO:0034641, GO:0034645, GO:0034654, GO:…	112	147	114	87	65	72	110	113	139	48	58	61
ENSG00000252516	RNA5SP82	rRNA_pseudogene								chr1	247204570	247204661	-					1	2	1	4	2	3	1	4	7	5	6	3
ENSG00000198400	NTRK1	protein_coding	High affinity nerve growth factor receptor; High affinity nerve growth factor receptor; High affinity nerve growth factor receptor; High affinity nerve growth factor receptor; High affinity nerve growth factor receptor; High affinity nerve growth factor receptor; High affinity nerve growth factor receptor; High affinity nerve growth factor receptor; High affinity nerve growth factor receptor; Hig…	NTRK1, MTC, TRK, TRKA; NTRK1, MTC, TRK, TRKA; NTRK1, MTC, TRK, TRKA; NTRK1, MTC, TRK, TRKA; NTRK1, MTC, TRK, TRKA; NTRK1, MTC, TRK, TRKA; NTRK1, MTC, TRK, TRKA; NTRK1, MTC, TRK, TRKA; NTRK1, MTC, TRK, TRKA; NTRK1, MTC, TRK, TRKA; NTRK1; NTRK1; NTRK1; NTRK1; NTRK1; NTRK1; NTRK1	P04629; B2R6T5; B7ZM34; P08119; Q15655; Q15656; Q5D056; Q5VZS2; Q7Z5C3; Q9UIU7; A0A6Q8PHG5; J3KP20; X5D991; X5DR71; A0A6Q8PF65; E9PQG0; A0A6Q8PGU5	NTRK1_HUMAN; NTRK1_HUMAN; NTRK1_HUMAN; NTRK1_HUMAN; NTRK1_HUMAN; NTRK1_HUMAN; NTRK1_HUMAN; NTRK1_HUMAN; NTRK1_HUMAN; NTRK1_HUMAN; A0A6Q8PHG5_HUMAN; J3KP20_HUMAN; X5D991_HUMAN; X5DR71_HUMAN; A0A6Q8PF65_HUMAN; E9PQG0_HUMAN; A0A6Q8PGU5_HUMAN	ENST00000368196.7, ENST00000524377.7; ENST00000368196.7, ENST00000524377.7; ENST00000368196.7, ENST00000524377.7; ENST00000368196.7, ENST00000524377.7; ENST00000368196.7, ENST00000524377.7; ENST00000368196.7, ENST00000524377.7; ENST00000368196.7, ENST00000524377.7; ENST00000368196.7, ENST00000524377.7; ENST00000368196.7, ENST00000524377.7; ENST00000368196.7, ENST00000524377.7; ENST00000392302.7, …	ENSP00000357179.3, ENSP00000431418.1; ENSP00000357179.3, ENSP00000431418.1; ENSP00000357179.3, ENSP00000431418.1; ENSP00000357179.3, ENSP00000431418.1; ENSP00000357179.3, ENSP00000431418.1; ENSP00000357179.3, ENSP00000431418.1; ENSP00000357179.3, ENSP00000431418.1; ENSP00000357179.3, ENSP00000431418.1; ENSP00000357179.3, ENSP00000431418.1; ENSP00000357179.3, ENSP00000431418.1; ENSP00000376120.3, …	ENSG00000198400	chr1	156815636	156881850	+	Transcriptional misregulation in cancer, Pathways in cancer, MAPK signaling pathway, Endocytosis, Neurotrophin signaling pathway, Central carbon metabolism in cancer, Inflammatory mediator regulation of TRP channels, Apoptosis, Thyroid cancer	hsa05202, hsa05200, hsa04010, hsa04144, hsa04722, hsa05230, hsa04750, hsa04210, hsa05216	reproduction, MAPK cascade, nucleotide binding, activation of MAPKK activity, cell morphogenesis, cell morphogenesis involved in differentiation, response to acid chemical, angiogenesis, blood vessel development, cell activation, nucleoside binding, purine nucleoside binding, regulation of protein phosphorylation, positive regulation of protein phosphorylation, vasculature development, epithelial…	GO:0000003, GO:0000165, GO:0000166, GO:0000186, GO:0000902, GO:0000904, GO:0001101, GO:0001525, GO:0001568, GO:0001775, GO:0001882, GO:0001883, GO:0001932, GO:0001934, GO:0001944, GO:0002064, GO:0002376, GO:0002520, GO:0002521, GO:0003006, GO:0003008, GO:0003824, GO:0004672, GO:0004713, GO:0004714, GO:0004871, GO:0004872, GO:0004888, GO:0005003, GO:0005004, GO:0005030, GO:0005102, GO:0005126, GO:…	4	2	5	3	5	0	25	25	28	15	8	11
ENSG00000274204	ENSG00000274204	lncRNA								chr13	106506046	106506713	-					2	1	0	5	2	2	5	6	5	5	5	5
ENSG00000203667	COX20	protein_coding	Cytochrome c oxidase assembly protein COX20, mitochondrial; Cytochrome c oxidase assembly protein COX20, mitochondrial	COX20, FAM36A; COX20, FAM36A	Q5RI15; Q8WV86	COX20_HUMAN; COX20_HUMAN	ENST00000366528.3, ENST00000411948.7; ENST00000366528.3, ENST00000411948.7	ENSP00000355486.3, ENSP00000406327.2; ENSP00000355486.3, ENSP00000406327.2	ENSG00000203667	chr1	244835616	244845057	+			intracellular, cell, cytoplasm, mitochondrion, mitochondrial envelope, generation of precursor metabolites and energy, protein complex assembly, organelle organization, mitochondrion organization, metabolic process, respiratory chain complex IV assembly, aerobic respiration, cellular process, energy derivation by oxidation of organic compounds, membrane, integral component of membrane, cellular c…	GO:0005622, GO:0005623, GO:0005737, GO:0005739, GO:0005740, GO:0006091, GO:0006461, GO:0006996, GO:0007005, GO:0008152, GO:0008535, GO:0009060, GO:0009987, GO:0015980, GO:0016020, GO:0016021, GO:0016043, GO:0017004, GO:0022607, GO:0031090, GO:0031224, GO:0031966, GO:0031967, GO:0031975, GO:0033108, GO:0033617, GO:0034622, GO:0043226, GO:0043227, GO:0043229, GO:0043231, GO:0043623, GO:0043933, GO:…	355	350	385	336	372	496	306	300	295	394	380	482
ENSG00000168495	POLR3D	protein_coding	DNA-directed RNA polymerase III subunit RPC4; DNA-directed RNA polymerase III subunit RPC4; DNA-directed RNA polymerase III subunit RPC4; DNA-directed RNA polymerase III subunit RPC4; DNA-directed RNA polymerase III subunit RPC4; RNA polymerase III subunit D; RNA polymerase III subunit D	POLR3D, BN51, BN51T; POLR3D, BN51, BN51T; POLR3D, BN51, BN51T; POLR3D, BN51, BN51T; POLR3D, BN51, BN51T; POLR3D; POLR3D	P05423; Q6FI28; Q9BPV7; Q9BPZ1; Q9BXB3; E5RHT4; E7EQ68	RPC4_HUMAN; RPC4_HUMAN; RPC4_HUMAN; RPC4_HUMAN; RPC4_HUMAN; E5RHT4_HUMAN; E7EQ68_HUMAN	ENST00000306433.9, ENST00000397802.8; ENST00000306433.9, ENST00000397802.8; ENST00000306433.9, ENST00000397802.8; ENST00000306433.9, ENST00000397802.8; ENST00000306433.9, ENST00000397802.8; ENST00000519237.5; ENST00000518039.1	ENSP00000303088.4, ENSP00000380904.3; ENSP00000303088.4, ENSP00000380904.3; ENSP00000303088.4, ENSP00000380904.3; ENSP00000303088.4, ENSP00000380904.3; ENSP00000303088.4, ENSP00000380904.3; ENSP00000429677.1; ENSP00000429821.1	ENSG00000168495	chr8	22245133	22254601	+	Pyrimidine metabolism, Metabolic pathways, Cytosolic DNA-sensing pathway, Purine metabolism, Epstein-Barr virus infection, RNA polymerase	hsa00240, hsa01100, hsa04623, hsa00230, hsa05169, hsa03020	nuclear chromosome, DNA-directed RNA polymerase complex, chromatin, nuclear chromatin, RNA polymerase III activity, cytokine production, regulation of cytokine production, positive regulation of cytokine production, immune effector process, immune system process, regulation of immune system process, positive regulation of immune system process, nucleic acid binding, DNA binding, chromatin binding…	GO:0000228, GO:0000428, GO:0000785, GO:0000790, GO:0001056, GO:0001816, GO:0001817, GO:0001819, GO:0002252, GO:0002376, GO:0002682, GO:0002684, GO:0003676, GO:0003677, GO:0003682, GO:0003824, GO:0003899, GO:0005488, GO:0005622, GO:0005623, GO:0005634, GO:0005654, GO:0005666, GO:0005694, GO:0005737, GO:0005829, GO:0006139, GO:0006351, GO:0006383, GO:0006725, GO:0006807, GO:0006950, GO:0006952, GO:…	1402	1394	1453	1123	1027	962	1486	1448	1421	1488	1334	1272
ENSG00000188112	C6orf132	protein_coding	Uncharacterized protein C6orf132; Uncharacterized protein C6orf132; Alternative protein C6orf132	C6orf132; C6orf132; C6orf132	Q5T0Z8; A6NI05; L8E8A3	CF132_HUMAN; CF132_HUMAN; L8E8A3_HUMAN	ENST00000341865.9, ENST00000356542.5, ENST00000696229.1; ENST00000341865.9, ENST00000356542.5, ENST00000696229.1;	ENSP00000341368.4, ENSP00000348941.5, ENSP00000512495.1; ENSP00000341368.4, ENSP00000348941.5, ENSP00000512495.1;	ENSG00000188112	chr6	42092233	42142620	-					586	813	1485	1411	1397	1352	368	419	493	1319	1306	1295
ENSG00000263146	LINC01896	lncRNA								chr18	78976555	78979074	-					162	146	158	175	187	242	92	107	99	345	328	321
ENSG00000236532	LINC01695	lncRNA								chr21	28116094	28228667	-					6	3	0	0	1	0	38	85	44	0	0	0
ENSG00000100503	NIN	protein_coding	Ninein; Ninein; Ninein; Ninein; Ninein; Ninein; Ninein; Ninein; Ninein; Ninein; Ninein; Ninein; Ninein; Ninein; Ninein; Ninein; Ninein; Ninein; Ninein; Ninein; Ninein; Ninein; Ninein; Ninein; Ninein; Ninein variant; Ninein; Ninein; Ninein; Ninein; Ninein	NIN, KIAA1565; NIN, KIAA1565; NIN, KIAA1565; NIN, KIAA1565; NIN, KIAA1565; NIN, KIAA1565; NIN, KIAA1565; NIN, KIAA1565; NIN, KIAA1565; NIN, KIAA1565; NIN, KIAA1565; NIN, KIAA1565; NIN, KIAA1565; NIN, KIAA1565; NIN, KIAA1565; NIN, KIAA1565; NIN, KIAA1565; NIN; NIN; NIN; NIN; NIN; NIN; NIN; NIN; NIN; NIN; NIN; NIN; NIN; NIN	Q8N4C6; A6NDB8; B7WPA3; C9JSB6; C9JSG2; C9JXL2; Q5BKU3; Q6P0P6; Q9BWU6; Q9C012; Q9C013; Q9C014; Q9H5I6; Q9HAT7; Q9HBY5; Q9HCK7; Q9UH61; H9KV85; E9PN67; C9J066; A0A669KBK6; A0A9L9PY96; A0A669KBB6; A0A9L9PXF3; R4GN85; A0A6F7YPF6; H7C162; A0A669KBI5; A0A669KBE5; E9PJH9; A0A0B4J215	NIN_HUMAN; NIN_HUMAN; NIN_HUMAN; NIN_HUMAN; NIN_HUMAN; NIN_HUMAN; NIN_HUMAN; NIN_HUMAN; NIN_HUMAN; NIN_HUMAN; NIN_HUMAN; NIN_HUMAN; NIN_HUMAN; NIN_HUMAN; NIN_HUMAN; NIN_HUMAN; NIN_HUMAN; H9KV85_HUMAN; E9PN67_HUMAN; C9J066_HUMAN; A0A669KBK6_HUMAN; A0A9L9PY96_HUMAN; A0A669KBB6_HUMAN; A0A9L9PXF3_HUMAN; R4GN85_HUMAN; A0A6F7YPF6_HUMAN; H7C162_HUMAN; A0A669KBI5_HUMAN; A0A669KBE5_HUMAN; E9PJH9_HUMAN; A0…	ENST00000324330.13, ENST00000382041.7, ENST00000382043.8, ENST00000530997.7; ENST00000324330.13, ENST00000382041.7, ENST00000382043.8, ENST00000530997.7; ENST00000324330.13, ENST00000382041.7, ENST00000382043.8, ENST00000530997.7; ENST00000324330.13, ENST00000382041.7, ENST00000382043.8, ENST00000530997.7; ENST00000324330.13, ENST00000382041.7, ENST00000382043.8, ENST00000530997.7; ENST0000032433…	ENSP00000324210.10, ENSP00000371472.3, ENSP00000371474.4, ENSP00000436092.2; ENSP00000324210.10, ENSP00000371472.3, ENSP00000371474.4, ENSP00000436092.2; ENSP00000324210.10, ENSP00000371472.3, ENSP00000371474.4, ENSP00000436092.2; ENSP00000324210.10, ENSP00000371472.3, ENSP00000371474.4, ENSP00000436092.2; ENSP00000324210.10, ENSP00000371472.3, ENSP00000371474.4, ENSP00000436092.2; ENSP0000032421…	ENSG00000100503	chr14	50719763	50831162	-			nucleotide binding, microtubule cytoskeleton organization, pericentriolar material, spindle pole, nucleoside binding, purine nucleoside binding, binding, calcium ion binding, protein binding, GTP binding, intracellular, cell, nucleus, nucleolus, cytoplasm, centrosome, microtubule organizing center, spindle, cytoskeleton, microtubule, organelle organization, cytoskeleton organization, microtubule-…	GO:0000166, GO:0000226, GO:0000242, GO:0000922, GO:0001882, GO:0001883, GO:0005488, GO:0005509, GO:0005515, GO:0005525, GO:0005622, GO:0005623, GO:0005634, GO:0005730, GO:0005737, GO:0005813, GO:0005815, GO:0005819, GO:0005856, GO:0005874, GO:0006996, GO:0007010, GO:0007017, GO:0009987, GO:0015630, GO:0016043, GO:0017076, GO:0019001, GO:0031974, GO:0031981, GO:0032549, GO:0032550, GO:0032553, GO:…	1034	1077	952	1246	1178	1284	1543	1577	1394	1604	1842	1604
ENSG00000258512	LINC00239	lncRNA								chr14	101730437	101732534	+					2	3	1	6	1	4	0	0	0	0	2	0
ENSG00000176476	SGF29	protein_coding	SAGA-associated factor 29; SAGA-associated factor 29; SAGA complex associated factor 29; SAGA complex associated factor 29	SGF29, CCDC101; SGF29, CCDC101; SGF29; SGF29	Q96ES7; Q96MF5; H3BPL5; H3BN84	SGF29_HUMAN; SGF29_HUMAN; H3BPL5_HUMAN; H3BN84_HUMAN	ENST00000317058.8; ENST00000317058.8; ENST00000567564.1; ENST00000564023.1	ENSP00000316114.3; ENSP00000316114.3; ENSP00000455370.1; ENSP00000454730.1	ENSG00000176476	chr16	28553915	28591790	+			histone acetyltransferase complex, binding, protein binding, intracellular, cell, nucleus, nucleoplasm, Ada2/Gcn5/Ada3 transcription activator complex, nucleobase-containing compound metabolic process, chromatin organization, transcription, DNA-templated, regulation of transcription, DNA-templated, cellular protein modification process, protein acetylation, internal protein amino acid acetylation…	GO:0000123, GO:0005488, GO:0005515, GO:0005622, GO:0005623, GO:0005634, GO:0005654, GO:0005671, GO:0006139, GO:0006325, GO:0006351, GO:0006355, GO:0006464, GO:0006473, GO:0006475, GO:0006725, GO:0006807, GO:0006996, GO:0008104, GO:0008152, GO:0009058, GO:0009059, GO:0009889, GO:0009987, GO:0010467, GO:0010468, GO:0010556, GO:0016043, GO:0016070, GO:0016569, GO:0016570, GO:0016573, GO:0018130, GO:…	183	180	202	127	141	127	240	214	181	187	155	165
ENSG00000187699	C2orf88	protein_coding	Small membrane A-kinase anchor protein; Small membrane A-kinase anchor protein; Small membrane A-kinase anchor protein; Small membrane A-kinase anchor protein; Small membrane A-kinase anchor protein; Small membrane A-kinase anchor protein	C2orf88; C2orf88; C2orf88; C2orf88; C2orf88; C2orf88	Q9BSF0; D3DPI3; P0C876; Q53TC7; C9JS57; H7BZ15	SMAKA_HUMAN; SMAKA_HUMAN; SMAKA_HUMAN; SMAKA_HUMAN; C9JS57_HUMAN; H7BZ15_HUMAN	ENST00000340623.4, ENST00000396974.2, ENST00000409870.1, ENST00000443551.2; ENST00000340623.4, ENST00000396974.2, ENST00000409870.1, ENST00000443551.2; ENST00000340623.4, ENST00000396974.2, ENST00000409870.1, ENST00000443551.2; ENST00000340623.4, ENST00000396974.2, ENST00000409870.1, ENST00000443551.2; ENST00000450357.5; ENST00000409545.2	ENSP00000345107.4, ENSP00000380172.2, ENSP00000386649.1, ENSP00000405225.2; ENSP00000345107.4, ENSP00000380172.2, ENSP00000386649.1, ENSP00000405225.2; ENSP00000345107.4, ENSP00000380172.2, ENSP00000386649.1, ENSP00000405225.2; ENSP00000345107.4, ENSP00000380172.2, ENSP00000386649.1, ENSP00000405225.2; ENSP00000394370.1; ENSP00000386976.2	ENSG00000187699	chr2	189879609	190203484	+			binding, protein binding, intracellular, cell, nucleus, nucleoplasm, plasma membrane, membrane, membrane-enclosed lumen, nuclear lumen, protein kinase A regulatory subunit binding, organelle, membrane-bounded organelle, intracellular organelle, intracellular membrane-bounded organelle, organelle lumen, organelle part, intracellular part, nuclear part, intracellular organelle part, cell part, prot…	GO:0005488, GO:0005515, GO:0005622, GO:0005623, GO:0005634, GO:0005654, GO:0005886, GO:0016020, GO:0031974, GO:0031981, GO:0034237, GO:0043226, GO:0043227, GO:0043229, GO:0043231, GO:0043233, GO:0044422, GO:0044424, GO:0044428, GO:0044446, GO:0044464, GO:0051018, GO:0070013, GO:0071944	42	22	33	11	11	8	2	0	5	11	12	18
ENSG00000148399	DPH7	protein_coding	Diphthine methyltransferase; Diphthine methyltransferase	DPH7, C9orf112, WDR85; DPH7, C9orf112, WDR85	Q9BTV6; Q96AB7	DPH7_HUMAN; DPH7_HUMAN	ENST00000277540.7; ENST00000277540.7	ENSP00000277540.2; ENSP00000277540.2	ENSG00000148399	chr9	137554444	137578925	-			catalytic activity, cellular protein modification process, metabolic process, biosynthetic process, cellular process, hydrolase activity, hydrolase activity, acting on ester bonds, peptidyl-diphthamide metabolic process, peptidyl-diphthamide biosynthetic process from peptidyl-histidine, peptidyl-amino acid modification, peptidyl-histidine modification, protein metabolic process, protein modificat…	GO:0003824, GO:0006464, GO:0008152, GO:0009058, GO:0009987, GO:0016787, GO:0016788, GO:0017182, GO:0017183, GO:0018193, GO:0018202, GO:0019538, GO:0036211, GO:0043170, GO:0043412, GO:0044237, GO:0044238, GO:0044249, GO:0044260, GO:0044267, GO:0052689, GO:0061685, GO:0071704	444	459	462	404	369	423	443	446	512	553	496	531
ENSG00000109046	WSB1	protein_coding	WD repeat and SOCS box-containing protein 1; WD repeat and SOCS box-containing protein 1; WD repeat and SOCS box-containing protein 1; WD repeat and SOCS box-containing protein 1; WD repeat and SOCS box-containing protein 1; WD repeat and SOCS box-containing protein 1; WD repeat and SOCS box containing 1; WD repeat and SOCS box containing 1; WD repeat and SOCS box containing 1; WD repeat and SOCS…	WSB1, SWIP1; WSB1, SWIP1; WSB1, SWIP1; WSB1, SWIP1; WSB1, SWIP1; WSB1, SWIP1; WSB1; WSB1; WSB1; WSB1; WSB1; WSB1; WSB1; WSB1; WSB1	Q9Y6I7; Q9NRB1; Q9UBH9; Q9UG25; Q9UNN6; Q9Y656; J3QLM8; J3KS88; J3KSQ3; B4DTL1; J3KTB3; B4DGB8; J3KT03; A0JLP1; J3KRG6	WSB1_HUMAN; WSB1_HUMAN; WSB1_HUMAN; WSB1_HUMAN; WSB1_HUMAN; WSB1_HUMAN; J3QLM8_HUMAN; J3KS88_HUMAN; J3KSQ3_HUMAN; B4DTL1_HUMAN; J3KTB3_HUMAN; B4DGB8_HUMAN; J3KT03_HUMAN; A0JLP1_HUMAN; J3KRG6_HUMAN	ENST00000262394.7, ENST00000348811.6; ENST00000262394.7, ENST00000348811.6; ENST00000262394.7, ENST00000348811.6; ENST00000262394.7, ENST00000348811.6; ENST00000262394.7, ENST00000348811.6; ENST00000262394.7, ENST00000348811.6; ENST00000582208.1; ENST00000583742.1; ENST00000583193.5; ENST00000581185.5; ENST00000584114.1; ENST00000427287.6; ENST00000581440.5; ENST00000579733.5	ENSP00000262394.2, ENSP00000327055.2; ENSP00000262394.2, ENSP00000327055.2; ENSP00000262394.2, ENSP00000327055.2; ENSP00000262394.2, ENSP00000327055.2; ENSP00000262394.2, ENSP00000327055.2; ENSP00000262394.2, ENSP00000327055.2; ENSP00000463621.1; ENSP00000462365.1; ENSP00000462595.1; ENSP00000464109.1; ENSP00000462900.1; ENSP00000416112.2; ENSP00000462737.1; ENSP00000461991.1	ENSG00000109046	chr17	27294076	27315926	+			protein polyubiquitination, catalytic activity, ubiquitin-protein transferase activity, binding, protein binding, intracellular, cell, cytoplasm, cytosol, cellular protein modification process, cell communication, signal transduction, metabolic process, cellular process, protein ubiquitination, transferase activity, protein metabolic process, ubiquitin-like protein transferase activity, signaling…	GO:0000209, GO:0003824, GO:0004842, GO:0005488, GO:0005515, GO:0005622, GO:0005623, GO:0005737, GO:0005829, GO:0006464, GO:0007154, GO:0007165, GO:0008152, GO:0009987, GO:0016567, GO:0016740, GO:0019538, GO:0019787, GO:0023052, GO:0032446, GO:0035556, GO:0036211, GO:0043170, GO:0043412, GO:0044237, GO:0044238, GO:0044260, GO:0044267, GO:0044424, GO:0044444, GO:0044464, GO:0044699, GO:0044700, GO:…	2022	1837	1517	1315	1296	1463	2307	1940	2147	1488	1405	1384
ENSG00000126759	CFP	protein_coding	Properdin; Properdin; Properdin; Properdin; Properdin; Alternative protein CFP; Complement factor properdin, isoform CRA_c, cDNA FLJ16673 fis, clone THYMU3003403, highly similar to Properdin; Complement factor properdin isoform 2; Complement factor properdin; Complement factor properdin; Complement factor properdin isoform 1, Complement factor properdin, isoform CRA_d	CFP, PFC; CFP, PFC; CFP, PFC; CFP, PFC; CFP, PFC; CFP; CFP, hCG_29138; CFP; CFP; CFP; CFP, hCG_29138	P27918; O15134; O15135; O15136; O75826; L0R836; B3KVK6; A0A0S2Z515; C9J7V5; E9PAQ1; A0A0S2Z4I5	PROP_HUMAN; PROP_HUMAN; PROP_HUMAN; PROP_HUMAN; PROP_HUMAN; L0R836_HUMAN; B3KVK6_HUMAN; A0A0S2Z515_HUMAN; C9J7V5_HUMAN; E9PAQ1_HUMAN; A0A0S2Z4I5_HUMAN	ENST00000247153.7, ENST00000396992.8; ENST00000247153.7, ENST00000396992.8; ENST00000247153.7, ENST00000396992.8; ENST00000247153.7, ENST00000396992.8; ENST00000247153.7, ENST00000396992.8; ; ENST00000469388.1; ENST00000377005.6;	ENSP00000247153.3, ENSP00000380189.3; ENSP00000247153.3, ENSP00000380189.3; ENSP00000247153.3, ENSP00000380189.3; ENSP00000247153.3, ENSP00000380189.3; ENSP00000247153.3, ENSP00000380189.3; ; ENSP00000418258.1; ENSP00000366204.2;	ENSG00000126759	chrX	47623172	47630305	-	Herpes simplex infection	hsa05168	immune effector process, activation of immune response, immune system process, acute inflammatory response, regulation of acute inflammatory response, regulation of immune system process, positive regulation of immune system process, regulation of immune effector process, regulation of humoral immune response, extracellular region, extracellular space, intracellular, cell, cytoplasm, endoplasmic …	GO:0002252, GO:0002253, GO:0002376, GO:0002526, GO:0002673, GO:0002682, GO:0002684, GO:0002697, GO:0002920, GO:0005576, GO:0005615, GO:0005622, GO:0005623, GO:0005737, GO:0005783, GO:0005788, GO:0005975, GO:0006464, GO:0006486, GO:0006493, GO:0006508, GO:0006950, GO:0006952, GO:0006954, GO:0006955, GO:0006956, GO:0006957, GO:0006959, GO:0008152, GO:0009058, GO:0009059, GO:0009100, GO:0009101, GO:…	5	4	4	4	1	1	2	3	0	3	2	2
ENSG00000170049	KCNAB3	protein_coding	Voltage-gated potassium channel subunit beta-3; Voltage-gated potassium channel subunit beta-3; Potassium voltage-gated channel subfamily A regulatory beta subunit 3; Potassium voltage-gated channel subfamily A regulatory beta subunit 3	KCNAB3, KCNA3B; KCNAB3, KCNA3B; KCNAB3; KCNAB3	O43448; Q4VAW0; I3L4I8; I3L0P1	KCAB3_HUMAN; KCAB3_HUMAN; I3L4I8_HUMAN; I3L0P1_HUMAN	ENST00000303790.3; ENST00000303790.3; ENST00000570852.1; ENST00000570587.5	ENSP00000302719.2; ENSP00000302719.2; ENSP00000461290.1; ENSP00000458237.1	ENSG00000170049	chr17	7921859	7929856	-			transporter activity, ion channel activity, voltage-gated ion channel activity, voltage-gated potassium channel activity, cation channel activity, potassium channel activity, intracellular, cell, cytoplasm, plasma membrane, transport, ion transport, cation transport, potassium ion transport, cation transmembrane transporter activity, cellular process, ion transmembrane transporter activity, monov…	GO:0005215, GO:0005216, GO:0005244, GO:0005249, GO:0005261, GO:0005267, GO:0005622, GO:0005623, GO:0005737, GO:0005886, GO:0006810, GO:0006811, GO:0006812, GO:0006813, GO:0008324, GO:0009987, GO:0015075, GO:0015077, GO:0015079, GO:0015267, GO:0015459, GO:0015672, GO:0016020, GO:0016021, GO:0016247, GO:0022803, GO:0022832, GO:0022836, GO:0022838, GO:0022843, GO:0022857, GO:0022890, GO:0022891, GO:…	18	22	22	62	52	58	131	113	92	207	176	214
ENSG00000221843	C2orf16	protein_coding	Uncharacterized protein C2orf16; Uncharacterized protein C2orf16; Uncharacterized protein C2orf16; Uncharacterized protein C2orf16; Uncharacterized protein C2orf16; C2orf16 protein; Chromosome 2 open reading frame 16	C2orf16; C2orf16; C2orf16; C2orf16; C2orf16; C2orf16; C2orf16	Q68DN1; B9EIQ4; Q53S01; Q8ND64; Q9H088; A4QMX9; C9JG08	CB016_HUMAN; CB016_HUMAN; CB016_HUMAN; CB016_HUMAN; CB016_HUMAN; A4QMX9_HUMAN; C9JG08_HUMAN	; ; ; ENST00000447166.3	; ; ; ENSP00000403181.2	ENSG00000221843	chr2	27537386	27582722	+			extracellular region, intracellular, cell, nucleus, vesicle, membrane-bounded vesicle, organelle, membrane-bounded organelle, intracellular organelle, extracellular organelle, intracellular membrane-bounded organelle, extracellular region part, intracellular part, cell part, extracellular exosome, extracellular vesicle	GO:0005576, GO:0005622, GO:0005623, GO:0005634, GO:0031982, GO:0031988, GO:0043226, GO:0043227, GO:0043229, GO:0043230, GO:0043231, GO:0044421, GO:0044424, GO:0044464, GO:0070062, GO:1903561	1	1	6	4	3	1	2	7	7	6	3	5
ENSG00000234420	ZNF37BP	transcribed_processed_pseudogene								chr10	42513510	42552832	-					346	346	431	258	243	435	318	429	328	76	207	152
ENSG00000180098	TRNAU1AP	protein_coding	tRNA selenocysteine 1-associated protein 1; tRNA selenocysteine 1-associated protein 1	TRNAU1AP, SECP43, TRSPAP1; TRNAU1AP, SECP43, TRSPAP1	Q9NX07; Q86SU7	TSAP1_HUMAN; TSAP1_HUMAN	ENST00000373830.4; ENST00000373830.4	ENSP00000362936.3; ENSP00000362936.3	ENSG00000180098	chr1	28553085	28578545	+			nucleotide binding, selenocysteine incorporation, nucleic acid binding, RNA binding, binding, intracellular, cell, nucleus, cytoplasm, translation, translational elongation, regulation of translation, translational readthrough, peptide metabolic process, nitrogen compound metabolic process, metabolic process, biosynthetic process, macromolecule biosynthetic process, regulation of biosynthetic pro…	GO:0000166, GO:0001514, GO:0003676, GO:0003723, GO:0005488, GO:0005622, GO:0005623, GO:0005634, GO:0005737, GO:0006412, GO:0006414, GO:0006417, GO:0006451, GO:0006518, GO:0006807, GO:0008152, GO:0009058, GO:0009059, GO:0009889, GO:0009987, GO:0010467, GO:0010468, GO:0010556, GO:0010608, GO:0019222, GO:0019538, GO:0031323, GO:0031326, GO:0032268, GO:0034248, GO:0034641, GO:0034645, GO:0036094, GO:…	324	325	323	227	270	271	364	349	340	263	267	272
ENSG00000109424	UCP1	protein_coding	Mitochondrial brown fat uncoupling protein 1; Mitochondrial brown fat uncoupling protein 1; Mitochondrial brown fat uncoupling protein 1; Mitochondrial brown fat uncoupling protein 1; Mitochondrial brown fat uncoupling protein 1	UCP1, SLC25A7, UCP; UCP1, SLC25A7, UCP; UCP1, SLC25A7, UCP; UCP1, SLC25A7, UCP; UCP1	P25874; Q13218; Q4KMZ3; Q68G66; Q4KMT7	UCP1_HUMAN; UCP1_HUMAN; UCP1_HUMAN; UCP1_HUMAN; Q4KMT7_HUMAN	ENST00000262999.4; ENST00000262999.4; ENST00000262999.4; ENST00000262999.4;	ENSP00000262999.3; ENSP00000262999.3; ENSP00000262999.3; ENSP00000262999.3;	ENSG00000109424	chr4	140559431	140568961	-	Huntington's disease, PPAR signaling pathway	hsa05016, hsa03320	structural constituent of ribosome, structural molecule activity, transporter activity, intracellular, cell, cytoplasm, mitochondrion, mitochondrial envelope, mitochondrial inner membrane, nucleobase-containing compound metabolic process, transcription, DNA-templated, regulation of transcription, DNA-templated, regulation of transcription from RNA polymerase II promoter, transcription from RNA po…	GO:0003735, GO:0005198, GO:0005215, GO:0005622, GO:0005623, GO:0005737, GO:0005739, GO:0005740, GO:0005743, GO:0006139, GO:0006351, GO:0006355, GO:0006357, GO:0006366, GO:0006412, GO:0006518, GO:0006725, GO:0006807, GO:0006810, GO:0006811, GO:0006812, GO:0006818, GO:0006839, GO:0008152, GO:0009058, GO:0009059, GO:0009889, GO:0009987, GO:0010467, GO:0010468, GO:0010556, GO:0015672, GO:0015992, GO:…	5	11	1	4	6	9	0	0	0	4	5	5
ENSG00000114302	PRKAR2A	protein_coding	cAMP-dependent protein kinase type II-alpha regulatory subunit; cAMP-dependent protein kinase type II-alpha regulatory subunit; cAMP-dependent protein kinase type II-alpha regulatory subunit; Protein kinase cAMP-dependent regulatory type II alpha isoform 2, Protein kinase, cAMP-dependent, regulatory, type II, alpha, isoform CRA_a; Protein kinase cAMP-dependent regulatory type II alpha isoform 2, …	PRKAR2A, PKR2, PRKAR2; PRKAR2A, PKR2, PRKAR2; PRKAR2A, PKR2, PRKAR2; PRKAR2A, hCG_1779456; PRKAR2A, hCG_1779456; PRKAR2A; PRKAR2A; PRKAR2A; PRKAR2A; PRKAR2A; PRKAR2A; PRKAR2A; PRKAR2A; PRKAR2A; PRKAR2A; PRKAR2A; PRKAR2A	P13861; Q16823; Q9BUB1; A0A024R2W3; A0A0S2Z4E9; A0A9L9PX32; A0A9L9PXB0; A0A9L9PXP9; A0A0S2Z472; A0A9L9PY59; C9J830; H7C1L0; A0A9L9PXM7; A0A9L9PY56; H7C4A9; H7C330; A0A9L9PXB4	KAP2_HUMAN; KAP2_HUMAN; KAP2_HUMAN; A0A024R2W3_HUMAN; A0A024R2W3_HUMAN; A0A9L9PX32_HUMAN; A0A9L9PXB0_HUMAN; A0A9L9PXP9_HUMAN; A0A0S2Z472_HUMAN; A0A9L9PY59_HUMAN; C9J830_HUMAN; H7C1L0_HUMAN; A0A9L9PXM7_HUMAN; A0A9L9PY56_HUMAN; H7C4A9_HUMAN; H7C330_HUMAN; A0A9L9PXB4_HUMAN	ENST00000265563.13, ENST00000296446.12, ENST00000454963.5, ENST00000706574.1; ENST00000265563.13, ENST00000296446.12, ENST00000454963.5, ENST00000706574.1; ENST00000265563.13, ENST00000296446.12, ENST00000454963.5, ENST00000706574.1; ; ENST00000706575.1; ENST00000706571.1; ENST00000706573.1; ENST00000706576.1; ENST00000419216.1; ENST00000437821.2; ENST00000706572.1; ENST00000706570.1; ENST0000043…	ENSP00000265563.8, ENSP00000296446.8, ENSP00000394041.1, ENSP00000516459.1; ENSP00000265563.8, ENSP00000296446.8, ENSP00000394041.1, ENSP00000516459.1; ENSP00000265563.8, ENSP00000296446.8, ENSP00000394041.1, ENSP00000516459.1; ; ENSP00000516460.1; ENSP00000516456.1; ENSP00000516458.1; ENSP00000516461.1; ENSP00000411432.1; ENSP00000400840.2; ENSP00000516457.1; ENSP00000516455.1; ENSP00000416438.1…	ENSG00000114302	chr3	48744597	48847874	-	Insulin signaling pathway	hsa04910	nucleotide binding, regulation of protein phosphorylation, negative regulation of protein phosphorylation, positive regulation of protein phosphorylation, system process, renal system process, renal water homeostasis, enzyme inhibitor activity, protein kinase inhibitor activity, cAMP-dependent protein kinase inhibitor activity, binding, protein binding, extracellular region, intracellular, cell, …	GO:0000166, GO:0001932, GO:0001933, GO:0001934, GO:0003008, GO:0003014, GO:0003091, GO:0004857, GO:0004860, GO:0004862, GO:0005488, GO:0005515, GO:0005576, GO:0005622, GO:0005623, GO:0005737, GO:0005813, GO:0005815, GO:0005829, GO:0005856, GO:0005886, GO:0005912, GO:0005924, GO:0005925, GO:0005929, GO:0005952, GO:0006464, GO:0006468, GO:0006469, GO:0006793, GO:0006796, GO:0006950, GO:0007154, GO:…	1482	1402	1474	1466	1425	1280	1603	1564	1620	1230	1219	1174
ENSG00000224167	LINC01357	lncRNA								chr1	112849821	112877878	+					20	10	38	3	6	6	37	65	50	11	17	21
ENSG00000113140	SPARC	protein_coding	SPARC; SPARC; SPARC; Secreted protein acidic and cysteine rich; Cysteine-rich protein; Secreted protein acidic and cysteine rich; Secreted protein acidic and cysteine rich; Secreted protein acidic and cysteine rich	SPARC, ON; SPARC, ON; SPARC, ON; SPARC; SPARC; SPARC; SPARC; SPARC	P09486; D3DQH9; Q6IBK4; E5RJA5; Q6QE20; F5H4E2; E5RK62; F5GY03	SPRC_HUMAN; SPRC_HUMAN; SPRC_HUMAN; E5RJA5_HUMAN; Q6QE20_HUMAN; F5H4E2_HUMAN; E5RK62_HUMAN; F5GY03_HUMAN	ENST00000231061.9; ENST00000231061.9; ENST00000231061.9; ENST00000522348.1; ENST00000539687.6; ENST00000521569.1; ENST00000538026.5	ENSP00000231061.4; ENSP00000231061.4; ENSP00000231061.4; ENSP00000429152.1; ENSP00000444998.2; ENSP00000428119.1; ENSP00000440127.1	ENSG00000113140	chr5	151661096	151686975	-			cell morphogenesis, response to acid chemical, skeletal system development, ossification, angiogenesis, blood vessel development, ameboidal-type cell migration, endothelial cell proliferation, regulation of endothelial cell proliferation, negative regulation of endothelial cell proliferation, vasculature development, response to molecule of bacterial origin, platelet degranulation, binding, calci…	GO:0000902, GO:0001101, GO:0001501, GO:0001503, GO:0001525, GO:0001568, GO:0001667, GO:0001935, GO:0001936, GO:0001937, GO:0001944, GO:0002237, GO:0002576, GO:0005488, GO:0005509, GO:0005515, GO:0005518, GO:0005576, GO:0005578, GO:0005604, GO:0005615, GO:0005622, GO:0005623, GO:0005634, GO:0005737, GO:0006810, GO:0006887, GO:0006897, GO:0006898, GO:0006928, GO:0006950, GO:0007154, GO:0007165, GO:…	2067	1943	1982	1789	1853	1722	2109	1989	1621	1484	1395	1245
ENSG00000154845	PPP4R1	protein_coding	Serine/threonine-protein phosphatase 4 regulatory subunit 1; Serine/threonine-protein phosphatase 4 regulatory subunit 1; Serine/threonine-protein phosphatase 4 regulatory subunit 1; Protein phosphatase 4 regulatory subunit 1; Protein phosphatase 4 regulatory subunit 1; Protein phosphatase 4 regulatory subunit 1; Protein phosphatase 4 regulatory subunit 1; Protein phosphatase 4 regulatory subunit…	PPP4R1, MEG1, PP4R1; PPP4R1, MEG1, PP4R1; PPP4R1, MEG1, PP4R1; PPP4R1; PPP4R1; PPP4R1; PPP4R1; PPP4R1; PPP4R1; PPP4R1; PPP4R1; PPP4R1	Q8TF05; Q99774; Q9UNQ7; F8WAJ9; J3KSH2; J3KSS1; J3QRV2; J3KRU1; J3KSB0; J3QL26; J3QLA6; J3QQV0	PP4R1_HUMAN; PP4R1_HUMAN; PP4R1_HUMAN; F8WAJ9_HUMAN; J3KSH2_HUMAN; J3KSS1_HUMAN; J3QRV2_HUMAN; J3KRU1_HUMAN; J3KSB0_HUMAN; J3QL26_HUMAN; J3QLA6_HUMAN; J3QQV0_HUMAN	ENST00000400555.7, ENST00000400556.8; ENST00000400555.7, ENST00000400556.8; ENST00000400555.7, ENST00000400556.8; ENST00000285124.12; ENST00000583092.1; ENST00000578875.5; ENST00000580182.5; ENST00000581835.1; ENST00000581250.5; ENST00000580745.5; ENST00000584074.5; ENST00000582240.5	ENSP00000383401.3, ENSP00000383402.3; ENSP00000383401.3, ENSP00000383402.3; ENSP00000383401.3, ENSP00000383402.3; ENSP00000285124.8; ENSP00000462485.1; ENSP00000462621.1; ENSP00000464394.1; ENSP00000462161.1; ENSP00000462399.1; ENSP00000463345.1; ENSP00000463459.1; ENSP00000463909.1	ENSG00000154845	chr18	9546791	9615240	-			catalytic activity, phosphoprotein phosphatase activity, binding, protein binding, intracellular, cell, cellular protein modification process, protein phosphorylation, protein dephosphorylation, phosphorus metabolic process, phosphate-containing compound metabolic process, cell communication, signal transduction, metabolic process, protein serine/threonine phosphatase complex, cellular process, p…	GO:0003824, GO:0004721, GO:0005488, GO:0005515, GO:0005622, GO:0005623, GO:0006464, GO:0006468, GO:0006470, GO:0006793, GO:0006796, GO:0007154, GO:0007165, GO:0008152, GO:0008287, GO:0009987, GO:0016310, GO:0016311, GO:0016787, GO:0016788, GO:0016791, GO:0019208, GO:0019538, GO:0019888, GO:0023052, GO:0030234, GO:0030289, GO:0030362, GO:0032991, GO:0036211, GO:0042578, GO:0043170, GO:0043234, GO:…	1447	1372	1347	1169	1268	1249	1183	1195	1173	1122	1108	1026
ENSG00000074527	NTN4	protein_coding	Netrin-4; Netrin-4; Netrin-4; Netrin-4; Netrin-4; Netrin-4; Netrin-4; Netrin-4; Netrin-4; Alternative protein NTN4; Netrin 4; Netrin 4	NTN4; NTN4; NTN4; NTN4; NTN4; NTN4; NTN4; NTN4; NTN4; NTN4; NTN4; NTN4	Q9HB63; B2RNC2; Q658K9; Q7L3F1; Q7L9D6; Q7Z5B6; Q9BZP1; Q9NT44; Q9P133; L8ECJ3; F8W0I7; A0A6I8PS14	NET4_HUMAN; NET4_HUMAN; NET4_HUMAN; NET4_HUMAN; NET4_HUMAN; NET4_HUMAN; NET4_HUMAN; NET4_HUMAN; NET4_HUMAN; L8ECJ3_HUMAN; F8W0I7_HUMAN; A0A6I8PS14_HUMAN	ENST00000343702.9, ENST00000344911.8, ENST00000538383.5, ENST00000553059.1; ENST00000343702.9, ENST00000344911.8, ENST00000538383.5, ENST00000553059.1; ENST00000343702.9, ENST00000344911.8, ENST00000538383.5, ENST00000553059.1; ENST00000343702.9, ENST00000344911.8, ENST00000538383.5, ENST00000553059.1; ENST00000343702.9, ENST00000344911.8, ENST00000538383.5, ENST00000553059.1; ENST00000343702.9, …	ENSP00000340998.4, ENSP00000339436.4, ENSP00000444432.1, ENSP00000447292.1; ENSP00000340998.4, ENSP00000339436.4, ENSP00000444432.1, ENSP00000447292.1; ENSP00000340998.4, ENSP00000339436.4, ENSP00000444432.1, ENSP00000447292.1; ENSP00000340998.4, ENSP00000339436.4, ENSP00000444432.1, ENSP00000447292.1; ENSP00000340998.4, ENSP00000339436.4, ENSP00000444432.1, ENSP00000447292.1; ENSP00000340998.4, …	ENSG00000074527	chr12	95657807	95791189	-	Axon guidance	hsa04360	cell morphogenesis, cell morphogenesis involved in differentiation, morphogenesis of a branching structure, morphogenesis of an epithelium, binding, protein binding, extracellular region, proteinaceous extracellular matrix, basement membrane, cell, plasma membrane, movement of cell or subcellular component, chemotaxis, cell communication, multicellular organism development, nervous system develop…	GO:0000902, GO:0000904, GO:0001763, GO:0002009, GO:0005488, GO:0005515, GO:0005576, GO:0005578, GO:0005604, GO:0005623, GO:0005886, GO:0006928, GO:0006935, GO:0007154, GO:0007275, GO:0007399, GO:0007409, GO:0007411, GO:0007431, GO:0007435, GO:0009605, GO:0009653, GO:0009887, GO:0009888, GO:0009987, GO:0016020, GO:0016043, GO:0016322, GO:0021700, GO:0022008, GO:0022603, GO:0022612, GO:0023052, GO:…	222	329	410	64	30	48	74	37	67	156	173	185
ENSG00000285407	ENSG00000285407	lncRNA								chr1	68679202	68943452	+					43	40	27	18	12	11	55	44	48	22	12	29
ENSG00000165118	C9orf64	protein_coding	Queuosine 5'-phosphate N-glycosylase/hydrolase; Queuosine 5'-phosphate N-glycosylase/hydrolase; Queuosine 5'-phosphate N-glycosylase/hydrolase; Queuosine 5'-phosphate N-glycosylase/hydrolase; Queuosine 5'-phosphate N-glycosylase/hydrolase; Queuosine 5'-phosphate N-glycosylase/hydrolase	C9orf64, QNG1; C9orf64, QNG1; C9orf64, QNG1; C9orf64, QNG1; C9orf64, QNG1, hCG_2042994; C9orf64	Q5T6V5; B2RPI6; Q8N2B1; Q9BT18; Q5T6V7; Q5T6V6	QNG1_HUMAN; QNG1_HUMAN; QNG1_HUMAN; QNG1_HUMAN; Q5T6V7_HUMAN; Q5T6V6_HUMAN	ENST00000376344.8; ENST00000376344.8; ENST00000376344.8; ENST00000376344.8; ENST00000314700.5; ENST00000376340.2	ENSP00000365522.3; ENSP00000365522.3; ENSP00000365522.3; ENSP00000365522.3; ENSP00000318375.1; ENSP00000365518.1	ENSG00000165118	chr9	83938311	83956986	-					7	1	30	8	0	9	2	19	27	6	8	21
ENSG00000197077	KIAA1671	protein_coding	Uncharacterized protein KIAA1671; Uncharacterized protein KIAA1671; Uncharacterized protein KIAA1671; Uncharacterized protein KIAA1671; KIAA1671	KIAA1671; KIAA1671; KIAA1671; KIAA1671; KIAA1671	Q9BY89; B0QYF2; B7ZW08; Q5THZ5; A0A1B0GVJ7	K1671_HUMAN; K1671_HUMAN; K1671_HUMAN; K1671_HUMAN; A0A1B0GVJ7_HUMAN	ENST00000358431.8, ENST00000401395.1, ENST00000406486.8; ENST00000358431.8, ENST00000401395.1, ENST00000406486.8; ENST00000358431.8, ENST00000401395.1, ENST00000406486.8; ENST00000358431.8, ENST00000401395.1, ENST00000406486.8; ENST00000637069.1	ENSP00000351207.3, ENSP00000385377.1, ENSP00000385152.3; ENSP00000351207.3, ENSP00000385377.1, ENSP00000385152.3; ENSP00000351207.3, ENSP00000385377.1, ENSP00000385152.3; ENSP00000351207.3, ENSP00000385377.1, ENSP00000385152.3; ENSP00000490544.1	ENSG00000197077	chr22	24952716	25197448	+					623	682	602	1020	872	848	1179	1087	1084	1358	1308	1244
ENSG00000251018	HMMR-AS1	lncRNA								chr5	163483065	163494058	-					10	9	8	14	22	14	1	3	11	9	2	7
ENSG00000108861	DUSP3	protein_coding	Dual specificity protein phosphatase 3; Dual specificity protein phosphatase 3; Dual specificity protein phosphatase 3; Dual specificity protein phosphatase 3; Dual specificity protein phosphatase; protein-serine/threonine phosphatase; Dual specificity protein phosphatase; Dual specificity phosphatase 3	DUSP3, VHR; DUSP3, VHR; DUSP3, VHR; DUSP3, VHR; DUSP3; DUSP3; DUSP3; DUSP3	P51452; D3DX45; Q5U0J1; Q8IYJ9; B5BUI8; K7ELG5; K7ES89; K7EPK5	DUS3_HUMAN; DUS3_HUMAN; DUS3_HUMAN; DUS3_HUMAN; B5BUI8_HUMAN; K7ELG5_HUMAN; K7ES89_HUMAN; K7EPK5_HUMAN	ENST00000226004.8; ENST00000226004.8; ENST00000226004.8; ENST00000226004.8; ENST00000590753.1; ENST00000590935.1; ENST00000590342.1	ENSP00000226004.2; ENSP00000226004.2; ENSP00000226004.2; ENSP00000226004.2; ENSP00000466069.1; ENSP00000468604.1; ENSP00000467424.1	ENSG00000108861	chr17	43766125	43778977	-	MAPK signaling pathway	hsa04010	MAPK cascade, inactivation of MAPK activity, mitotic cell cycle, immunological synapse, cell activation, regulation of protein phosphorylation, negative regulation of protein phosphorylation, activation of immune response, immune system process, immune response-activating cell surface receptor signaling pathway, regulation of immune system process, negative regulation of immune system process, po…	GO:0000165, GO:0000188, GO:0000278, GO:0001772, GO:0001775, GO:0001932, GO:0001933, GO:0002253, GO:0002376, GO:0002429, GO:0002682, GO:0002683, GO:0002684, GO:0002694, GO:0002695, GO:0002757, GO:0002764, GO:0002768, GO:0003824, GO:0004721, GO:0004725, GO:0005488, GO:0005515, GO:0005576, GO:0005622, GO:0005623, GO:0005634, GO:0005654, GO:0005737, GO:0005829, GO:0005886, GO:0006464, GO:0006468, GO:…	685	665	594	777	840	767	1015	975	1042	928	920	812
ENSG00000231877	ENSG00000231877	lncRNA								chr1	238485445	238538305	+					0	0	0	1	0	0	4	0	1	1	0	1
ENSG00000227014	FKBP14-AS1	lncRNA								chr7	29988600	30027543	+					10	11	8	9	12	10	12	11	12	11	5	9
ENSG00000030110	BAK1	protein_coding	Bcl-2 homologous antagonist/killer; Bcl-2 homologous antagonist/killer; Bcl-2 homologous antagonist/killer; Bcl-2 homologous antagonist/killer; BCL2-antagonist/killer 1 isoform 1; BCL2-antagonist/killer 1 isoform 2	BAK1, BAK, BCL2L7, CDN1; BAK1, BAK, BCL2L7, CDN1; BAK1, BAK, BCL2L7, CDN1; BAK1, BAK, BCL2L7, CDN1; BAK1; BAK1	Q16611; C0H5Y7; Q6I9T6; Q92533; A0A0S2Z391; A0A0S2Z319	BAK_HUMAN; BAK_HUMAN; BAK_HUMAN; BAK_HUMAN; A0A0S2Z391_HUMAN; A0A0S2Z319_HUMAN	ENST00000374467.4, ENST00000442998.6; ENST00000374467.4, ENST00000442998.6; ENST00000374467.4, ENST00000442998.6; ENST00000374467.4, ENST00000442998.6;	ENSP00000363591.3, ENSP00000391258.2; ENSP00000363591.3, ENSP00000391258.2; ENSP00000363591.3, ENSP00000391258.2; ENSP00000363591.3, ENSP00000391258.2;	ENSG00000030110	chr6	33572547	33580293	-	Viral carcinogenesis, MicroRNAs in cancer, Apoptosis - multiple species, Platinum drug resistance, Apoptosis, Protein processing in endoplasmic reticulum	hsa05203, hsa05206, hsa04215, hsa01524, hsa04210, hsa04141	reproduction, response to reactive oxygen species, angiogenesis, blood vessel development, patterning of blood vessels, eye development, morphogenesis of a branching structure, cell activation, leukocyte homeostasis, B cell homeostasis, B cell apoptotic process, release of cytochrome c from mitochondria, regulation of protein phosphorylation, negative regulation of protein phosphorylation, positi…	GO:0000003, GO:0000302, GO:0001525, GO:0001568, GO:0001569, GO:0001654, GO:0001763, GO:0001775, GO:0001776, GO:0001782, GO:0001783, GO:0001836, GO:0001932, GO:0001933, GO:0001934, GO:0001944, GO:0001974, GO:0002009, GO:0002260, GO:0002262, GO:0002339, GO:0002352, GO:0002376, GO:0002520, GO:0002521, GO:0003006, GO:0005488, GO:0005515, GO:0005622, GO:0005623, GO:0005737, GO:0005739, GO:0005740, GO:…	320	316	313	326	351	342	216	232	242	308	319	273
ENSG00000280649	ENSG00000280649	TEC								chr1	148458814	148459871	+					12	11	16	13	7	15	19	18	24	14	22	22
ENSG00000234797	RPS3AP6	processed_pseudogene								chr15	59768352	59769146	+					4	2	8	7	10	4	8	6	5	8	5	6
ENSG00000087076	HSD17B14	protein_coding	17-beta-hydroxysteroid dehydrogenase 14; 17-beta-hydroxysteroid dehydrogenase 14; Hydroxysteroid 17-beta dehydrogenase 14; Hydroxysteroid 17-beta dehydrogenase 14; Hydroxysteroid 17-beta dehydrogenase 14	HSD17B14, DHRS10, SDR3, SDR47C1, UNQ502/PRO474; HSD17B14, DHRS10, SDR3, SDR47C1, UNQ502/PRO474; HSD17B14; HSD17B14; HSD17B14	Q9BPX1; Q9UKU3; M0R147; M0QY35; M0R2R3	DHB14_HUMAN; DHB14_HUMAN; M0R147_HUMAN; M0QY35_HUMAN; M0R2R3_HUMAN	ENST00000263278.9; ENST00000263278.9; ENST00000596349.5; ENST00000595764.1; ENST00000599157.5	ENSP00000263278.3; ENSP00000263278.3; ENSP00000471631.1; ENSP00000469557.1; ENSP00000472746.1	ENSG00000087076	chr19	48813018	48836510	-			catalytic activity, estradiol 17-beta-dehydrogenase activity, binding, protein binding, intracellular, cell, cytoplasm, cytosol, lipid metabolic process, estrogen biosynthetic process, steroid catabolic process, metabolic process, steroid metabolic process, estrogen metabolic process, catabolic process, biosynthetic process, cellular process, regulation of hormone levels, lipid catabolic process,…	GO:0003824, GO:0004303, GO:0005488, GO:0005515, GO:0005622, GO:0005623, GO:0005737, GO:0005829, GO:0006629, GO:0006703, GO:0006706, GO:0008152, GO:0008202, GO:0008210, GO:0009056, GO:0009058, GO:0009987, GO:0010817, GO:0016042, GO:0016229, GO:0016491, GO:0016614, GO:0016616, GO:0033764, GO:0034754, GO:0042445, GO:0042446, GO:0044237, GO:0044238, GO:0044249, GO:0044424, GO:0044444, GO:0044464, GO:…	153	154	155	102	141	140	295	314	282	343	349	309
ENSG00000196557	CACNA1H	protein_coding	Voltage-dependent T-type calcium channel subunit alpha-1H; Voltage-dependent T-type calcium channel subunit alpha-1H; Voltage-dependent T-type calcium channel subunit alpha-1H; Voltage-dependent T-type calcium channel subunit alpha-1H; Voltage-dependent T-type calcium channel subunit alpha-1H; Voltage-dependent T-type calcium channel subunit alpha-1H; Voltage-dependent T-type calcium channel subu…	CACNA1H; CACNA1H; CACNA1H; CACNA1H; CACNA1H; CACNA1H; CACNA1H; CACNA1H; CACNA1H; CACNA1H; CACNA1H; CACNA1H; CACNA1H; CACNA1H; CACNA1H; CACNA1H; CACNA1H; CACNA1H; CACNA1H; CACNA1H; CACNA1H; CACNA1H	O95180; B5ME00; F8WFD1; O95802; Q8WWI6; Q96QI6; Q96RZ9; Q9NYY4; Q9NYY5; Q9NYY7; A0A1W2PS38; Q9NYY6; A2SX35; A2SX36; A2SX37; A2SX38; H3BMW6; H3BNT0; H3BUA8; A0A1W2PQW2; A0A1W2PR14; A0A1W2PQ19	CAC1H_HUMAN; CAC1H_HUMAN; CAC1H_HUMAN; CAC1H_HUMAN; CAC1H_HUMAN; CAC1H_HUMAN; CAC1H_HUMAN; CAC1H_HUMAN; CAC1H_HUMAN; Q9NYY7_HUMAN; A0A1W2PS38_HUMAN; Q9NYY6_HUMAN; A2SX35_HUMAN; A2SX36_HUMAN; A2SX37_HUMAN; A2SX38_HUMAN; H3BMW6_HUMAN; H3BNT0_HUMAN; H3BUA8_HUMAN; A0A1W2PQW2_HUMAN; A0A1W2PR14_HUMAN; A0A1W2PQ19_HUMAN	ENST00000348261.11, ENST00000358590.8, ENST00000565831.6; ENST00000348261.11, ENST00000358590.8, ENST00000565831.6; ENST00000348261.11, ENST00000358590.8, ENST00000565831.6; ENST00000348261.11, ENST00000358590.8, ENST00000565831.6; ENST00000348261.11, ENST00000358590.8, ENST00000565831.6; ENST00000348261.11, ENST00000358590.8, ENST00000565831.6; ENST00000348261.11, ENST00000358590.8, ENST00000565…	ENSP00000334198.7, ENSP00000351401.4, ENSP00000455840.1; ENSP00000334198.7, ENSP00000351401.4, ENSP00000455840.1; ENSP00000334198.7, ENSP00000351401.4, ENSP00000455840.1; ENSP00000334198.7, ENSP00000351401.4, ENSP00000455840.1; ENSP00000334198.7, ENSP00000351401.4, ENSP00000455840.1; ENSP00000334198.7, ENSP00000351401.4, ENSP00000455840.1; ENSP00000334198.7, ENSP00000351401.4, ENSP00000455840.1; …	ENSG00000196557	chr16	1153106	1221771	+	Calcium signaling pathway, MAPK signaling pathway, Circadian entrainment, Aldosterone synthesis and secretion	hsa04020, hsa04010, hsa04713, hsa04925	reproduction, syncytium formation by plasma membrane fusion, action potential, system process, muscle system process, circulatory system process, heart process, transporter activity, ion channel activity, voltage-gated ion channel activity, voltage-gated calcium channel activity, cation channel activity, calcium channel activity, binding, protein binding, cell, plasma membrane, voltage-gated calc…	GO:0000003, GO:0000768, GO:0001508, GO:0003008, GO:0003012, GO:0003013, GO:0003015, GO:0005215, GO:0005216, GO:0005244, GO:0005245, GO:0005261, GO:0005262, GO:0005488, GO:0005515, GO:0005623, GO:0005886, GO:0005891, GO:0006081, GO:0006629, GO:0006694, GO:0006700, GO:0006704, GO:0006705, GO:0006810, GO:0006811, GO:0006812, GO:0006816, GO:0006936, GO:0006949, GO:0007275, GO:0007338, GO:0007340, GO:…	995	1138	1146	903	846	957	870	787	875	1315	1251	1295
ENSG00000167767	KRT80	protein_coding	Keratin, type II cytoskeletal 80; Keratin, type II cytoskeletal 80; Keratin, type II cytoskeletal 80	KRT80, KB20; KRT80, KB20; KRT80, KB20	Q6KB66; Q6P1A5; Q7Z3Q0	K2C80_HUMAN; K2C80_HUMAN; K2C80_HUMAN	ENST00000313234.9, ENST00000394815.3; ENST00000313234.9, ENST00000394815.3; ENST00000313234.9, ENST00000394815.3	ENSP00000369361.2, ENSP00000378292.2; ENSP00000369361.2, ENSP00000378292.2; ENSP00000369361.2, ENSP00000378292.2	ENSG00000167767	chr12	52168996	52192014	-			structural molecule activity, binding, protein binding, intracellular, cell, cytoplasm, cytoskeleton, intermediate filament, organelle, non-membrane-bounded organelle, intracellular organelle, intracellular non-membrane-bounded organelle, organelle part, intracellular part, cytoskeletal part, intracellular organelle part, cell part, keratin filament, intermediate filament cytoskeleton, supramolec…	GO:0005198, GO:0005488, GO:0005515, GO:0005622, GO:0005623, GO:0005737, GO:0005856, GO:0005882, GO:0043226, GO:0043228, GO:0043229, GO:0043232, GO:0044422, GO:0044424, GO:0044430, GO:0044446, GO:0044464, GO:0045095, GO:0045111, GO:0099512, GO:0099513	0	0	0	2	0	0	0	7	2	1	1	1
ENSG00000254973	ENSG00000254973	lncRNA								chr8	143758153	143771870	-					4	1	3	3	6	3	2	0	2	1	2	6
ENSG00000154222	CC2D1B	protein_coding	Coiled-coil and C2 domain-containing protein 1B; Coiled-coil and C2 domain-containing protein 1B; Coiled-coil and C2 domain-containing protein 1B; Coiled-coil and C2 domain-containing protein 1B; Coiled-coil and C2 domain-containing protein 1B; Coiled-coil and C2 domain-containing protein 1B; Coiled-coil and C2 domain-containing protein 1B; Coiled-coil and C2 domain-containing protein 1B; Coiled-…	CC2D1B, KIAA1836; CC2D1B, KIAA1836; CC2D1B, KIAA1836; CC2D1B, KIAA1836; CC2D1B, KIAA1836; CC2D1B, KIAA1836; CC2D1B, KIAA1836; CC2D1B, KIAA1836; CC2D1B; CC2D1B	Q5T0F9; Q49AE8; Q5T0F8; Q5T0G0; Q6ZNQ1; Q96AP3; Q96I04; Q96JJ1; H0Y517; H7C1U3	C2D1B_HUMAN; C2D1B_HUMAN; C2D1B_HUMAN; C2D1B_HUMAN; C2D1B_HUMAN; C2D1B_HUMAN; C2D1B_HUMAN; C2D1B_HUMAN; H0Y517_HUMAN; H7C1U3_HUMAN	ENST00000284376.8, ENST00000371586.6; ENST00000284376.8, ENST00000371586.6; ENST00000284376.8, ENST00000371586.6; ENST00000284376.8, ENST00000371586.6; ENST00000284376.8, ENST00000371586.6; ENST00000284376.8, ENST00000371586.6; ENST00000284376.8, ENST00000371586.6; ENST00000284376.8, ENST00000371586.6; ENST00000438021.5; ENST00000450942.2	ENSP00000284376.3, ENSP00000360642.2; ENSP00000284376.3, ENSP00000360642.2; ENSP00000284376.3, ENSP00000360642.2; ENSP00000284376.3, ENSP00000360642.2; ENSP00000284376.3, ENSP00000360642.2; ENSP00000284376.3, ENSP00000360642.2; ENSP00000284376.3, ENSP00000360642.2; ENSP00000284376.3, ENSP00000360642.2; ENSP00000395921.1; ENSP00000402440.2	ENSG00000154222	chr1	52345723	52366205	-			negative regulation of transcription from RNA polymerase II promoter, regulatory region DNA binding, transcription regulatory region sequence-specific DNA binding, RNA polymerase II regulatory region sequence-specific DNA binding, RNA polymerase II core promoter proximal region sequence-specific DNA binding, RNA polymerase II transcription factor activity, sequence-specific DNA binding, transcrip…	GO:0000122, GO:0000975, GO:0000976, GO:0000977, GO:0000978, GO:0000981, GO:0000982, GO:0000987, GO:0001012, GO:0001067, GO:0001071, GO:0001078, GO:0001159, GO:0001227, GO:0003676, GO:0003677, GO:0003690, GO:0003700, GO:0005488, GO:0005515, GO:0005622, GO:0005623, GO:0005634, GO:0005654, GO:0006139, GO:0006351, GO:0006355, GO:0006357, GO:0006366, GO:0006725, GO:0006807, GO:0008152, GO:0009058, GO:…	457	479	479	308	317	325	572	561	652	381	351	397
ENSG00000220008	LINGO3	protein_coding	Leucine-rich repeat and immunoglobulin-like domain-containing nogo receptor-interacting protein 3	LINGO3, LERN2, LRRN6B	P0C6S8	LIGO3_HUMAN	ENST00000585527.1, ENST00000698372.1	ENSP00000467753.2, ENSP00000513689.1	ENSG00000220008	chr19	2287164	2308154	-			membrane, integral component of membrane, intrinsic component of membrane, membrane part	GO:0016020, GO:0016021, GO:0031224, GO:0044425	43	33	49	24	20	29	123	80	137	99	115	110
ENSG00000164050	PLXNB1	protein_coding	Plexin-B1; Plexin-B1; Plexin-B1; Plexin-B1; Plexin-B1; Plexin-B1; PLXNB1 protein; Plexin B1	PLXNB1, KIAA0407, PLXN5, SEP; PLXNB1, KIAA0407, PLXN5, SEP; PLXNB1, KIAA0407, PLXN5, SEP; PLXNB1, KIAA0407, PLXN5, SEP; PLXNB1, KIAA0407, PLXN5, SEP; PLXNB1, KIAA0407, PLXN5, SEP; PLXNB1; PLXNB1	O43157; A6H8Y2; Q6NY20; Q9UIV7; Q9UJ92; Q9UJ93; A1A4U0; A0A0B6XK48	PLXB1_HUMAN; PLXB1_HUMAN; PLXB1_HUMAN; PLXB1_HUMAN; PLXB1_HUMAN; PLXB1_HUMAN; A1A4U0_HUMAN; A0A0B6XK48_HUMAN	ENST00000296440.11, ENST00000358536.8, ENST00000449094.5, ENST00000456774.5; ENST00000296440.11, ENST00000358536.8, ENST00000449094.5, ENST00000456774.5; ENST00000296440.11, ENST00000358536.8, ENST00000449094.5, ENST00000456774.5; ENST00000296440.11, ENST00000358536.8, ENST00000449094.5, ENST00000456774.5; ENST00000296440.11, ENST00000358536.8, ENST00000449094.5, ENST00000456774.5; ENST0000029644…	ENSP00000296440.6, ENSP00000351338.4, ENSP00000395987.1, ENSP00000414199.1; ENSP00000296440.6, ENSP00000351338.4, ENSP00000395987.1, ENSP00000414199.1; ENSP00000296440.6, ENSP00000351338.4, ENSP00000395987.1, ENSP00000414199.1; ENSP00000296440.6, ENSP00000351338.4, ENSP00000395987.1, ENSP00000414199.1; ENSP00000296440.6, ENSP00000351338.4, ENSP00000395987.1, ENSP00000414199.1; ENSP00000296440.6, …	ENSG00000164050	chr3	48403854	48430086	-	Axon guidance	hsa04360	cell morphogenesis, cell morphogenesis involved in differentiation, skeletal system development, ossification, semaphorin receptor complex, signal transducer activity, receptor activity, transmembrane signaling receptor activity, GTPase activator activity, receptor binding, binding, protein binding, extracellular region, intracellular, cell, plasma membrane, integral component of plasma membrane,…	GO:0000902, GO:0000904, GO:0001501, GO:0001503, GO:0002116, GO:0004871, GO:0004872, GO:0004888, GO:0005096, GO:0005102, GO:0005488, GO:0005515, GO:0005576, GO:0005622, GO:0005623, GO:0005886, GO:0005887, GO:0006928, GO:0006935, GO:0006996, GO:0007010, GO:0007154, GO:0007155, GO:0007162, GO:0007165, GO:0007166, GO:0007275, GO:0007399, GO:0007409, GO:0007411, GO:0008047, GO:0008283, GO:0008285, GO:…	1213	1225	1021	1213	1224	1301	1324	1130	1370	1473	1386	1335
ENSG00000218175	ENSG00000218175	processed_pseudogene								chr2	176200908	176201252	-					19	11	17	9	19	12	15	16	16	19	13	17
ENSG00000198003	ODAD3	protein_coding	Outer dynein arm-docking complex subunit 3; Outer dynein arm-docking complex subunit 3; Outer dynein arm-docking complex subunit 3; Outer dynein arm docking complex subunit 3; Outer dynein arm docking complex subunit 3; Outer dynein arm docking complex subunit 3	ODAD3, CCDC151; ODAD3, CCDC151; ODAD3, CCDC151; ODAD3; ODAD3; ODAD3	A5D8V7; B4DXT0; Q96CG5; K7EPB4; K7EPK8; K7EN59	ODAD3_HUMAN; ODAD3_HUMAN; ODAD3_HUMAN; K7EPB4_HUMAN; K7EPK8_HUMAN; K7EN59_HUMAN	ENST00000356392.9; ENST00000356392.9; ENST00000356392.9; ENST00000591345.5; ENST00000586836.5; ENST00000591179.5	ENSP00000348757.3; ENSP00000348757.3; ENSP00000348757.3; ENSP00000467313.1; ENSP00000467429.1; ENSP00000466800.1	ENSG00000198003	chr19	11420604	11435782	-			microtubule cytoskeleton organization, cell morphogenesis, microtubule bundle formation, cilium movement, binding, protein binding, intracellular, cell, cytoplasm, centrosome, centriole, microtubule organizing center, cytoskeleton, cilium, axoneme, protein complex assembly, movement of cell or subcellular component, organelle organization, cytoskeleton organization, microtubule-based process, mic…	GO:0000226, GO:0000902, GO:0001578, GO:0003341, GO:0005488, GO:0005515, GO:0005622, GO:0005623, GO:0005737, GO:0005813, GO:0005814, GO:0005815, GO:0005856, GO:0005929, GO:0005930, GO:0006461, GO:0006928, GO:0006996, GO:0007010, GO:0007017, GO:0007018, GO:0007275, GO:0007368, GO:0007389, GO:0009653, GO:0009799, GO:0009855, GO:0009987, GO:0010927, GO:0015630, GO:0016043, GO:0022603, GO:0022604, GO:…	96	71	68	107	98	90	68	48	62	100	120	109
ENSG00000148483	TMEM236	protein_coding	Transmembrane protein 236; Transmembrane protein 236	TMEM236, FAM23A, FAM23B; TMEM236, FAM23A, FAM23B	Q5W0B7; B2RXH7	TM236_HUMAN; TM236_HUMAN	ENST00000377495.2; ENST00000377495.2	ENSP00000366715.1; ENSP00000366715.1	ENSG00000148483	chr10	17752201	17800868	+			membrane, integral component of membrane, intrinsic component of membrane, membrane part	GO:0016020, GO:0016021, GO:0031224, GO:0044425	8	8	1	12	9	2	4	2	12	7	5	9
ENSG00000261638	ENSG00000261638	lncRNA								chr16	58847715	58880351	-					0	0	0	2	6	2	0	0	0	1	1	1
ENSG00000073670	ADAM11	protein_coding	Disintegrin and metalloproteinase domain-containing protein 11; Disintegrin and metalloproteinase domain-containing protein 11; Disintegrin and metalloproteinase domain-containing protein 11; Disintegrin and metalloproteinase domain-containing protein 11; ADAM metallopeptidase domain 11, cDNA FLJ60626, highly similar to ADAM 11 (A disintegrin and metalloproteinase domain 11); ADAM metallopeptidas…	ADAM11, MDC; ADAM11, MDC; ADAM11, MDC; ADAM11, MDC; ADAM11; ADAM11; ADAM11	O75078; Q14808; Q14809; Q14810; B4DKD2; H7BY08; K7EKA8	ADA11_HUMAN; ADA11_HUMAN; ADA11_HUMAN; ADA11_HUMAN; B4DKD2_HUMAN; H7BY08_HUMAN; K7EKA8_HUMAN	ENST00000200557.11; ENST00000200557.11; ENST00000200557.11; ENST00000200557.11; ENST00000535346.5; ENST00000355638.8; ENST00000587773.1	ENSP00000200557.6; ENSP00000200557.6; ENSP00000200557.6; ENSP00000200557.6; ENSP00000443773.1; ENSP00000347856.4; ENSP00000465537.1	ENSG00000073670	chr17	44758988	44781846	+			catalytic activity, endopeptidase activity, metalloendopeptidase activity, receptor binding, integrin binding, binding, protein binding, extracellular region, cell, plasma membrane, proteolysis, cell communication, signal transduction, cell surface receptor signaling pathway, integrin-mediated signaling pathway, metabolic process, peptidase activity, metallopeptidase activity, zinc ion binding, c…	GO:0003824, GO:0004175, GO:0004222, GO:0005102, GO:0005178, GO:0005488, GO:0005515, GO:0005576, GO:0005623, GO:0005886, GO:0006508, GO:0007154, GO:0007165, GO:0007166, GO:0007229, GO:0008152, GO:0008233, GO:0008237, GO:0008270, GO:0009987, GO:0016020, GO:0016021, GO:0016787, GO:0019538, GO:0023052, GO:0031012, GO:0031224, GO:0032403, GO:0043167, GO:0043169, GO:0043170, GO:0044238, GO:0044421, GO:…	33	40	42	77	82	70	85	64	71	134	92	135
ENSG00000184735	DDX53	protein_coding	Probable ATP-dependent RNA helicase DDX53; Probable ATP-dependent RNA helicase DDX53; Probable ATP-dependent RNA helicase DDX53	DDX53, CAGE; DDX53, CAGE; DDX53, CAGE	Q86TM3; Q0D2N2; Q6NVV4	DDX53_HUMAN; DDX53_HUMAN; DDX53_HUMAN	ENST00000327968.7; ENST00000327968.7; ENST00000327968.7	ENSP00000368667.2; ENSP00000368667.2; ENSP00000368667.2	ENSG00000184735	chrX	22999960	23003589	+			nucleotide binding, nucleoside binding, purine nucleoside binding, nucleic acid binding, RNA binding, RNA helicase activity, catalytic activity, ATP-dependent RNA helicase activity, helicase activity, binding, ATP binding, intracellular, cell, nucleus, nucleobase-containing compound metabolic process, cellular aromatic compound metabolic process, nitrogen compound metabolic process, ATP-dependent…	GO:0000166, GO:0001882, GO:0001883, GO:0003676, GO:0003723, GO:0003724, GO:0003824, GO:0004004, GO:0004386, GO:0005488, GO:0005524, GO:0005622, GO:0005623, GO:0005634, GO:0006139, GO:0006725, GO:0006807, GO:0008026, GO:0008152, GO:0008186, GO:0009987, GO:0010501, GO:0016070, GO:0016462, GO:0016787, GO:0016817, GO:0016818, GO:0016887, GO:0017076, GO:0017111, GO:0030554, GO:0032549, GO:0032550, GO:…	0	1	1	0	0	1	0	0	0	2	0	1
ENSG00000231295	ENSG00000231295	lncRNA								chr7	120746738	120752514	-					33	16	10	0	0	0	0	1	0	1	0	0
ENSG00000180089	TMEM86B	protein_coding	Lysoplasmalogenase TMEM86B	TMEM86B	Q8N661	TM86B_HUMAN	ENST00000327042.5	ENSP00000321038.3	ENSG00000180089	chr19	55226638	55228784	-	Ether lipid metabolism	hsa00565	catalytic activity, binding, protein binding, intracellular, cell, cytoplasm, lipid metabolic process, glycerol ether metabolic process, metabolic process, cellular process, membrane, integral component of membrane, hydrolase activity, hydrolase activity, acting on ether bonds, ether hydrolase activity, ether metabolic process, intrinsic component of membrane, cellular metabolic process, primary …	GO:0003824, GO:0005488, GO:0005515, GO:0005622, GO:0005623, GO:0005737, GO:0006629, GO:0006662, GO:0008152, GO:0009987, GO:0016020, GO:0016021, GO:0016787, GO:0016801, GO:0016803, GO:0018904, GO:0031224, GO:0044237, GO:0044238, GO:0044255, GO:0044281, GO:0044424, GO:0044425, GO:0044464, GO:0044699, GO:0044710, GO:0044763, GO:0046485, GO:0047408, GO:0047409, GO:0071704	16	12	12	10	6	17	13	11	12	11	25	24
ENSG00000185883	ATP6V0C	protein_coding	V-type proton ATPase 16 kDa proteolipid subunit c; V-type proton ATPase 16 kDa proteolipid subunit c; V-type proton ATPase proteolipid subunit; ATPase H+ transporting V0 subunit c	ATP6V0C, ATP6C, ATP6L, ATPL; ATP6V0C, ATP6C, ATP6L, ATPL; ATP6V0C, hCG_1780666; ATP6V0C	P27449; Q6FH26; H3BNI4; H3BMY0	VATL_HUMAN; VATL_HUMAN; H3BNI4_HUMAN; H3BMY0_HUMAN	ENST00000330398.9; ENST00000330398.9; ENST00000564973.1, ENST00000565223.1; ENST00000568562.1	ENSP00000329757.4; ENSP00000329757.4; ENSP00000454868.1, ENSP00000457782.1; ENSP00000454597.1	ENSG00000185883	chr16	2513952	2520218	+	Metabolic pathways, Tuberculosis, Phagosome, Rheumatoid arthritis, Oxidative phosphorylation, Lysosome, Epithelial cell signaling in Helicobacter pylori infection, Synaptic vesicle cycle, Vibrio cholerae infection, Collecting duct acid secretion	hsa01100, hsa05152, hsa04145, hsa05323, hsa00190, hsa04142, hsa05120, hsa04721, hsa05110, hsa04966	transition metal ion transport, vacuolar proton-transporting V-type ATPase, V0 domain, lytic vacuole, catalytic activity, transporter activity, binding, protein binding, extracellular region, intracellular, cell, cytoplasm, lysosome, lysosomal membrane, endosome, vacuole, vacuolar membrane, adherens junction, cell-substrate adherens junction, focal adhesion, transport, ion transport, cation trans…	GO:0000041, GO:0000220, GO:0000323, GO:0003824, GO:0005215, GO:0005488, GO:0005515, GO:0005576, GO:0005622, GO:0005623, GO:0005737, GO:0005764, GO:0005765, GO:0005768, GO:0005773, GO:0005774, GO:0005912, GO:0005924, GO:0005925, GO:0006810, GO:0006811, GO:0006812, GO:0006818, GO:0006826, GO:0006873, GO:0006885, GO:0006914, GO:0006996, GO:0007033, GO:0007035, GO:0007040, GO:0007042, GO:0007154, GO:…	2	2	1	2	1	1	2	3	4	5	3	3
ENSG00000228705	LINC00659	lncRNA								chr20	62772980	62776996	-					7	6	2	22	32	24	12	4	11	44	53	53
ENSG00000087269	NOP14	protein_coding	Nucleolar protein 14; Nucleolar protein 14; Nucleolar protein 14; Nucleolar protein 14; Nucleolar protein 14; NOP14 protein; NOP14 nucleolar protein	NOP14, C4orf9, NOL14, RES4-25; NOP14, C4orf9, NOL14, RES4-25; NOP14, C4orf9, NOL14, RES4-25; NOP14, C4orf9, NOL14, RES4-25; NOP14, C4orf9, NOL14, RES4-25; NOP14; NOP14	P78316; D3DVR6; Q7LGI5; Q7Z6K0; Q8TBR6; Q96GC8; E9PFK5	NOP14_HUMAN; NOP14_HUMAN; NOP14_HUMAN; NOP14_HUMAN; NOP14_HUMAN; Q96GC8_HUMAN; E9PFK5_HUMAN	ENST00000314262.10, ENST00000398071.4, ENST00000416614.7; ENST00000314262.10, ENST00000398071.4, ENST00000416614.7; ENST00000314262.10, ENST00000398071.4, ENST00000416614.7; ENST00000314262.10, ENST00000398071.4, ENST00000416614.7; ENST00000314262.10, ENST00000398071.4, ENST00000416614.7; ENST00000502735.5	ENSP00000315674.6, ENSP00000381146.4, ENSP00000405068.2; ENSP00000315674.6, ENSP00000381146.4, ENSP00000405068.2; ENSP00000315674.6, ENSP00000381146.4, ENSP00000405068.2; ENSP00000315674.6, ENSP00000381146.4, ENSP00000405068.2; ENSP00000315674.6, ENSP00000381146.4, ENSP00000405068.2; ENSP00000427415.1	ENSG00000087269	chr4	2937933	2963406	-			endonucleolytic cleavage in ITS1 to separate SSU-rRNA from 5.8S rRNA and LSU-rRNA from tricistronic rRNA transcript (SSU-rRNA, 5.8S rRNA, LSU-rRNA), maturation of 5.8S rRNA, maturation of SSU-rRNA from tricistronic rRNA transcript (SSU-rRNA, 5.8S rRNA, LSU-rRNA), maturation of 5.8S rRNA from tricistronic rRNA transcript (SSU-rRNA, 5.8S rRNA, LSU-rRNA), cleavage involved in rRNA processing, endonu…	GO:0000447, GO:0000460, GO:0000462, GO:0000466, GO:0000469, GO:0000472, GO:0000478, GO:0000479, GO:0000480, GO:0000966, GO:0000967, GO:0003676, GO:0003723, GO:0005488, GO:0005515, GO:0005622, GO:0005623, GO:0005634, GO:0005654, GO:0005730, GO:0005737, GO:0005739, GO:0006139, GO:0006364, GO:0006396, GO:0006725, GO:0006807, GO:0008152, GO:0009987, GO:0010467, GO:0016020, GO:0016070, GO:0016072, GO:…	1149	1114	1164	864	963	845	1074	971	1032	644	579	613
ENSG00000101197	BIRC7	protein_coding	Baculoviral IAP repeat-containing protein 7; Baculoviral IAP repeat-containing protein 7; Baculoviral IAP repeat-containing protein 7; Baculoviral IAP repeat-containing protein 7; Baculoviral IAP repeat containing 7; Baculoviral IAP repeat-containing 7	BIRC7, KIAP, LIVIN, MLIAP, RNF50, UNQ5800/PRO19607/PRO21344; BIRC7, KIAP, LIVIN, MLIAP, RNF50, UNQ5800/PRO19607/PRO21344; BIRC7, KIAP, LIVIN, MLIAP, RNF50, UNQ5800/PRO19607/PRO21344; BIRC7, KIAP, LIVIN, MLIAP, RNF50, UNQ5800/PRO19607/PRO21344; BIRC7; BIRC7	Q96CA5; Q9BQV0; Q9H2A8; Q9HAP7; A8MTF4; Q6R308	BIRC7_HUMAN; BIRC7_HUMAN; BIRC7_HUMAN; BIRC7_HUMAN; A8MTF4_HUMAN; Q6R308_HUMAN	ENST00000217169.8, ENST00000342412.10; ENST00000217169.8, ENST00000342412.10; ENST00000217169.8, ENST00000342412.10; ENST00000217169.8, ENST00000342412.10; ENST00000395306.1;	ENSP00000217169.3, ENSP00000345213.6; ENSP00000217169.3, ENSP00000345213.6; ENSP00000217169.3, ENSP00000345213.6; ENSP00000217169.3, ENSP00000345213.6; ENSP00000378717.1;	ENSG00000101197	chr20	63235883	63240495	+	Pathways in cancer, Ubiquitin mediated proteolysis, Apoptosis - multiple species, Toxoplasmosis, Small cell lung cancer	hsa05200, hsa04120, hsa04215, hsa05145, hsa05222	MAPK cascade, activation of MAPK activity, microtubule cytoskeleton organization, mitotic cell cycle, nuclear division, regulation of protein phosphorylation, positive regulation of protein phosphorylation, catalytic activity, ubiquitin-protein transferase activity, enzyme inhibitor activity, endopeptidase inhibitor activity, cysteine-type endopeptidase inhibitor activity, binding, protein bindin…	GO:0000165, GO:0000187, GO:0000226, GO:0000278, GO:0000280, GO:0001932, GO:0001934, GO:0003824, GO:0004842, GO:0004857, GO:0004866, GO:0004869, GO:0005488, GO:0005515, GO:0005622, GO:0005623, GO:0005634, GO:0005737, GO:0005794, GO:0005819, GO:0005856, GO:0005874, GO:0005876, GO:0006464, GO:0006468, GO:0006508, GO:0006793, GO:0006796, GO:0006915, GO:0006950, GO:0006996, GO:0007010, GO:0007017, GO:…	1	1	0	1	0	0	2	1	6	1	1	2
ENSG00000158246	TENT5B	protein_coding	Terminal nucleotidyltransferase 5B	TENT5B, FAM46B	Q96A09	TET5B_HUMAN	ENST00000289166.6	ENSP00000289166.5	ENSG00000158246	chr1	27005020	27012850	-			binding, protein binding	GO:0005488, GO:0005515	115	84	101	694	704	777	110	189	123	826	794	761
ENSG00000175538	KCNE3	protein_coding	Potassium voltage-gated channel subfamily E member 3; KCNE3 protein, Potassium voltage-gated channel subfamily E member 3, Potassium voltage-gated channel, Isk-related family, member 3, Uncharacterized protein DKFZp781H21101, cDNA, FLJ92142, Homo sapiens potassium voltage-gated channel, Isk-related family,member 3 (KCNE3), mRNA; Potassium voltage-gated channel subfamily E regulatory subunit 3; Po…	KCNE3; KCNE3, DKFZp781H21101, hCG_27327; KCNE3; KCNE3; KCNE3; KCNE3	Q9Y6H6; Q6IAE6; E9PJQ7; E9PN03; E9PJV9; Q2N1I1	KCNE3_HUMAN; Q6IAE6_HUMAN; E9PJQ7_HUMAN; E9PN03_HUMAN; E9PJV9_HUMAN; Q2N1I1_HUMAN	ENST00000310128.9, ENST00000525550.1; ENST00000526855.1; ENST00000529425.5; ENST00000531854.5; ENST00000532569.5	ENSP00000310557.4, ENSP00000433633.1; ENSP00000435539.1; ENSP00000434890.1; ENSP00000433697.1; ENSP00000431739.1	ENSG00000175538	chr11	74454841	74467729	-	Protein digestion and absorption	hsa04974	transporter activity, ion channel activity, voltage-gated ion channel activity, voltage-gated potassium channel activity, cation channel activity, potassium channel activity, binding, protein binding, intracellular, cell, cytoplasm, plasma membrane, integral component of plasma membrane, transport, ion transport, cation transport, potassium ion transport, calcium ion transport, voltage-gated pota…	GO:0005215, GO:0005216, GO:0005244, GO:0005249, GO:0005261, GO:0005267, GO:0005488, GO:0005515, GO:0005622, GO:0005623, GO:0005737, GO:0005886, GO:0005887, GO:0006810, GO:0006811, GO:0006812, GO:0006813, GO:0006816, GO:0008076, GO:0008324, GO:0009987, GO:0010959, GO:0015075, GO:0015077, GO:0015079, GO:0015267, GO:0015459, GO:0015672, GO:0016020, GO:0016021, GO:0016247, GO:0022803, GO:0022832, GO:…	230	122	134	79	42	45	91	108	149	23	29	63
ENSG00000260190	ENSG00000260190	lncRNA								chr9	136937169	136937988	-					1	3	5	0	3	2	2	2	4	3	3	1
ENSG00000197497	ZNF665	protein_coding	Zinc finger protein 665; Zinc finger protein 665; Zinc finger protein 665	ZNF665, ZFP160L; ZNF665, ZFP160L; ZNF665	Q9H7R5; A8K5T8; A0A3Q5AD24	ZN665_HUMAN; ZN665_HUMAN; A0A3Q5AD24_HUMAN	ENST00000396424.5, ENST00000650736.1; ENST00000396424.5, ENST00000650736.1; ENST00000600412.1	ENSP00000379702.2, ENSP00000498600.1; ENSP00000379702.2, ENSP00000498600.1; ENSP00000469154.1	ENSG00000197497	chr19	53159213	53193386	-			nucleic acid binding, DNA binding, binding, intracellular, cell, nucleus, nucleobase-containing compound metabolic process, transcription, DNA-templated, regulation of transcription, DNA-templated, cellular aromatic compound metabolic process, nitrogen compound metabolic process, metabolic process, biosynthetic process, macromolecule biosynthetic process, regulation of biosynthetic process, cellu…	GO:0003676, GO:0003677, GO:0005488, GO:0005622, GO:0005623, GO:0005634, GO:0006139, GO:0006351, GO:0006355, GO:0006725, GO:0006807, GO:0008152, GO:0009058, GO:0009059, GO:0009889, GO:0009987, GO:0010467, GO:0010468, GO:0010556, GO:0016070, GO:0018130, GO:0019219, GO:0019222, GO:0019438, GO:0031323, GO:0031326, GO:0032774, GO:0034641, GO:0034645, GO:0034654, GO:0043167, GO:0043169, GO:0043170, GO:…	133	147	180	137	111	128	152	195	155	91	124	134
ENSG00000259884	NR4A1AS	lncRNA								chr12	52058459	52059503	-					13	15	27	18	8	10	10	8	12	12	15	9
ENSG00000257534	ENSG00000257534	lncRNA								chr12	54162065	54164452	-					0	1	1	0	0	1	4	0	4	1	0	1
ENSG00000187134	AKR1C1	protein_coding	Aldo-keto reductase family 1 member C1; Aldo-keto reductase family 1 member C1; Aldo-keto reductase family 1 member C1; Aldo-keto reductase family 1 member C1; Aldo-keto reductase family 1 member C1; Aldo-keto reductase family 1 member C1; Aldo-keto reductase family 1 member C1	AKR1C1, DDH, DDH1; AKR1C1, DDH, DDH1; AKR1C1, DDH, DDH1; AKR1C1, DDH, DDH1; AKR1C1, DDH, DDH1; AKR1C1; AKR1C1	Q04828; P52896; Q5SR15; Q7M4N2; Q9UCX2; A6NHU4; H0Y804	AK1C1_HUMAN; AK1C1_HUMAN; AK1C1_HUMAN; AK1C1_HUMAN; AK1C1_HUMAN; A6NHU4_HUMAN; H0Y804_HUMAN	ENST00000380872.9; ENST00000380872.9; ENST00000380872.9; ENST00000380872.9; ENST00000380872.9; ENST00000380859.1; ENST00000442997.5	ENSP00000370254.4; ENSP00000370254.4; ENSP00000370254.4; ENSP00000370254.4; ENSP00000370254.4; ENSP00000370240.1; ENSP00000416415.1	ENSG00000187134	chr10	4963253	4983283	+	Metabolism of xenobiotics by cytochrome P450, Steroid hormone biosynthesis	hsa00980, hsa00140	response to acid chemical, retinoid metabolic process, system process, catalytic activity, alditol:NADP+ 1-oxidoreductase activity, aldo-keto reductase (NADP) activity, monooxygenase activity, binding, steroid binding, protein binding, extracellular region, intracellular, cell, cytoplasm, cytosol, cellular aldehyde metabolic process, organic acid metabolic process, protein complex assembly, lipid…	GO:0001101, GO:0001523, GO:0003008, GO:0003824, GO:0004032, GO:0004033, GO:0004497, GO:0005488, GO:0005496, GO:0005515, GO:0005576, GO:0005622, GO:0005623, GO:0005737, GO:0005829, GO:0006081, GO:0006082, GO:0006461, GO:0006629, GO:0006720, GO:0006721, GO:0006805, GO:0006810, GO:0006811, GO:0006820, GO:0006869, GO:0007586, GO:0008106, GO:0008152, GO:0008202, GO:0008206, GO:0008207, GO:0008289, GO:…	8	24	17	32	24	21	42	54	18	46	38	66
ENSG00000289480	ENSG00000289480	lncRNA								chr4	82348252	82349441	-					17	10	17	11	17	23	1	4	4	14	8	12
ENSG00000076067	RBMS2	protein_coding	RNA-binding motif, single-stranded-interacting protein 2; RNA binding motif single stranded interacting protein 2; RNA binding motif single stranded interacting protein 2; RNA binding motif single stranded interacting protein 2; RNA binding motif single stranded interacting protein 2; RNA binding motif single stranded interacting protein 2; RNA binding motif single stranded interacting protein 2	RBMS2, SCR3; RBMS2; RBMS2; RBMS2; RBMS2; RBMS2; RBMS2	Q15434; F8VZR4; F5H5C8; F8VQS9; A0A1W2PQV1; F8VV01; F8W1T6	RBMS2_HUMAN; F8VZR4_HUMAN; F5H5C8_HUMAN; F8VQS9_HUMAN; A0A1W2PQV1_HUMAN; F8VV01_HUMAN; F8W1T6_HUMAN	ENST00000262031.10; ENST00000551369.5; ENST00000542360.1; ENST00000552916.5; ENST00000639027.1; ENST00000550726.5; ENST00000552247.6	ENSP00000262031.5; ENSP00000447699.1; ENSP00000443486.1; ENSP00000450127.1; ENSP00000491905.1; ENSP00000449678.1; ENSP00000447426.1	ENSG00000076067	chr12	56521820	56596193	+			nucleotide binding, nucleic acid binding, RNA binding, binding, intracellular, cell, nucleus, nucleobase-containing compound metabolic process, RNA processing, cellular aromatic compound metabolic process, nitrogen compound metabolic process, metabolic process, cellular process, gene expression, RNA metabolic process, cellular nitrogen compound metabolic process, small molecule binding, macromole…	GO:0000166, GO:0003676, GO:0003723, GO:0005488, GO:0005622, GO:0005623, GO:0005634, GO:0006139, GO:0006396, GO:0006725, GO:0006807, GO:0008152, GO:0009987, GO:0010467, GO:0016070, GO:0034641, GO:0036094, GO:0043170, GO:0043226, GO:0043227, GO:0043229, GO:0043231, GO:0044237, GO:0044238, GO:0044260, GO:0044424, GO:0044464, GO:0044822, GO:0046483, GO:0071704, GO:0090304, GO:0097159, GO:1901265, GO:…	681	740	786	791	484	369	714	845	730	687	583	663
ENSG00000223959	AFG3L1P	transcribed_unitary_pseudogene								chr16	89972581	90002161	+					320	281	296	173	195	208	290	244	327	270	202	245
ENSG00000157653	C9orf43	protein_coding	Uncharacterized protein C9orf43	C9orf43	Q8TAL5	CI043_HUMAN	ENST00000288462.4, ENST00000374165.6	ENSP00000288462.4, ENSP00000363280.1	ENSG00000157653	chr9	113410054	113429690	+			binding, protein binding	GO:0005488, GO:0005515	27	18	26	18	24	25	31	35	30	16	14	21
ENSG00000254964	ENSG00000254964	lncRNA								chr11	62606161	62606405	+					0	2	5	3	1	2	0	3	4	1	2	2
ENSG00000152242	C18orf25	protein_coding	Protein ARK2N; Protein ARK2N; Protein ARK2N; Protein ARK2N; Protein ARK2N; Protein ARK2N; Protein ARK2N; Protein ARK2N; Chromosome 18 open reading frame 25; Chromosome 18 open reading frame 25; Chromosome 18 open reading frame 25	C18orf25, ARK2N, ARKL1; C18orf25, ARK2N, ARKL1; C18orf25, ARK2N, ARKL1; C18orf25, ARK2N, ARKL1; C18orf25, ARK2N, ARKL1; C18orf25, ARK2N, ARKL1; C18orf25, ARK2N, ARKL1; C18orf25, ARK2N, ARKL1; C18orf25; C18orf25; C18orf25	Q96B23; A8K123; A8KAB6; Q5BIX2; Q5XG78; Q6N058; Q86TB5; Q8TCQ5; K7EQH1; K7ER64; A0A087WVF1	ARK2N_HUMAN; ARK2N_HUMAN; ARK2N_HUMAN; ARK2N_HUMAN; ARK2N_HUMAN; ARK2N_HUMAN; ARK2N_HUMAN; ARK2N_HUMAN; K7EQH1_HUMAN; K7ER64_HUMAN; A0A087WVF1_HUMAN	ENST00000615052.5, ENST00000619301.4; ENST00000615052.5, ENST00000619301.4; ENST00000615052.5, ENST00000619301.4; ENST00000615052.5, ENST00000619301.4; ENST00000615052.5, ENST00000619301.4; ENST00000615052.5, ENST00000619301.4; ENST00000615052.5, ENST00000619301.4; ENST00000615052.5, ENST00000619301.4; ENST00000587591.5; ENST00000588730.1; ENST00000615553.1	ENSP00000481626.1, ENSP00000480074.1; ENSP00000481626.1, ENSP00000480074.1; ENSP00000481626.1, ENSP00000480074.1; ENSP00000481626.1, ENSP00000480074.1; ENSP00000481626.1, ENSP00000480074.1; ENSP00000481626.1, ENSP00000480074.1; ENSP00000481626.1, ENSP00000480074.1; ENSP00000481626.1, ENSP00000480074.1; ENSP00000467826.1; ENSP00000468128.1; ENSP00000479398.1	ENSG00000152242	chr18	46173553	46266992	+			protein polyubiquitination, catalytic activity, ubiquitin-protein transferase activity, binding, protein binding, cellular protein modification process, proteolysis, ubiquitin-dependent protein catabolic process, metabolic process, catabolic process, macromolecule catabolic process, cellular process, proteasomal protein catabolic process, protein ubiquitination, transferase activity, ligase activ…	GO:0000209, GO:0003824, GO:0004842, GO:0005488, GO:0005515, GO:0006464, GO:0006508, GO:0006511, GO:0008152, GO:0009056, GO:0009057, GO:0009987, GO:0010498, GO:0016567, GO:0016740, GO:0016874, GO:0019538, GO:0019787, GO:0019941, GO:0030163, GO:0032446, GO:0036211, GO:0042787, GO:0043161, GO:0043170, GO:0043412, GO:0043632, GO:0044237, GO:0044238, GO:0044248, GO:0044257, GO:0044260, GO:0044265, GO:…	930	959	853	877	836	777	680	658	783	1190	1063	1051
ENSG00000144504	ANKMY1	protein_coding	Ankyrin repeat and MYND domain-containing protein 1; Ankyrin repeat and MYND domain-containing protein 1; Ankyrin repeat and MYND domain-containing protein 1; Ankyrin repeat and MYND domain-containing protein 1; Ankyrin repeat and MYND domain-containing protein 1; Ankyrin repeat and MYND domain-containing protein 1; Ankyrin repeat and MYND domain-containing protein 1; Ankyrin repeat and MYND doma…	ANKMY1, TSAL1, ZMYND13; ANKMY1, TSAL1, ZMYND13; ANKMY1, TSAL1, ZMYND13; ANKMY1, TSAL1, ZMYND13; ANKMY1, TSAL1, ZMYND13; ANKMY1, TSAL1, ZMYND13; ANKMY1, TSAL1, ZMYND13; ANKMY1; ANKMY1; ANKMY1; ANKMY1; ANKMY1; ANKMY1; ANKMY1; ANKMY1; ANKMY1; ANKMY1; ANKMY1; ANKMY1, hCG_1811573; ANKMY1; ANKMY1	Q9P2S6; B2RB78; Q4ZFV3; Q8IYX5; Q8NDK5; Q9H0V8; Q9NX10; A0A8V8TPK4; H7C254; C9JGS7; A0A0S2Z587; H7BYZ8; A0A0S2Z596; C9JZ56; H7BYI0; C9J5V7; J3KQ07; Q6GPI0; B5MBY4; J3KPY5; J3KQ21	ANKY1_HUMAN; ANKY1_HUMAN; ANKY1_HUMAN; ANKY1_HUMAN; ANKY1_HUMAN; ANKY1_HUMAN; ANKY1_HUMAN; A0A8V8TPK4_HUMAN; H7C254_HUMAN; C9JGS7_HUMAN; A0A0S2Z587_HUMAN; H7BYZ8_HUMAN; A0A0S2Z596_HUMAN; C9JZ56_HUMAN; H7BYI0_HUMAN; C9J5V7_HUMAN; J3KQ07_HUMAN; Q6GPI0_HUMAN; B5MBY4_HUMAN; J3KPY5_HUMAN; J3KQ21_HUMAN	ENST00000272972.7, ENST00000361678.8, ENST00000405523.7; ENST00000272972.7, ENST00000361678.8, ENST00000405523.7; ENST00000272972.7, ENST00000361678.8, ENST00000405523.7; ENST00000272972.7, ENST00000361678.8, ENST00000405523.7; ENST00000272972.7, ENST00000361678.8, ENST00000405523.7; ENST00000272972.7, ENST00000361678.8, ENST00000405523.7; ENST00000272972.7, ENST00000361678.8, ENST00000405523.7; …	ENSP00000272972.3, ENSP00000355097.4, ENSP00000385635.3; ENSP00000272972.3, ENSP00000355097.4, ENSP00000385635.3; ENSP00000272972.3, ENSP00000355097.4, ENSP00000385635.3; ENSP00000272972.3, ENSP00000355097.4, ENSP00000385635.3; ENSP00000272972.3, ENSP00000355097.4, ENSP00000385635.3; ENSP00000272972.3, ENSP00000355097.4, ENSP00000385635.3; ENSP00000272972.3, ENSP00000355097.4, ENSP00000385635.3; …	ENSG00000144504	chr2	240479422	240569209	-			binding, ion binding, cation binding, metal ion binding	GO:0005488, GO:0043167, GO:0043169, GO:0046872	139	141	210	89	90	87	162	193	205	77	78	104
ENSG00000226950	DANCR	lncRNA	Putative uncharacterized protein DANCR; Putative uncharacterized protein DANCR	DANCR, ANCR, KIAA0114, SNHG13; DANCR, ANCR, KIAA0114, SNHG13	P0C864; A0A024RD90	DANCR_HUMAN; DANCR_HUMAN			ENSG00000226950	chr4	52712325	52723623	+					592	532	631	498	554	583	521	705	528	425	457	449
ENSG00000136235	GPNMB	protein_coding	Transmembrane glycoprotein NMB; Transmembrane glycoprotein NMB; Transmembrane glycoprotein NMB; Transmembrane glycoprotein NMB; Glycoprotein nmb-like protein; GPNMB protein, Glycoprotein (Transmembrane) nmb, Glycoprotein (Transmembrane) nmb, isoform CRA_a, Glycoprotein nmb, Uncharacterized protein GPNMB; Glycoprotein nmb	GPNMB, HGFIN, NMB, UNQ1725/PRO9925; GPNMB, HGFIN, NMB, UNQ1725/PRO9925; GPNMB, HGFIN, NMB, UNQ1725/PRO9925; GPNMB, HGFIN, NMB, UNQ1725/PRO9925; GPNMB; GPNMB, hCG_37976; GPNMB	Q14956; A4D155; Q6UVX1; Q8N1A1; Q8IXJ5; Q96F58; A0A3B3ISS6	GPNMB_HUMAN; GPNMB_HUMAN; GPNMB_HUMAN; GPNMB_HUMAN; Q8IXJ5_HUMAN; Q96F58_HUMAN; A0A3B3ISS6_HUMAN	ENST00000258733.9, ENST00000381990.6; ENST00000258733.9, ENST00000381990.6; ENST00000258733.9, ENST00000381990.6; ENST00000258733.9, ENST00000381990.6; ENST00000409458.3; ENST00000647578.1	ENSP00000258733.5, ENSP00000371420.2; ENSP00000258733.5, ENSP00000371420.2; ENSP00000258733.5, ENSP00000371420.2; ENSP00000258733.5, ENSP00000371420.2; ENSP00000386476.3; ENSP00000497362.1	ENSG00000136235	chr7	23235967	23275108	+			ossification, osteoblast differentiation, cytokine production, regulation of cytokine production, negative regulation of cytokine production, receptor binding, integrin binding, binding, protein binding, glycosaminoglycan binding, intracellular, cell, cytoplasm, plasma membrane, integral component of plasma membrane, cell adhesion, multicellular organism development, heparin binding, cell prolife…	GO:0001503, GO:0001649, GO:0001816, GO:0001817, GO:0001818, GO:0005102, GO:0005178, GO:0005488, GO:0005515, GO:0005539, GO:0005622, GO:0005623, GO:0005737, GO:0005886, GO:0005887, GO:0007155, GO:0007275, GO:0008201, GO:0008283, GO:0008285, GO:0009888, GO:0009987, GO:0016020, GO:0016021, GO:0016023, GO:0022610, GO:0030154, GO:0030282, GO:0031214, GO:0031224, GO:0031226, GO:0031410, GO:0031982, GO:…	7	1	5	28	22	23	0	2	5	22	20	37
ENSG00000275185	ENSG00000275185	lncRNA								chr17	30899110	30899651	+					35	42	48	43	35	54	19	22	26	30	34	31
ENSG00000169989	TIGD4	protein_coding	Tigger transposable element-derived protein 4; Tigger transposable element-derived protein 4	TIGD4; TIGD4	Q8IY51; Q96LP5	TIGD4_HUMAN; TIGD4_HUMAN	ENST00000304337.3; ENST00000304337.3	ENSP00000355162.2; ENSP00000355162.2	ENSG00000169989	chr4	152769354	152779730	-			nucleic acid binding, DNA binding, binding, intracellular, cell, nucleus, organelle, membrane-bounded organelle, intracellular organelle, intracellular membrane-bounded organelle, intracellular part, cell part, organic cyclic compound binding, heterocyclic compound binding	GO:0003676, GO:0003677, GO:0005488, GO:0005622, GO:0005623, GO:0005634, GO:0043226, GO:0043227, GO:0043229, GO:0043231, GO:0044424, GO:0044464, GO:0097159, GO:1901363	165	154	77	46	56	70	56	42	54	81	77	100
ENSG00000155858	LSM11	protein_coding	U7 snRNA-associated Sm-like protein LSm11; U7 snRNA-associated Sm-like protein LSm11; U7 snRNA-associated Sm-like protein LSm11; U7 snRNA-associated Sm-like protein LSm11; Alternative protein LSM11	LSM11; LSM11; LSM11; LSM11; LSM11	P83369; A0AVQ1; Q7Z7P0; Q8N975; L0R895	LSM11_HUMAN; LSM11_HUMAN; LSM11_HUMAN; LSM11_HUMAN; L0R895_HUMAN	ENST00000286307.6; ENST00000286307.6; ENST00000286307.6; ENST00000286307.6;	ENSP00000286307.5; ENSP00000286307.5; ENSP00000286307.5; ENSP00000286307.5;	ENSG00000155858	chr5	157743712	157760709	+			G1/S transition of mitotic cell cycle, mitotic cell cycle, nucleic acid binding, RNA binding, binding, protein binding, intracellular, cell, nucleus, nucleoplasm, U7 snRNP, telomerase holoenzyme complex, nucleobase-containing compound metabolic process, transcription, DNA-templated, DNA-templated transcription, termination, transcription from RNA polymerase II promoter, termination of RNA polymer…	GO:0000082, GO:0000278, GO:0003676, GO:0003723, GO:0005488, GO:0005515, GO:0005622, GO:0005623, GO:0005634, GO:0005654, GO:0005683, GO:0005697, GO:0006139, GO:0006351, GO:0006353, GO:0006366, GO:0006369, GO:0006396, GO:0006397, GO:0006398, GO:0006725, GO:0006807, GO:0007049, GO:0007346, GO:0008152, GO:0008334, GO:0009058, GO:0009059, GO:0009987, GO:0010467, GO:0010564, GO:0016070, GO:0016071, GO:…	442	436	570	394	372	293	694	740	868	562	507	547
ENSG00000007255	TRAPPC6A	protein_coding	Trafficking protein particle complex subunit 6A; Trafficking protein particle complex subunit 6A; Trafficking protein particle complex subunit 6A; Trafficking protein particle complex subunit 6A; Trafficking protein particle complex subunit 6A; TRAPPC6Adelta29-42, Trafficking protein particle complex 6A, isoform CRA_a	TRAPPC6A, HSPC289; TRAPPC6A, HSPC289; TRAPPC6A, HSPC289; TRAPPC6A, HSPC289; TRAPPC6A, HSPC289; TRAPPC6A, hCG_22145	O75865; K7ERB1; K7ERQ4; Q9BQ45; Q9P092; B7TZ90	TPC6A_HUMAN; TPC6A_HUMAN; TPC6A_HUMAN; TPC6A_HUMAN; TPC6A_HUMAN; B7TZ90_HUMAN	ENST00000006275.8, ENST00000585934.1, ENST00000588062.5, ENST00000592647.1; ENST00000006275.8, ENST00000585934.1, ENST00000588062.5, ENST00000592647.1; ENST00000006275.8, ENST00000585934.1, ENST00000588062.5, ENST00000592647.1; ENST00000006275.8, ENST00000585934.1, ENST00000588062.5, ENST00000592647.1; ENST00000006275.8, ENST00000585934.1, ENST00000588062.5, ENST00000592647.1;	ENSP00000006275.3, ENSP00000468612.1, ENSP00000468363.1, ENSP00000468182.1; ENSP00000006275.3, ENSP00000468612.1, ENSP00000468363.1, ENSP00000468182.1; ENSP00000006275.3, ENSP00000468612.1, ENSP00000468363.1, ENSP00000468182.1; ENSP00000006275.3, ENSP00000468612.1, ENSP00000468363.1, ENSP00000468182.1; ENSP00000006275.3, ENSP00000468612.1, ENSP00000468363.1, ENSP00000468182.1;	ENSG00000007255	chr19	45162928	45178237	-			Golgi membrane, binding, protein binding, intracellular, cell, cytoplasm, endoplasmic reticulum, Golgi apparatus, cytosol, protein complex assembly, transport, ER to Golgi vesicle-mediated transport, membrane budding, vesicle coating, vesicle targeting, organelle organization, cellular process, endomembrane system, membrane, cellular component organization, vesicle organization, vesicle-mediated …	GO:0000139, GO:0005488, GO:0005515, GO:0005622, GO:0005623, GO:0005737, GO:0005783, GO:0005794, GO:0005829, GO:0006461, GO:0006810, GO:0006888, GO:0006900, GO:0006901, GO:0006903, GO:0006996, GO:0009987, GO:0012505, GO:0016020, GO:0016043, GO:0016050, GO:0016192, GO:0022607, GO:0031090, GO:0032438, GO:0033059, GO:0043226, GO:0043227, GO:0043229, GO:0043231, GO:0043473, GO:0043933, GO:0044085, GO:…	216	180	200	249	294	244	218	230	181	323	320	292
ENSG00000237899	ENSG00000237899	lncRNA								chr1	40669089	40687588	-					6	0	2	1	5	2	4	7	6	1	3	2
ENSG00000149357	LAMTOR1	protein_coding	Ragulator complex protein LAMTOR1; Ragulator complex protein LAMTOR1; Ragulator complex protein LAMTOR1; Ragulator complex protein LAMTOR1; Ragulator complex protein LAMTOR1; Ragulator complex protein LAMTOR1; Ragulator complex protein LAMTOR1; Late endosomal/lysosomal adaptor, MAPK and MTOR activator 1	LAMTOR1, C11orf59, PDRO, PP7157; LAMTOR1, C11orf59, PDRO, PP7157; LAMTOR1, C11orf59, PDRO, PP7157; LAMTOR1; LAMTOR1; LAMTOR1; LAMTOR1; LAMTOR1	Q6IAA8; Q8WZ09; Q9NWT0; F5H3Y3; F5GX19; H0YFI1; F5H479; F5H267	LTOR1_HUMAN; LTOR1_HUMAN; LTOR1_HUMAN; F5H3Y3_HUMAN; F5GX19_HUMAN; H0YFI1_HUMAN; F5H479_HUMAN; F5H267_HUMAN	ENST00000278671.10; ENST00000278671.10; ENST00000278671.10; ENST00000538404.1; ENST00000545249.5; ENST00000544594.5; ENST00000535107.5; ENST00000535872.1	ENSP00000278671.5; ENSP00000278671.5; ENSP00000278671.5; ENSP00000439011.1; ENSP00000440738.1; ENSP00000438717.1; ENSP00000445170.1; ENSP00000439482.1	ENSG00000149357	chr11	72085895	72103297	-	mTOR signaling pathway	hsa04150	MAPK cascade, lytic vacuole, response to acid chemical, receptor recycling, regulation of receptor recycling, regulation of protein phosphorylation, positive regulation of protein phosphorylation, guanyl-nucleotide exchange factor activity, structural molecule activity, binding, protein binding, extracellular region, intracellular, cell, cytoplasm, lysosome, lysosomal membrane, endosome, late end…	GO:0000165, GO:0000323, GO:0001101, GO:0001881, GO:0001919, GO:0001932, GO:0001934, GO:0005085, GO:0005198, GO:0005488, GO:0005515, GO:0005576, GO:0005622, GO:0005623, GO:0005737, GO:0005764, GO:0005765, GO:0005768, GO:0005770, GO:0005773, GO:0005774, GO:0005794, GO:0005886, GO:0006464, GO:0006468, GO:0006629, GO:0006793, GO:0006796, GO:0006810, GO:0006869, GO:0006914, GO:0006996, GO:0007032, GO:…	492	454	445	441	476	471	420	483	380	385	367	347
ENSG00000232043	ENSG00000232043	lncRNA								chr20	50570975	50578041	-					7	14	9	10	8	11	2	8	8	7	8	4
ENSG00000287340	ENSG00000287340	lncRNA								chr16	7301605	7304662	-					2	6	4	0	0	0	0	1	1	0	0	0
ENSG00000215018	COL28A1	protein_coding	Collagen alpha-1(XXVIII) chain; Collagen alpha-1(XXVIII) chain; Collagen alpha-1(XXVIII) chain; Collagen alpha-1(XXVIII) chain; Collagen alpha-1(XXVIII) chain; Collagen alpha-1(XXVIII) chain; Collagen alpha-1(XXVIII) chain; Collagen alpha-1(XXVIII) chain; Collagen type XXVIII alpha 1 chain; Collagen type XXVIII alpha 1 chain; Collagen type XXVIII alpha 1 chain; Collagen type XXVIII alpha 1 chain	COL28A1, COL28; COL28A1, COL28; COL28A1, COL28; COL28A1, COL28; COL28A1, COL28; COL28A1, COL28; COL28A1, COL28; COL28A1, COL28; COL28A1; COL28A1; COL28A1; COL28A1	Q2UY09; A4D101; A4D106; A4D107; A8MVR2; B9EGX9; Q2UY07; Q2UY08; A0A0C4DG66; A0A0C4DG72; H7C3P2; H7BZU0	COSA1_HUMAN; COSA1_HUMAN; COSA1_HUMAN; COSA1_HUMAN; COSA1_HUMAN; COSA1_HUMAN; COSA1_HUMAN; COSA1_HUMAN; A0A0C4DG66_HUMAN; A0A0C4DG72_HUMAN; H7C3P2_HUMAN; H7BZU0_HUMAN	ENST00000399429.8; ENST00000399429.8; ENST00000399429.8; ENST00000399429.8; ENST00000399429.8; ENST00000399429.8; ENST00000399429.8; ENST00000399429.8; ENST00000444268.1; ENST00000435823.1; ENST00000430711.5; ENST00000453441.1	ENSP00000382356.3; ENSP00000382356.3; ENSP00000382356.3; ENSP00000382356.3; ENSP00000382356.3; ENSP00000382356.3; ENSP00000382356.3; ENSP00000382356.3; ENSP00000408401.1; ENSP00000410557.1; ENSP00000413093.1; ENSP00000391380.1	ENSG00000215018	chr7	7356203	7535873	-			enzyme inhibitor activity, endopeptidase inhibitor activity, serine-type endopeptidase inhibitor activity, extracellular region, proteinaceous extracellular matrix, collagen trimer, basement membrane, intracellular, cell, cytoplasm, endoplasmic reticulum, endoplasmic reticulum lumen, proteolysis, cell adhesion, metabolic process, negative regulation of metabolic process, cellular process, negativ…	GO:0004857, GO:0004866, GO:0004867, GO:0005576, GO:0005578, GO:0005581, GO:0005604, GO:0005622, GO:0005623, GO:0005737, GO:0005783, GO:0005788, GO:0006508, GO:0007155, GO:0008152, GO:0009892, GO:0009987, GO:0010466, GO:0010605, GO:0010951, GO:0012505, GO:0019222, GO:0019538, GO:0022610, GO:0030162, GO:0030234, GO:0030414, GO:0031012, GO:0031323, GO:0031324, GO:0031974, GO:0032268, GO:0032269, GO:…	35	35	25	26	31	26	42	33	19	62	44	66
ENSG00000289502	ENSG00000289502	lncRNA								chr8	90957029	90957721	-					54	47	72	51	57	58	43	47	49	92	114	103
ENSG00000187688	TRPV2	protein_coding	Transient receptor potential cation channel subfamily V member 2; Transient receptor potential cation channel subfamily V member 2; Transient receptor potential cation channel subfamily V member 2; Transient receptor potential cation channel subfamily V member 2; Transient receptor potential cation channel subfamily V member 2; Transient receptor potential cation channel subfamily V member 2; Tra…	TRPV2, VRL; TRPV2, VRL; TRPV2, VRL; TRPV2, VRL; TRPV2; TRPV2; TRPV2; TRPV2; TRPV2	Q9Y5S1; A6NML2; A8K0Z0; Q9Y670; K7EIQ6; K7EPY7; K7ELL3; K7EKG5; H7BZK2	TRPV2_HUMAN; TRPV2_HUMAN; TRPV2_HUMAN; TRPV2_HUMAN; K7EIQ6_HUMAN; K7EPY7_HUMAN; K7ELL3_HUMAN; K7EKG5_HUMAN; H7BZK2_HUMAN	ENST00000338560.12; ENST00000338560.12; ENST00000338560.12; ENST00000338560.12; ENST00000577277.6; ENST00000577865.2; ENST00000580788.6; ENST00000581560.5; ENST00000455666.1	ENSP00000342222.7; ENSP00000342222.7; ENSP00000342222.7; ENSP00000342222.7; ENSP00000464850.1; ENSP00000467593.1; ENSP00000466130.1; ENSP00000465609.1; ENSP00000390014.1	ENSG00000187688	chr17	16415571	16437003	+	Inflammatory mediator regulation of TRP channels	hsa04750	cell morphogenesis, cell morphogenesis involved in differentiation, regulation of cell growth, system process, transporter activity, ion channel activity, cation channel activity, calcium channel activity, intracellular, cell, cytoplasm, plasma membrane, integral component of plasma membrane, transport, ion transport, cation transport, calcium ion transport, response to stress, multicellular orga…	GO:0000902, GO:0000904, GO:0001558, GO:0003008, GO:0005215, GO:0005216, GO:0005261, GO:0005262, GO:0005622, GO:0005623, GO:0005737, GO:0005886, GO:0005887, GO:0006810, GO:0006811, GO:0006812, GO:0006816, GO:0006950, GO:0007275, GO:0007399, GO:0007409, GO:0007600, GO:0008283, GO:0008285, GO:0008324, GO:0008361, GO:0009266, GO:0009408, GO:0009628, GO:0009653, GO:0009986, GO:0009987, GO:0010720, GO:…	29	12	12	21	16	9	125	188	407	18	10	26
ENSG00000182010	RTKN2	protein_coding	Rhotekin-2; Rhotekin-2; Rhotekin-2; Rhotekin-2; Rhotekin-2; Rhotekin 2	RTKN2, PLEKHK1; RTKN2, PLEKHK1; RTKN2, PLEKHK1; RTKN2, PLEKHK1; RTKN2, PLEKHK1; RTKN2	Q8IZC4; Q3ZCR1; Q68DZ6; Q8N8K1; Q8TAV2; Q5SVY4	RTKN2_HUMAN; RTKN2_HUMAN; RTKN2_HUMAN; RTKN2_HUMAN; RTKN2_HUMAN; Q5SVY4_HUMAN	ENST00000373789.8, ENST00000395260.3; ENST00000373789.8, ENST00000395260.3; ENST00000373789.8, ENST00000395260.3; ENST00000373789.8, ENST00000395260.3; ENST00000373789.8, ENST00000395260.3; ENST00000315289.6	ENSP00000362894.3, ENSP00000378678.3; ENSP00000362894.3, ENSP00000378678.3; ENSP00000362894.3, ENSP00000378678.3; ENSP00000362894.3, ENSP00000378678.3; ENSP00000362894.3, ENSP00000378678.3; ENSP00000325379.2	ENSG00000182010	chr10	62183035	62268844	-			immune system process, immune system development, cell communication, signal transduction, multicellular organism development, cellular process, signaling, hemopoiesis, multicellular organismal process, developmental process, single-organism process, single organism signaling, single-multicellular organism process, single-organism cellular process, single-organism developmental process, animal or…	GO:0002376, GO:0002520, GO:0007154, GO:0007165, GO:0007275, GO:0009987, GO:0023052, GO:0030097, GO:0032501, GO:0032502, GO:0044699, GO:0044700, GO:0044707, GO:0044763, GO:0044767, GO:0048513, GO:0048534, GO:0048731, GO:0048856, GO:0050789, GO:0050794, GO:0050896, GO:0051716, GO:0065007	754	872	682	1018	962	1043	658	560	741	964	916	886
ENSG00000203499	IQANK1	protein_coding	IQ motif and ankyrin repeat domain-containing protein 1; IQ motif and ankyrin repeat domain-containing protein 1; IQ motif and ankyrin repeat containing 1	IQANK1; IQANK1; IQANK1	A8MXQ7; A0A1B0GTG1; A0A1B0GUK7	IQAK1_HUMAN; IQAK1_HUMAN; A0A1B0GUK7_HUMAN	ENST00000527139.7; ENST00000527139.7; ENST00000533004.5	ENSP00000489685.1; ENSP00000489685.1; ENSP00000490151.1	ENSG00000203499	chr8	143734139	143790645	+					96	86	77	42	56	70	85	88	79	72	85	98
ENSG00000273783	GTF2A1-AS1	lncRNA								chr14	81221218	81227694	+					16	12	16	15	15	19	21	16	13	5	12	7
ENSG00000272831	ENSG00000272831	lncRNA								chr7	66739829	66740642	-					42	36	38	73	84	73	59	78	54	57	75	61
ENSG00000119927	GPAM	protein_coding	Glycerol-3-phosphate acyltransferase 1, mitochondrial; Glycerol-3-phosphate acyltransferase 1, mitochondrial; Glycerol-3-phosphate acyltransferase 1, mitochondrial; Glycerol-3-phosphate acyltransferase 1, mitochondrial; Glycerol-3-phosphate acyltransferase 1, mitochondrial	GPAM, GPAT1, KIAA1560; GPAM, GPAT1, KIAA1560; GPAM, GPAT1, KIAA1560; GPAM, hCG_40975; GPAM	Q9HCL2; Q5VW51; Q86TA3; Q5VW52; Q8N1G6	GPAT1_HUMAN; GPAT1_HUMAN; GPAT1_HUMAN; Q5VW52_HUMAN; Q8N1G6_HUMAN	ENST00000348367.9; ENST00000348367.9; ENST00000348367.9; ENST00000369425.5;	ENSP00000265276.4; ENSP00000265276.4; ENSP00000265276.4; ENSP00000358433.1;	ENSG00000119927	chr10	112149865	112215377	-	Metabolic pathways, Glycerolipid metabolism, Glycerophospholipid metabolism	hsa01100, hsa00561, hsa00564	cell activation, leukocyte homeostasis, cytokine production, regulation of cytokine production, immune effector process, lymphocyte homeostasis, immune system process, regulation of immune system process, negative regulation of immune system process, positive regulation of immune system process, regulation of leukocyte activation, positive regulation of leukocyte activation, catalytic activity, g…	GO:0001775, GO:0001776, GO:0001816, GO:0001817, GO:0002252, GO:0002260, GO:0002376, GO:0002682, GO:0002683, GO:0002684, GO:0002694, GO:0002696, GO:0003824, GO:0004366, GO:0005622, GO:0005623, GO:0005737, GO:0005739, GO:0005740, GO:0005741, GO:0005743, GO:0005886, GO:0006082, GO:0006629, GO:0006631, GO:0006637, GO:0006638, GO:0006639, GO:0006641, GO:0006644, GO:0006650, GO:0006654, GO:0006732, GO:…	1810	1761	1743	690	628	777	1186	1030	1183	707	828	757
ENSG00000134330	IAH1	protein_coding	Isoamyl acetate-hydrolyzing esterase 1 homolog; Isoamyl acetate-hydrolyzing esterase 1 homolog; Isoamyl acetate hydrolyzing esterase 1 (putative); Isoamyl acetate hydrolyzing esterase 1 (putative); Isoamyl acetate hydrolyzing esterase 1 (putative); Isoamyl acetate hydrolyzing esterase 1 (putative); Isoamyl acetate-hydrolyzing esterase 1 homolog; Isoamyl acetate-hydrolyzing esterase 1 homolog; Iso…	IAH1; IAH1; IAH1; IAH1; IAH1; IAH1; IAH1; IAH1; IAH1; IAH1; IAH1	Q2TAA2; B4DMV3; F8WF34; H7BXP8; C9JDY4; C9J5J2; Q6PCA9; Q6NVV8; Q05D21; C9JE02; H7C5G1	IAH1_HUMAN; IAH1_HUMAN; F8WF34_HUMAN; H7BXP8_HUMAN; C9JDY4_HUMAN; C9J5J2_HUMAN; Q6PCA9_HUMAN; Q6NVV8_HUMAN; Q05D21_HUMAN; C9JE02_HUMAN; H7C5G1_HUMAN	ENST00000470914.5, ENST00000482918.5, ENST00000497473.6; ENST00000470914.5, ENST00000482918.5, ENST00000497473.6; ENST00000492223.5; ENST00000351760.11; ENST00000495797.1; ENST00000496603.5; ; ENST00000481688.1; ENST00000481367.5	ENSP00000419224.1, ENSP00000419110.1, ENSP00000417580.1; ENSP00000419224.1, ENSP00000419110.1, ENSP00000417580.1; ENSP00000419368.1; ENSP00000314400.10; ENSP00000420562.1; ENSP00000418492.1; ; ENSP00000420532.1; ENSP00000419807.1	ENSG00000134330	chr2	9473658	9496543	+			catalytic activity, extracellular region, lipid metabolic process, metabolic process, catabolic process, lipid catabolic process, hydrolase activity, vesicle, membrane-bounded vesicle, organelle, membrane-bounded organelle, extracellular organelle, primary metabolic process, extracellular region part, single-organism process, single-organism metabolic process, single-organism catabolic process, e…	GO:0003824, GO:0005576, GO:0006629, GO:0008152, GO:0009056, GO:0016042, GO:0016787, GO:0031982, GO:0031988, GO:0043226, GO:0043227, GO:0043230, GO:0044238, GO:0044421, GO:0044699, GO:0044710, GO:0044712, GO:0070062, GO:0071704, GO:1901575, GO:1903561	239	265	200	242	228	118	332	350	372	242	177	260
ENSG00000169692	AGPAT2	protein_coding	1-acyl-sn-glycerol-3-phosphate acyltransferase beta; 1-acyl-sn-glycerol-3-phosphate acyltransferase beta; 1-acyl-sn-glycerol-3-phosphate acyltransferase beta; 1-acyl-sn-glycerol-3-phosphate acyltransferase beta; 1-acyl-sn-glycerol-3-phosphate acyltransferase beta; 1-acyl-sn-glycerol-3-phosphate acyltransferase beta; 1-acyl-sn-glycerol-3-phosphate acyltransferase beta; 1-acyl-sn-glycerol-3-phospha…	AGPAT2; AGPAT2; AGPAT2; AGPAT2; AGPAT2; AGPAT2; AGPAT2; AGPAT2; AGPAT2	O15120; O00516; O15106; Q5VUD3; Q5VUD4; Q9BSV7; Q9BWR7; Q8WUW2; Q96IS9	PLCB_HUMAN; PLCB_HUMAN; PLCB_HUMAN; PLCB_HUMAN; PLCB_HUMAN; PLCB_HUMAN; PLCB_HUMAN; Q8WUW2_HUMAN; Q96IS9_HUMAN	ENST00000371694.7, ENST00000371696.7, ENST00000538402.1; ENST00000371694.7, ENST00000371696.7, ENST00000538402.1; ENST00000371694.7, ENST00000371696.7, ENST00000538402.1; ENST00000371694.7, ENST00000371696.7, ENST00000538402.1; ENST00000371694.7, ENST00000371696.7, ENST00000538402.1; ENST00000371694.7, ENST00000371696.7, ENST00000538402.1; ENST00000371694.7, ENST00000371696.7, ENST00000538402.1;	ENSP00000360759.3, ENSP00000360761.2, ENSP00000438919.1; ENSP00000360759.3, ENSP00000360761.2, ENSP00000438919.1; ENSP00000360759.3, ENSP00000360761.2, ENSP00000438919.1; ENSP00000360759.3, ENSP00000360761.2, ENSP00000438919.1; ENSP00000360759.3, ENSP00000360761.2, ENSP00000438919.1; ENSP00000360759.3, ENSP00000360761.2, ENSP00000438919.1; ENSP00000360759.3, ENSP00000360761.2, ENSP00000438919.1;	ENSG00000169692	chr9	136673143	136687457	-	Metabolic pathways, Phospholipase D signaling pathway, Glycerolipid metabolism, Glycerophospholipid metabolism, Fat digestion and absorption	hsa01100, hsa04072, hsa00561, hsa00564, hsa04975	cytokine production, regulation of cytokine production, positive regulation of cytokine production, regulation of cytokine-mediated signaling pathway, positive regulation of cytokine-mediated signaling pathway, catalytic activity, 1-acylglycerol-3-phosphate O-acyltransferase activity, intracellular, cell, cytoplasm, endoplasmic reticulum, endoplasmic reticulum membrane, lipid metabolic process, n…	GO:0001816, GO:0001817, GO:0001819, GO:0001959, GO:0001961, GO:0003824, GO:0003841, GO:0005622, GO:0005623, GO:0005737, GO:0005783, GO:0005789, GO:0006629, GO:0006638, GO:0006639, GO:0006641, GO:0006644, GO:0006650, GO:0006654, GO:0006793, GO:0006796, GO:0007154, GO:0007165, GO:0007166, GO:0008152, GO:0008374, GO:0008544, GO:0008610, GO:0008654, GO:0009058, GO:0009888, GO:0009966, GO:0009967, GO:…	358	332	336	322	316	331	283	296	318	277	322	277
ENSG00000142182	DNMT3L	protein_coding	DNA (cytosine-5)-methyltransferase 3-like; DNA (cytosine-5)-methyltransferase 3-like; DNA (cytosine-5)-methyltransferase 3-like; DNA methyltransferase 3 like	DNMT3L; DNMT3L; DNMT3L; DNMT3L	Q9UJW3; E9PB42; Q9BUJ4; C9J0T5	DNM3L_HUMAN; DNM3L_HUMAN; DNM3L_HUMAN; C9J0T5_HUMAN	ENST00000270172.7, ENST00000628202.3; ENST00000270172.7, ENST00000628202.3; ENST00000270172.7, ENST00000628202.3; ENST00000431166.1	ENSP00000270172.3, ENSP00000486001.1; ENSP00000270172.3, ENSP00000486001.1; ENSP00000270172.3, ENSP00000486001.1; ENSP00000400242.1	ENSG00000142182	chr21	44246339	44262216	-			reproduction, binding, protein binding, intracellular, cell, nucleus, cytoplasm, cytosol, nucleobase-containing compound metabolic process, DNA metabolic process, DNA modification, DNA alkylation, DNA methylation, regulation of gene expression by genetic imprinting, transcription, DNA-templated, regulation of transcription, DNA-templated, cellular aromatic compound metabolic process, nitrogen com…	GO:0000003, GO:0005488, GO:0005515, GO:0005622, GO:0005623, GO:0005634, GO:0005737, GO:0005829, GO:0006139, GO:0006259, GO:0006304, GO:0006305, GO:0006306, GO:0006349, GO:0006351, GO:0006355, GO:0006725, GO:0006807, GO:0007276, GO:0007283, GO:0008047, GO:0008152, GO:0009058, GO:0009059, GO:0009889, GO:0009890, GO:0009892, GO:0009987, GO:0010467, GO:0010468, GO:0010556, GO:0010558, GO:0010605, GO:…	2	0	0	1	0	0	0	0	1	4	2	9
ENSG00000286367	ENSG00000286367	lncRNA								chr22	19196402	19200083	+					6	1	2	5	1	1	0	3	1	0	0	0
ENSG00000260083	MIR762HG	lncRNA								chr16	30875222	30895220	+					100	110	148	64	61	62	120	192	123	66	68	64
ENSG00000133878	DUSP26	protein_coding	Dual specificity protein phosphatase 26; Dual specificity protein phosphatase 26; Dual specificity protein phosphatase 26; Dual specificity protein phosphatase	DUSP26, DUSP24, LDP4, MKP8, NATA1, SKRP3; DUSP26, DUSP24, LDP4, MKP8, NATA1, SKRP3; DUSP26, DUSP24, LDP4, MKP8, NATA1, SKRP3; DUSP26	Q9BV47; D3DSV8; Q9BTW0; E5RHD0	DUS26_HUMAN; DUS26_HUMAN; DUS26_HUMAN; E5RHD0_HUMAN	ENST00000256261.9, ENST00000523956.1; ENST00000256261.9, ENST00000523956.1; ENST00000256261.9, ENST00000523956.1; ENST00000522982.1	ENSP00000256261.4, ENSP00000429176.1; ENSP00000256261.4, ENSP00000429176.1; ENSP00000256261.4, ENSP00000429176.1; ENSP00000430922.1	ENSG00000133878	chr8	33591330	33600023	-			negative regulation of transcription from RNA polymerase II promoter, MAPK cascade, RNA polymerase II transcription factor binding, RNA polymerase II activating transcription factor binding, regulation of protein phosphorylation, negative regulation of protein phosphorylation, p53 binding, catalytic activity, phosphoserine phosphatase activity, phosphoprotein phosphatase activity, protein tyrosin…	GO:0000122, GO:0000165, GO:0001085, GO:0001102, GO:0001932, GO:0001933, GO:0002039, GO:0003824, GO:0004647, GO:0004721, GO:0004725, GO:0005488, GO:0005515, GO:0005576, GO:0005622, GO:0005623, GO:0005634, GO:0005737, GO:0005739, GO:0005794, GO:0006139, GO:0006351, GO:0006355, GO:0006357, GO:0006366, GO:0006464, GO:0006468, GO:0006469, GO:0006470, GO:0006725, GO:0006793, GO:0006796, GO:0006807, GO:…	1	1	7	9	8	32	0	0	0	31	58	49
ENSG00000007392	LUC7L	protein_coding	Putative RNA-binding protein Luc7-like 1; Putative RNA-binding protein Luc7-like 1; Putative RNA-binding protein Luc7-like 1; Putative RNA-binding protein Luc7-like 1; LUC7-like (S. cerevisiae), LUC7-like (S. cerevisiae), isoform CRA_g, Putative RNA-binding protein Luc7-like 1; LUC7 like, LUC7-like (S. cerevisiae), LUC7-like (S. cerevisiae), isoform CRA_f; LUC7 like, LUC7-like (S. cerevisiae); LU…	LUC7L, LUC7L1; LUC7L, LUC7L1; LUC7L, LUC7L1; LUC7L, LUC7L1; LUC7L, hCG_22425, LA16c-OS12.1-001; LUC7L, hCG_22425, LA16c-OS12.1-007; LUC7L, LA16c-OS12.1-020; LUC7L; LUC7L; LUC7L, LA16c-OS12.1-016; LUC7L; LUC7L, LA16c-OS12.1-012; LUC7L, LA16c-OS12.1-015	Q9NQ29; B8ZZ13; Q96S32; Q9NPH4; Q1W6G4; A8MYV2; B8ZZ12; F2Z322; F8WBC1; B8ZZ08; H7C2U4; B8ZZ09; B8ZZ10	LUC7L_HUMAN; LUC7L_HUMAN; LUC7L_HUMAN; LUC7L_HUMAN; Q1W6G4_HUMAN; A8MYV2_HUMAN; B8ZZ12_HUMAN; F2Z322_HUMAN; F8WBC1_HUMAN; B8ZZ08_HUMAN; H7C2U4_HUMAN; B8ZZ09_HUMAN; B8ZZ10_HUMAN	ENST00000293872.13, ENST00000337351.8, ENST00000397783.5; ENST00000293872.13, ENST00000337351.8, ENST00000397783.5; ENST00000293872.13, ENST00000337351.8, ENST00000397783.5; ENST00000293872.13, ENST00000337351.8, ENST00000397783.5; ENST00000397780.5; ENST00000428363.1; ENST00000418978.5, ENST00000419516.5, ENST00000629543.2; ENST00000426094.5; ENST00000429378.5; ENST00000442701.1; ENST00000443357…	ENSP00000293872.8, ENSP00000337507.4, ENSP00000380885.1; ENSP00000293872.8, ENSP00000337507.4, ENSP00000380885.1; ENSP00000293872.8, ENSP00000337507.4, ENSP00000380885.1; ENSP00000293872.8, ENSP00000337507.4, ENSP00000380885.1; ENSP00000380882.1; ENSP00000409977.1; ENSP00000393551.1, ENSP00000414860.1, ENSP00000485761.1; ENSP00000390953.1; ENSP00000413033.1; ENSP00000407781.1; ENSP00000414508.1; …	ENSG00000007392	chr16	188969	229463	-			spliceosomal complex assembly, RNA splicing, via transesterification reactions, RNA splicing, via transesterification reactions with bulged adenosine as nucleophile, mRNA splicing, via spliceosome, nucleic acid binding, RNA binding, mRNA binding, binding, protein binding, intracellular, cell, nucleus, spliceosomal complex, U2-type spliceosomal complex, U1 snRNP, nucleobase-containing compound met…	GO:0000245, GO:0000375, GO:0000377, GO:0000398, GO:0003676, GO:0003723, GO:0003729, GO:0005488, GO:0005515, GO:0005622, GO:0005623, GO:0005634, GO:0005681, GO:0005684, GO:0005685, GO:0006139, GO:0006376, GO:0006396, GO:0006397, GO:0006725, GO:0006807, GO:0007275, GO:0007517, GO:0008152, GO:0008380, GO:0009888, GO:0009987, GO:0010467, GO:0014706, GO:0016043, GO:0016070, GO:0016071, GO:0016202, GO:…	974	916	883	824	773	797	1003	815	1025	1078	1003	953
ENSG00000051523	CYBA	protein_coding	Cytochrome b-245 light chain; Cytochrome b-245 light chain; Cytochrome b-245 light chain; Cytochrome b-245 light chain; Cytochrome b-245 light chain; Cytochrome b-245 light chain; Cytochrome b-245 light chain; Cytochrome b-245 light chain; Cytochrome b-245 light chain; Cytochrome b-245 light chain; Cytochrome b-245 light chain; Cytochrome b-245 light chain; Cytochrome b-245 light chain; Cytochrom…	CYBA; CYBA; CYBA; CYBA; CYBA; CYBA; CYBA; CYBA; CYBA; CYBA; CYBA; CYBA; CYBA; CYBA; CYBA; CYBA; CYBA	P13498; Q14090; Q9BR72; A0A8Q3WL26; A0A8Q3SJ80; H3BNP7; H3BPX1; H3BPZ7; A0A8Q3SIH4; A0A8Q3WL14; A0A8Q3WLM1; A0A8Q3WL20; A0A8Q3SIJ9; A0A8Q3WL27; H3BR52; Q86SL0; H3BT77	CY24A_HUMAN; CY24A_HUMAN; CY24A_HUMAN; A0A8Q3WL26_HUMAN; A0A8Q3SJ80_HUMAN; H3BNP7_HUMAN; H3BPX1_HUMAN; H3BPZ7_HUMAN; A0A8Q3SIH4_HUMAN; A0A8Q3WL14_HUMAN; A0A8Q3WLM1_HUMAN; A0A8Q3WL20_HUMAN; A0A8Q3SIJ9_HUMAN; A0A8Q3WL27_HUMAN; H3BR52_HUMAN; Q86SL0_HUMAN; H3BT77_HUMAN	ENST00000261623.8; ENST00000261623.8; ENST00000261623.8; ENST00000696161.1; ENST00000696158.1; ENST00000567174.5; ENST00000568278.1; ENST00000565588.6; ENST00000696156.1; ENST00000696163.1; ENST00000696162.1; ENST00000696160.1; ENST00000696157.1; ENST00000696159.1; ENST00000569359.5; ENST00000566229.1	ENSP00000261623.3; ENSP00000261623.3; ENSP00000261623.3; ENSP00000512451.1; ENSP00000512448.1; ENSP00000454951.1; ENSP00000455506.1; ENSP00000455537.2; ENSP00000512446.1; ENSP00000512453.1; ENSP00000512452.1; ENSP00000512450.1; ENSP00000512447.1; ENSP00000512449.1; ENSP00000456079.1; ENSP00000457060.1	ENSG00000051523	chr16	88643275	88651083	-	Leukocyte transendothelial migration, Phagosome, Leishmaniasis, Osteoclast differentiation	hsa04670, hsa04145, hsa05140, hsa04380	response to reactive oxygen species, response to acid chemical, regulation of cell growth, cellular glucose homeostasis, cytokine production, regulation of cytokine production, positive regulation of cytokine production, endothelial cell proliferation, regulation of endothelial cell proliferation, positive regulation of endothelial cell proliferation, renal system process involved in regulation o…	GO:0000302, GO:0001101, GO:0001558, GO:0001678, GO:0001816, GO:0001817, GO:0001819, GO:0001935, GO:0001936, GO:0001938, GO:0001977, GO:0001990, GO:0002016, GO:0002019, GO:0002218, GO:0002221, GO:0002224, GO:0002253, GO:0002376, GO:0002474, GO:0002478, GO:0002479, GO:0002682, GO:0002684, GO:0002757, GO:0002758, GO:0002764, GO:0002831, GO:0002833, GO:0003008, GO:0003012, GO:0003013, GO:0003014, GO:…	320	288	312	358	399	360	424	446	411	347	373	341
ENSG00000258433	ENSG00000258433	lncRNA								chr15	95034108	95047108	-					45	22	33	55	42	55	1	0	0	10	16	16
ENSG00000198521	ZNF43	protein_coding	Zinc finger protein 43; Zinc finger protein 43; Zinc finger protein 43; Zinc finger protein 43; Zinc finger protein 43; Zinc finger protein 43; Zinc finger protein 43; Zinc finger protein 43; Zinc finger protein 43; Zinc finger protein 43; Zinc finger protein 43; Zinc finger protein 43	ZNF43, KOX27, ZNF39, ZNF39L1; ZNF43, KOX27, ZNF39, ZNF39L1; ZNF43, KOX27, ZNF39, ZNF39L1; ZNF43, KOX27, ZNF39, ZNF39L1; ZNF43, KOX27, ZNF39, ZNF39L1; ZNF43, KOX27, ZNF39, ZNF39L1; ZNF43; ZNF43; ZNF43; ZNF43; ZNF43; ZNF43	P17038; A8K5N8; P28160; Q53XQ2; Q5H9T3; Q96DG1; M0R0T7; M0QYJ6; M0R3D5; A0A0G2JQ90; M0QXI2; A0A087WSW2	ZNF43_HUMAN; ZNF43_HUMAN; ZNF43_HUMAN; ZNF43_HUMAN; ZNF43_HUMAN; ZNF43_HUMAN; M0R0T7_HUMAN; M0QYJ6_HUMAN; M0R3D5_HUMAN; A0A0G2JQ90_HUMAN; M0QXI2_HUMAN; A0A087WSW2_HUMAN	ENST00000354959.9, ENST00000594012.5, ENST00000595461.5, ENST00000598381.5; ENST00000354959.9, ENST00000594012.5, ENST00000595461.5, ENST00000598381.5; ENST00000354959.9, ENST00000594012.5, ENST00000595461.5, ENST00000598381.5; ENST00000354959.9, ENST00000594012.5, ENST00000595461.5, ENST00000598381.5; ENST00000354959.9, ENST00000594012.5, ENST00000595461.5, ENST00000598381.5; ENST00000354959.9, …	ENSP00000347045.4, ENSP00000469578.1, ENSP00000469645.1, ENSP00000470275.1; ENSP00000347045.4, ENSP00000469578.1, ENSP00000469645.1, ENSP00000470275.1; ENSP00000347045.4, ENSP00000469578.1, ENSP00000469645.1, ENSP00000470275.1; ENSP00000347045.4, ENSP00000469578.1, ENSP00000469645.1, ENSP00000470275.1; ENSP00000347045.4, ENSP00000469578.1, ENSP00000469645.1, ENSP00000470275.1; ENSP00000347045.4, …	ENSG00000198521	chr19	21804946	21852125	-			nucleic acid binding transcription factor activity, nucleic acid binding, DNA binding, transcription factor activity, sequence-specific DNA binding, binding, intracellular, cell, nucleus, nucleobase-containing compound metabolic process, transcription, DNA-templated, regulation of transcription, DNA-templated, cellular aromatic compound metabolic process, nitrogen compound metabolic process, meta…	GO:0001071, GO:0003676, GO:0003677, GO:0003700, GO:0005488, GO:0005622, GO:0005623, GO:0005634, GO:0006139, GO:0006351, GO:0006355, GO:0006725, GO:0006807, GO:0008152, GO:0009058, GO:0009059, GO:0009889, GO:0009987, GO:0010467, GO:0010468, GO:0010556, GO:0016070, GO:0018130, GO:0019219, GO:0019222, GO:0019438, GO:0031323, GO:0031326, GO:0032774, GO:0034641, GO:0034645, GO:0034654, GO:0043167, GO:…	1457	1325	1431	971	981	1067	1054	1095	1079	943	1054	987
ENSG00000231549	ATP5MKP1	processed_pseudogene								chrX	74173890	74174066	+					0	1	2	3	1	2	2	3	2	2	5	3
ENSG00000261063	ENSG00000261063	lncRNA								chr16	77201474	77249957	-					11	5	18	10	12	13	3	7	7	1	4	7
ENSG00000254064	PIWIL2-DT	lncRNA								chr8	22254576	22275162	-					1	1	2	4	1	6	0	2	2	3	4	5
ENSG00000285563	ENSG00000285563	lncRNA								chr4	164920894	164931047	+					0	0	0	1	1	4	0	0	0	1	1	6
ENSG00000174165	ZDHHC24	protein_coding	Probable palmitoyltransferase ZDHHC24; Probable palmitoyltransferase ZDHHC24; Probable palmitoyltransferase ZDHHC24; Palmitoyltransferase; Palmitoyltransferase	ZDHHC24, UNQ2528/PRO6027; ZDHHC24, UNQ2528/PRO6027; ZDHHC24, UNQ2528/PRO6027; ZDHHC24; ZDHHC24	Q6UX98; Q6PEW7; Q9BSJ0; E9PLR9; E9PI61	ZDH24_HUMAN; ZDH24_HUMAN; ZDH24_HUMAN; E9PLR9_HUMAN; E9PI61_HUMAN	ENST00000310442.5; ENST00000310442.5; ENST00000310442.5; ENST00000526986.5; ENST00000534073.5	ENSP00000309429.3; ENSP00000309429.3; ENSP00000309429.3; ENSP00000431321.1; ENSP00000436503.1	ENSG00000174165	chr11	66520637	66546235	-			catalytic activity, binding, protein binding, zinc ion binding, membrane, integral component of membrane, palmitoyltransferase activity, S-acyltransferase activity, transferase activity, transferase activity, transferring acyl groups, transferase activity, transferring acyl groups other than amino-acyl groups, protein-cysteine S-palmitoyltransferase activity, protein-cysteine S-acyltransferase ac…	GO:0003824, GO:0005488, GO:0005515, GO:0008270, GO:0016020, GO:0016021, GO:0016409, GO:0016417, GO:0016740, GO:0016746, GO:0016747, GO:0019706, GO:0019707, GO:0031224, GO:0043167, GO:0043169, GO:0044425, GO:0046872, GO:0046914	221	252	248	282	252	245	223	277	212	414	379	388
ENSG00000213693	SEC14L1P1	processed_pseudogene								chr11	43897456	43899636	+					7	9	9	1	7	8	5	16	6	1	1	2
ENSG00000235508	RPS2P7	processed_pseudogene								chr20	45640486	45641370	-					1	6	1	3	5	4	4	5	5	6	1	5
ENSG00000113946	CLDN16	protein_coding	Claudin-16; Claudin 16	CLDN16, PCLN1; CLDN16	Q9Y5I7; F6SGM4	CLD16_HUMAN; F6SGM4_HUMAN	ENST00000264734.3; ENST00000456423.2	ENSP00000264734.3; ENSP00000414136.2	ENSG00000113946	chr3	190322541	190412138	+	Cell adhesion molecules (CAMs), Tight junction, Leukocyte transendothelial migration, Hepatitis C	hsa04514, hsa04530, hsa04670, hsa05160	system process, structural molecule activity, transporter activity, binding, protein binding, cell, plasma membrane, cell-cell junction, bicellular tight junction, transport, ion transport, cation transport, calcium ion transport, cellular ion homeostasis, cellular metal ion homeostasis, cell adhesion, excretion, cation transmembrane transporter activity, cellular process, regulation of metal ion…	GO:0003008, GO:0005198, GO:0005215, GO:0005488, GO:0005515, GO:0005623, GO:0005886, GO:0005911, GO:0005923, GO:0006810, GO:0006811, GO:0006812, GO:0006816, GO:0006873, GO:0006875, GO:0007155, GO:0007588, GO:0008324, GO:0009987, GO:0010959, GO:0015075, GO:0015095, GO:0016020, GO:0016021, GO:0016338, GO:0019725, GO:0022610, GO:0022857, GO:0022890, GO:0022891, GO:0022892, GO:0030001, GO:0030003, GO:…	6	10	12	1	1	0	3	4	5	0	0	2
ENSG00000289164	ENSG00000289164	lncRNA								chr16	67768822	67769462	-					5	5	5	4	5	8	4	2	2	1	1	2
ENSG00000118217	ATF6	protein_coding	Cyclic AMP-dependent transcription factor ATF-6 alpha; Cyclic AMP-dependent transcription factor ATF-6 alpha; Cyclic AMP-dependent transcription factor ATF-6 alpha; Cyclic AMP-dependent transcription factor ATF-6 alpha; Cyclic AMP-dependent transcription factor ATF-6 alpha; Activating transcription factor 6; Activating transcription factor 6; Activating transcription factor 6; Activating transcri…	ATF6; ATF6; ATF6; ATF6; ATF6; ATF6; ATF6; ATF6; ATF6; ATF6; ATF6; ATF6; ATF6; ATF6; ATF6; ATF6; ATF6; ATF6	P18850; O15139; Q5VW62; Q6IPB5; Q9UEC9; A0A7P0TAI7; A0A7P0TAD1; A0A7P0TAB8; A0A7P0T8Y1; A0A7P0T992; A0A7P0TB89; A0A7P0TAF2; A0A7P0TAH1; A0A7P0Z421; A0A7P0T8R5; A0A7P0T9H5; A0A7P0T9V3; A0A7P0Z4I7	ATF6A_HUMAN; ATF6A_HUMAN; ATF6A_HUMAN; ATF6A_HUMAN; ATF6A_HUMAN; A0A7P0TAI7_HUMAN; A0A7P0TAD1_HUMAN; A0A7P0TAB8_HUMAN; A0A7P0T8Y1_HUMAN; A0A7P0T992_HUMAN; A0A7P0TB89_HUMAN; A0A7P0TAF2_HUMAN; A0A7P0TAH1_HUMAN; A0A7P0Z421_HUMAN; A0A7P0T8R5_HUMAN; A0A7P0T9H5_HUMAN; A0A7P0T9V3_HUMAN; A0A7P0Z4I7_HUMAN	ENST00000367942.4, ENST00000681738.1, ENST00000681801.1; ENST00000367942.4, ENST00000681738.1, ENST00000681801.1; ENST00000367942.4, ENST00000681738.1, ENST00000681801.1; ENST00000367942.4, ENST00000681738.1, ENST00000681801.1; ENST00000367942.4, ENST00000681738.1, ENST00000681801.1; ENST00000681557.1; ENST00000681001.1; ENST00000680481.1; ENST00000680633.1; ENST00000681169.1; ENST00000679886.1; …	ENSP00000356919.3, ENSP00000505025.1, ENSP00000505998.1; ENSP00000356919.3, ENSP00000505025.1, ENSP00000505998.1; ENSP00000356919.3, ENSP00000505025.1, ENSP00000505998.1; ENSP00000356919.3, ENSP00000505025.1, ENSP00000505998.1; ENSP00000356919.3, ENSP00000505025.1, ENSP00000505998.1; ENSP00000506229.1; ENSP00000506145.1; ENSP00000505919.1; ENSP00000505371.1; ENSP00000505455.1; ENSP00000506559.1; …	ENSG00000118217	chr1	161766298	161977574	+	Alzheimer's disease, Protein processing in endoplasmic reticulum	hsa05010, hsa04141	Golgi membrane, regulatory region DNA binding, transcription regulatory region sequence-specific DNA binding, RNA polymerase II regulatory region sequence-specific DNA binding, transcription factor activity, protein binding, transcription factor activity, transcription factor binding, RNA polymerase II regulatory region DNA binding, regulatory region nucleic acid binding, nucleic acid binding tra…	GO:0000139, GO:0000975, GO:0000976, GO:0000977, GO:0000988, GO:0000989, GO:0001012, GO:0001067, GO:0001071, GO:0001654, GO:0003008, GO:0003676, GO:0003677, GO:0003690, GO:0003700, GO:0003712, GO:0003713, GO:0005488, GO:0005515, GO:0005622, GO:0005623, GO:0005634, GO:0005635, GO:0005654, GO:0005737, GO:0005783, GO:0005789, GO:0005794, GO:0006139, GO:0006351, GO:0006355, GO:0006357, GO:0006366, GO:…	1035	1068	1075	1040	971	794	1141	1071	1126	1144	1078	1136
ENSG00000271936	ENSG00000271936	lncRNA								chr2	24825610	24826717	+					30	43	47	34	37	55	38	50	24	63	76	54
ENSG00000081138	CDH7	protein_coding	Cadherin-7; Cadherin-7; Cadherin-7; Cadherin 7	CDH7, CDH7L1; CDH7, CDH7L1; CDH7; CDH7	Q9ULB5; Q9H157; O60574; F5H5X9	CADH7_HUMAN; CADH7_HUMAN; O60574_HUMAN; F5H5X9_HUMAN	ENST00000323011.7, ENST00000397968.4; ENST00000323011.7, ENST00000397968.4; ENST00000536984.6	ENSP00000319166.3, ENSP00000381058.2; ENSP00000319166.3, ENSP00000381058.2; ENSP00000443030.2	ENSG00000081138	chr18	65750252	65890337	+			binding, calcium ion binding, cell, plasma membrane, cell adhesion, homophilic cell adhesion via plasma membrane adhesion molecules, cellular process, membrane, integral component of membrane, cellular component organization, single organismal cell-cell adhesion, biological adhesion, intrinsic component of membrane, cell junction organization, adherens junction organization, ion binding, cation b…	GO:0005488, GO:0005509, GO:0005623, GO:0005886, GO:0007155, GO:0007156, GO:0009987, GO:0016020, GO:0016021, GO:0016043, GO:0016337, GO:0022610, GO:0031224, GO:0034330, GO:0034332, GO:0043167, GO:0043169, GO:0044425, GO:0044464, GO:0044699, GO:0044763, GO:0045216, GO:0046872, GO:0071840, GO:0071944, GO:0098602, GO:0098609, GO:0098742	4	4	6	2	5	4	13	3	22	4	1	5
ENSG00000204839	MROH6	protein_coding	Maestro heat-like repeat-containing protein family member 6; Maestro heat-like repeat-containing protein family member 6; Maestro heat like repeat family member 6; Maestro heat like repeat family member 6, Maestro heat-like repeat-containing protein family member 6	MROH6, C8orf73; MROH6, C8orf73; MROH6; MROH6	A6NGR9; A8MWB1; E9PJR4; E9PPP7	MROH6_HUMAN; MROH6_HUMAN; E9PJR4_HUMAN; E9PPP7_HUMAN	ENST00000398882.8, ENST00000618551.2; ENST00000398882.8, ENST00000618551.2; ENST00000524906.5, ENST00000533679.5, ENST00000534459.5; ENST00000529971.1, ENST00000633027.1	ENSP00000381857.3, ENSP00000479227.1; ENSP00000381857.3, ENSP00000479227.1; ENSP00000435528.1, ENSP00000434244.1, ENSP00000431569.1; ENSP00000436959.1, ENSP00000488703.1	ENSG00000204839	chr8	143566192	143572772	-					38	51	34	39	47	36	42	54	46	77	79	92
ENSG00000166167	BTRC	protein_coding	F-box/WD repeat-containing protein 1A; F-box/WD repeat-containing protein 1A; F-box/WD repeat-containing protein 1A; F-box/WD repeat-containing protein 1A; F-box/WD repeat-containing protein 1A; Beta-transducin repeat containing isoform 1; Beta-transducin repeat containing isoform 3; Beta-transducin repeat containing E3 ubiquitin protein ligase, Beta-transducin repeat containing isoform 4, Beta-t…	BTRC, BTRCP, FBW1A, FBXW1A; BTRC, BTRCP, FBW1A, FBXW1A; BTRC, BTRCP, FBW1A, FBXW1A; BTRC, BTRCP, FBW1A, FBXW1A; BTRC, BTRCP, FBW1A, FBXW1A; BTRC; BTRC; BTRC, hCG_1811016; BTRC; BTRC; BTRC; BTRC	Q9Y297; B5MD49; Q5W141; Q5W142; Q9Y213; A0A0S2Z4P6; A0A0S2Z507; B7Z3H4; Q86WI4; Q86WI5; A0A0S2Z4Q5; Q5T1W7	FBW1A_HUMAN; FBW1A_HUMAN; FBW1A_HUMAN; FBW1A_HUMAN; FBW1A_HUMAN; A0A0S2Z4P6_HUMAN; A0A0S2Z507_HUMAN; B7Z3H4_HUMAN; Q86WI4_HUMAN; Q86WI5_HUMAN; A0A0S2Z4Q5_HUMAN; Q5T1W7_HUMAN	ENST00000370187.8, ENST00000408038.6; ENST00000370187.8, ENST00000408038.6; ENST00000370187.8, ENST00000408038.6; ENST00000370187.8, ENST00000408038.6; ENST00000370187.8, ENST00000408038.6; ; ENST00000393441.8; ; ENST00000370183.2	ENSP00000359206.3, ENSP00000385339.2; ENSP00000359206.3, ENSP00000385339.2; ENSP00000359206.3, ENSP00000385339.2; ENSP00000359206.3, ENSP00000385339.2; ENSP00000359206.3, ENSP00000385339.2; ; ENSP00000377088.5; ; ENSP00000359202.2	ENSG00000166167	chr10	101354033	101557321	+	Wnt signaling pathway, Hippo signaling pathway, Ubiquitin mediated proteolysis, Oocyte meiosis, Shigellosis, Hedgehog signaling pathway, Circadian rhythm	hsa04310, hsa04390, hsa04120, hsa04114, hsa05131, hsa04340, hsa04710	G2/M transition of mitotic cell cycle, ubiquitin ligase complex, MAPK cascade, protein polyubiquitination, mitotic cell cycle, morphogenesis of a branching structure, morphogenesis of an epithelium, activation of innate immune response, innate immune response activating cell surface receptor signaling pathway, stimulatory C-type lectin receptor signaling pathway, activation of immune response, im…	GO:0000086, GO:0000151, GO:0000165, GO:0000209, GO:0000278, GO:0001763, GO:0002009, GO:0002218, GO:0002220, GO:0002223, GO:0002253, GO:0002376, GO:0002429, GO:0002682, GO:0002684, GO:0002757, GO:0002758, GO:0002764, GO:0002768, GO:0003824, GO:0004842, GO:0005488, GO:0005515, GO:0005622, GO:0005623, GO:0005634, GO:0005654, GO:0005737, GO:0005829, GO:0006139, GO:0006351, GO:0006355, GO:0006464, GO:…	739	773	735	809	816	730	808	807	744	417	422	538
ENSG00000125977	EIF2S2	protein_coding	Eukaryotic translation initiation factor 2 subunit 2; Eukaryotic translation initiation factor 2 subunit 2; Eukaryotic translation initiation factor 2 subunit 2; Eukaryotic translation initiation factor 2, subunit 2 beta, 38kDa, Eukaryotic translation initiation factor 2, subunit 2 beta, 38kDa, isoform CRA_b, cDNA, FLJ93495, highly similar to Homo sapiens eukaryotic translation initiation factor …	EIF2S2, EIF2B; EIF2S2, EIF2B; EIF2S2, EIF2B; EIF2S2, hCG_2018881; EIF2S2; EIF2S2	P20042; Q9BVU0; Q9UJE4; Q6IBR8; Q3B7I9; B5BU01	IF2B_HUMAN; IF2B_HUMAN; IF2B_HUMAN; Q6IBR8_HUMAN; Q3B7I9_HUMAN; B5BU01_HUMAN	ENST00000374980.3; ENST00000374980.3; ENST00000374980.3; ;	ENSP00000364119.2; ENSP00000364119.2; ENSP00000364119.2; ;	ENSG00000125977	chr20	34088309	34112243	-	RNA transport	hsa03013	reproduction, in utero embryonic development, male germ cell proliferation, developmental process involved in reproduction, nucleic acid binding, RNA binding, translation initiation factor activity, binding, protein binding, intracellular, cell, cytoplasm, cytosol, eukaryotic translation initiation factor 2 complex, translation, translational initiation, peptide metabolic process, nitrogen compou…	GO:0000003, GO:0001701, GO:0002176, GO:0003006, GO:0003676, GO:0003723, GO:0003743, GO:0005488, GO:0005515, GO:0005622, GO:0005623, GO:0005737, GO:0005829, GO:0005850, GO:0006412, GO:0006413, GO:0006518, GO:0006807, GO:0006810, GO:0007275, GO:0007276, GO:0007548, GO:0008135, GO:0008152, GO:0008283, GO:0008406, GO:0008584, GO:0009058, GO:0009059, GO:0009790, GO:0009792, GO:0009987, GO:0010467, GO:…	751	732	744	733	801	794	605	716	518	624	605	541
ENSG00000081377	CDC14B	protein_coding	Dual specificity protein phosphatase CDC14B; Dual specificity protein phosphatase CDC14B; Dual specificity protein phosphatase CDC14B; Dual specificity protein phosphatase CDC14B; Dual specificity protein phosphatase CDC14B; Dual specificity protein phosphatase CDC14B; Dual specificity protein phosphatase CDC14B; Dual specificity protein phosphatase CDC14B; Cell division cycle 14B; Alternative pr…	CDC14B; CDC14B; CDC14B; CDC14B; CDC14B; CDC14B; CDC14B; CDC14B; CDC14B; CDC14B; CDC14B; CDC14B; CDC14B	O60729; A6N5X8; A8MQ20; B1AL31; B1AL32; O43183; O60730; Q5JU08; H7C3U8; L8E9I0; A0A9L9PY50; H0Y577; Q5JU07	CC14B_HUMAN; CC14B_HUMAN; CC14B_HUMAN; CC14B_HUMAN; CC14B_HUMAN; CC14B_HUMAN; CC14B_HUMAN; CC14B_HUMAN; H7C3U8_HUMAN; L8E9I0_HUMAN; A0A9L9PY50_HUMAN; H0Y577_HUMAN; Q5JU07_HUMAN	ENST00000375240.7, ENST00000375241.6, ENST00000375242.7, ENST00000463569.5, ENST00000474602.5; ENST00000375240.7, ENST00000375241.6, ENST00000375242.7, ENST00000463569.5, ENST00000474602.5; ENST00000375240.7, ENST00000375241.6, ENST00000375242.7, ENST00000463569.5, ENST00000474602.5; ENST00000375240.7, ENST00000375241.6, ENST00000375242.7, ENST00000463569.5, ENST00000474602.5; ENST00000375240.7, …	ENSP00000364388.3, ENSP00000364389.1, ENSP00000364390.3, ENSP00000420572.1, ENSP00000417897.1; ENSP00000364388.3, ENSP00000364389.1, ENSP00000364390.3, ENSP00000420572.1, ENSP00000417897.1; ENSP00000364388.3, ENSP00000364389.1, ENSP00000364390.3, ENSP00000420572.1, ENSP00000417897.1; ENSP00000364388.3, ENSP00000364389.1, ENSP00000364390.3, ENSP00000420572.1, ENSP00000417897.1; ENSP00000364388.3, …	ENSG00000081377	chr9	96490241	96619843	-	Cell cycle	hsa04110	cell cycle checkpoint, DNA damage checkpoint, catalytic activity, phosphoprotein phosphatase activity, protein serine/threonine phosphatase activity, protein tyrosine phosphatase activity, binding, protein binding, intracellular, cell, nucleus, nuclear envelope, nucleoplasm, nucleolus, cytoplasm, nucleobase-containing compound metabolic process, DNA metabolic process, DNA repair, cellular protein…	GO:0000075, GO:0000077, GO:0003824, GO:0004721, GO:0004722, GO:0004725, GO:0005488, GO:0005515, GO:0005622, GO:0005623, GO:0005634, GO:0005635, GO:0005654, GO:0005730, GO:0005737, GO:0006139, GO:0006259, GO:0006281, GO:0006464, GO:0006470, GO:0006725, GO:0006793, GO:0006796, GO:0006807, GO:0006950, GO:0006974, GO:0007049, GO:0008138, GO:0008152, GO:0009893, GO:0009987, GO:0010604, GO:0012505, GO:…	1428	1402	1392	1432	1610	1656	1195	1255	1169	1439	1585	1298
ENSG00000250302	LINC01618	lncRNA								chr4	52712394	52866821	+					10	9	24	17	12	11	2	5	8	7	4	6
ENSG00000224992	ENSG00000224992	lncRNA								chr9	132768965	132770212	-					0	1	3	15	3	1	3	3	1	7	5	9
ENSG00000063854	HAGH	protein_coding	Hydroxyacylglutathione hydrolase, mitochondrial; Hydroxyacylglutathione hydrolase, mitochondrial; Hydroxyacylglutathione hydrolase, mitochondrial; Hydroxyacylglutathione hydrolase, mitochondrial; Hydroxyacylglutathione hydrolase, mitochondrial; Hydroxyacylglutathione hydrolase; Hydroxyacylglutathione hydrolase; Hydroxyacylglutathione hydrolase; Hydroxyacylglutathione hydrolase	HAGH, GLO2, HAGH1; HAGH, GLO2, HAGH1; HAGH, GLO2, HAGH1; HAGH, GLO2, HAGH1; HAGH, GLO2, HAGH1; HAGH; HAGH; HAGH; HAGH	Q16775; A8K290; B4DP33; B4DRA7; E7EN93; H3BV79; H3BPK3; H3BPQ4; H3BQW8	GLO2_HUMAN; GLO2_HUMAN; GLO2_HUMAN; GLO2_HUMAN; GLO2_HUMAN; H3BV79_HUMAN; H3BPK3_HUMAN; H3BPQ4_HUMAN; H3BQW8_HUMAN	ENST00000397353.6, ENST00000397356.8, ENST00000455446.6; ENST00000397353.6, ENST00000397356.8, ENST00000455446.6; ENST00000397353.6, ENST00000397356.8, ENST00000455446.6; ENST00000397353.6, ENST00000397356.8, ENST00000455446.6; ENST00000397353.6, ENST00000397356.8, ENST00000455446.6; ENST00000566644.5; ENST00000564445.5; ENST00000566709.5; ENST00000569339.1	ENSP00000380511.2, ENSP00000380514.3, ENSP00000406552.2; ENSP00000380511.2, ENSP00000380514.3, ENSP00000406552.2; ENSP00000380511.2, ENSP00000380514.3, ENSP00000406552.2; ENSP00000380511.2, ENSP00000380514.3, ENSP00000406552.2; ENSP00000380511.2, ENSP00000380514.3, ENSP00000406552.2; ENSP00000457986.1; ENSP00000455355.1; ENSP00000455422.1; ENSP00000455970.1	ENSG00000063854	chr16	1795620	1827157	-	Pyruvate metabolism	hsa00620	catalytic activity, hydroxyacylglutathione hydrolase activity, binding, protein binding, extracellular region, intracellular, cell, cytoplasm, mitochondrion, mitochondrial matrix, cytosol, carbohydrate metabolic process, cellular aldehyde metabolic process, organic acid metabolic process, lactate metabolic process, pyruvate metabolic process, peptide metabolic process, cellular modified amino aci…	GO:0003824, GO:0004416, GO:0005488, GO:0005515, GO:0005576, GO:0005622, GO:0005623, GO:0005737, GO:0005739, GO:0005759, GO:0005829, GO:0005975, GO:0006081, GO:0006082, GO:0006089, GO:0006090, GO:0006518, GO:0006575, GO:0006749, GO:0006750, GO:0006790, GO:0006807, GO:0008152, GO:0009056, GO:0009058, GO:0009438, GO:0009987, GO:0016787, GO:0016788, GO:0016790, GO:0019184, GO:0019243, GO:0019752, GO:…	234	216	212	329	313	275	184	223	185	361	343	335
ENSG00000226453	LINC02542	lncRNA								chr6	81844602	82169391	-					17	22	14	11	19	10	13	9	14	19	9	25
ENSG00000261460	ENSG00000261460	lncRNA								chr15	72278867	72351794	+					51	46	53	37	45	52	40	50	54	23	21	28
ENSG00000287642	ENSG00000287642	lncRNA								chr4	152934340	152936898	-					5	4	2	19	28	13	1	2	1	31	10	40
ENSG00000228278	ORM2	protein_coding	Alpha-1-acid glycoprotein 2; Alpha-1-acid glycoprotein 2; Alpha-1-acid glycoprotein 2; Alpha-1-acid glycoprotein 2; Alpha-1-acid glycoprotein 2	ORM2, AGP2; ORM2, AGP2; ORM2, AGP2; ORM2, AGP2; ORM2, AGP2	P19652; B2R5L2; Q16571; Q5T538; Q6IB74	A1AG2_HUMAN; A1AG2_HUMAN; A1AG2_HUMAN; A1AG2_HUMAN; A1AG2_HUMAN	ENST00000431067.4; ENST00000431067.4; ENST00000431067.4; ENST00000431067.4; ENST00000431067.4	ENSP00000394936.2; ENSP00000394936.2; ENSP00000394936.2; ENSP00000394936.2; ENSP00000394936.2	ENSG00000228278	chr9	114329869	114333251	+			immune system process, acute inflammatory response, platelet degranulation, regulation of immune system process, extracellular region, extracellular space, intracellular, cell, cytoplasm, transport, exocytosis, response to stress, defense response, acute-phase response, inflammatory response, cellular process, endomembrane system, cytoplasmic, membrane-bounded vesicle, vesicle-mediated transport,…	GO:0002376, GO:0002526, GO:0002576, GO:0002682, GO:0005576, GO:0005615, GO:0005622, GO:0005623, GO:0005737, GO:0006810, GO:0006887, GO:0006950, GO:0006952, GO:0006953, GO:0006954, GO:0009987, GO:0012505, GO:0016023, GO:0016192, GO:0030141, GO:0031091, GO:0031093, GO:0031410, GO:0031974, GO:0031982, GO:0031983, GO:0031988, GO:0032940, GO:0034774, GO:0043226, GO:0043227, GO:0043229, GO:0043230, GO:…	1	5	85	1	7	164	0	31	0	6	212	6
ENSG00000289190	ENSG00000289190	lncRNA								chr6	128520728	128521180	+					6	4	5	6	3	4	8	14	3	6	1	2
ENSG00000106615	RHEB	protein_coding	GTP-binding protein Rheb; GTP-binding protein Rheb; GTP-binding protein Rheb; GTP-binding protein Rheb; GTP-binding protein Rheb; Ras homolog enriched in brain, Ras homolog enriched in brain, isoform CRA_c; Ras homolog, mTORC1 binding; Ras homolog, mTORC1 binding; Ras homolog enriched in brain; Ras homolog, mTORC1 binding	RHEB, RHEB2; RHEB, RHEB2; RHEB, RHEB2; RHEB, RHEB2; RHEB, RHEB2; RHEB, hCG_19586, tcag7.909; RHEB; RHEB; RHEB; RHEB	Q15382; B3KWN6; D3DX13; Q53Y56; Q99444; A0A090N900; F8WBL3; C9J469; Q6NZ61; C9J931	RHEB_HUMAN; RHEB_HUMAN; RHEB_HUMAN; RHEB_HUMAN; RHEB_HUMAN; A0A090N900_HUMAN; F8WBL3_HUMAN; C9J469_HUMAN; Q6NZ61_HUMAN; C9J931_HUMAN	ENST00000262187.10; ENST00000262187.10; ENST00000262187.10; ENST00000262187.10; ENST00000262187.10; ENST00000478470.5; ENST00000470370.1; ENST00000472642.5, ENST00000496004.5	ENSP00000262187.5; ENSP00000262187.5; ENSP00000262187.5; ENSP00000262187.5; ENSP00000262187.5; ENSP00000417802.1; ENSP00000417212.1; ENSP00000420726.1, ENSP00000418161.1	ENSG00000106615	chr7	151466012	151520120	-	PI3K-Akt signaling pathway, mTOR signaling pathway, AMPK signaling pathway, Longevity regulating pathway, Insulin signaling pathway, Phospholipase D signaling pathway, Thyroid hormone signaling pathway, Choline metabolism in cancer	hsa04151, hsa04150, hsa04152, hsa04211, hsa04910, hsa04072, hsa04919, hsa05231	Golgi membrane, nucleotide binding, lytic vacuole, nucleoside binding, purine nucleoside binding, epithelial cell development, columnar/cuboidal epithelial cell differentiation, columnar/cuboidal epithelial cell development, glandular epithelial cell differentiation, glandular epithelial cell development, type B pancreatic cell differentiation, type B pancreatic cell development, catalytic activi…	GO:0000139, GO:0000166, GO:0000323, GO:0001882, GO:0001883, GO:0002064, GO:0002065, GO:0002066, GO:0002067, GO:0002068, GO:0003309, GO:0003323, GO:0003824, GO:0003924, GO:0005488, GO:0005515, GO:0005525, GO:0005576, GO:0005622, GO:0005623, GO:0005634, GO:0005681, GO:0005737, GO:0005764, GO:0005765, GO:0005773, GO:0005774, GO:0005783, GO:0005789, GO:0005794, GO:0005829, GO:0006914, GO:0007049, GO:…	339	304	336	419	479	477	266	278	269	383	382	330
ENSG00000264589	MAPT-AS1	lncRNA								chr17	45799390	45895680	-					1	0	0	1	1	2	0	1	1	3	2	2
ENSG00000162889	MAPKAPK2	protein_coding	MAP kinase-activated protein kinase 2; MAP kinase-activated protein kinase 2; MAP kinase-activated protein kinase 2; MAP kinase-activated protein kinase 2	MAPKAPK2; MAPKAPK2; MAPKAPK2; MAPKAPK2	P49137; Q5SY30; Q5SY41; Q8IYD6	MAPK2_HUMAN; MAPK2_HUMAN; MAPK2_HUMAN; MAPK2_HUMAN	ENST00000294981.8, ENST00000367103.4; ENST00000294981.8, ENST00000367103.4; ENST00000294981.8, ENST00000367103.4; ENST00000294981.8, ENST00000367103.4	ENSP00000294981.4, ENSP00000356070.4; ENSP00000294981.4, ENSP00000356070.4; ENSP00000294981.4, ENSP00000356070.4; ENSP00000294981.4, ENSP00000356070.4	ENSG00000162889	chr1	206684905	206734281	+	MAPK signaling pathway, Neurotrophin signaling pathway, Viral carcinogenesis, VEGF signaling pathway	hsa04010, hsa04722, hsa05203, hsa04370	cell cycle checkpoint, DNA damage checkpoint, MAPK cascade, nucleotide binding, activation of MAPK activity, cytokine production, regulation of cytokine production, positive regulation of cytokine production, nucleoside binding, purine nucleoside binding, regulation of protein phosphorylation, positive regulation of protein phosphorylation, activation of innate immune response, pattern recognitio…	GO:0000075, GO:0000077, GO:0000165, GO:0000166, GO:0000187, GO:0001816, GO:0001817, GO:0001819, GO:0001882, GO:0001883, GO:0001932, GO:0001934, GO:0002218, GO:0002221, GO:0002224, GO:0002237, GO:0002253, GO:0002376, GO:0002682, GO:0002684, GO:0002757, GO:0002758, GO:0002764, GO:0003824, GO:0004672, GO:0004674, GO:0004683, GO:0004871, GO:0005488, GO:0005515, GO:0005516, GO:0005524, GO:0005576, GO:…	986	966	885	1008	1096	1055	976	1055	941	935	943	805
ENSG00000047849	MAP4	protein_coding	Microtubule-associated protein 4; Microtubule-associated protein 4; Microtubule-associated protein 4; Microtubule-associated protein 4; Microtubule-associated protein 4; Microtubule-associated protein 4; Microtubule-associated protein 4; Microtubule-associated protein 4; Microtubule associated protein 4; Microtubule-associated protein; Microtubule-associated protein; Microtubule-associated protei…	MAP4; MAP4; MAP4; MAP4; MAP4; MAP4; MAP4; MAP4; MAP4; MAP4; MAP4; MAP4; MAP4; MAP4; MAP4; MAP4; MAP4; MAP4; MAP4; MAP4	P27816; Q13082; Q59FT2; Q68D74; Q6ZUW9; Q86V26; Q96A76; Q96NS9; H7C456; E7EVA0; H0Y2V1; F8W9U4; H7C4C5; A0A804HKE7; Q05D06; Q6NX68; A0A0J9YW37; B5MEG9; A0A0J9YVV8; Q86Y04	MAP4_HUMAN; MAP4_HUMAN; MAP4_HUMAN; MAP4_HUMAN; MAP4_HUMAN; MAP4_HUMAN; MAP4_HUMAN; MAP4_HUMAN; H7C456_HUMAN; E7EVA0_HUMAN; H0Y2V1_HUMAN; F8W9U4_HUMAN; H7C4C5_HUMAN; A0A804HKE7_HUMAN; Q05D06_HUMAN; Q6NX68_HUMAN; A0A0J9YW37_HUMAN; B5MEG9_HUMAN; A0A0J9YVV8_HUMAN; Q86Y04_HUMAN	ENST00000360240.10, ENST00000395734.8, ENST00000434267.5, ENST00000439356.2; ENST00000360240.10, ENST00000395734.8, ENST00000434267.5, ENST00000439356.2; ENST00000360240.10, ENST00000395734.8, ENST00000434267.5, ENST00000439356.2; ENST00000360240.10, ENST00000395734.8, ENST00000434267.5, ENST00000439356.2; ENST00000360240.10, ENST00000395734.8, ENST00000434267.5, ENST00000439356.2; ENST0000036024…	ENSP00000353375.6, ENSP00000379083.3, ENSP00000402767.1, ENSP00000397414.1; ENSP00000353375.6, ENSP00000379083.3, ENSP00000402767.1, ENSP00000397414.1; ENSP00000353375.6, ENSP00000379083.3, ENSP00000402767.1, ENSP00000397414.1; ENSP00000353375.6, ENSP00000379083.3, ENSP00000402767.1, ENSP00000397414.1; ENSP00000353375.6, ENSP00000379083.3, ENSP00000402767.1, ENSP00000397414.1; ENSP00000353375.6, …	ENSG00000047849	chr3	47850690	48089272	-			microtubule cytoskeleton organization, mitotic cell cycle, cell morphogenesis, nucleic acid binding, RNA binding, structural molecule activity, binding, protein binding, extracellular region, intracellular, cell, cytoplasm, spindle, cytoskeleton, microtubule, microtubule associated complex, plasma membrane, cilium, axoneme, movement of cell or subcellular component, organelle organization, cytosk…	GO:0000226, GO:0000278, GO:0000902, GO:0003676, GO:0003723, GO:0005198, GO:0005488, GO:0005515, GO:0005576, GO:0005622, GO:0005623, GO:0005737, GO:0005819, GO:0005856, GO:0005874, GO:0005875, GO:0005886, GO:0005929, GO:0005930, GO:0006928, GO:0006996, GO:0007010, GO:0007017, GO:0007018, GO:0007049, GO:0007052, GO:0007163, GO:0007275, GO:0007399, GO:0008017, GO:0008092, GO:0009653, GO:0009987, GO:…	2952	2882	2857	3364	3638	3333	2728	2819	2413	2707	2612	2248
ENSG00000289983	ENSG00000289983	lncRNA								chr4	789211	797153	+					0	0	2	0	0	0	5	7	2	0	5	2
ENSG00000050165	DKK3	protein_coding	Dickkopf-related protein 3; Dickkopf-related protein 3; Dickkopf-related protein 3; Dickkopf-related protein 3; Dickkopf WNT signaling pathway inhibitor 3; Dickkopf WNT signaling pathway inhibitor 3; Dickkopf WNT signaling pathway inhibitor 3; Putative tumor suppressor Dkk-3/REIC; Dickkopf WNT signaling pathway inhibitor 3	DKK3, REIC, UNQ258/PRO295; DKK3, REIC, UNQ258/PRO295; DKK3, REIC, UNQ258/PRO295; DKK3, REIC, UNQ258/PRO295; DKK3; DKK3; DKK3; DKK3; DKK3	Q9UBP4; A8K1I2; D3DQW1; Q9ULB7; F6SYF8; E9PKW6; E9PKK9; Q6PQ81; E9PHY3	DKK3_HUMAN; DKK3_HUMAN; DKK3_HUMAN; DKK3_HUMAN; F6SYF8_HUMAN; E9PKW6_HUMAN; E9PKK9_HUMAN; Q6PQ81_HUMAN; E9PHY3_HUMAN	ENST00000326932.8, ENST00000396505.7, ENST00000683431.1; ENST00000326932.8, ENST00000396505.7, ENST00000683431.1; ENST00000326932.8, ENST00000396505.7, ENST00000683431.1; ENST00000326932.8, ENST00000396505.7, ENST00000683431.1; ENST00000525493.5; ENST00000533813.5; ENST00000529338.1; ENST00000534511.5	ENSP00000314910.4, ENSP00000379762.2, ENSP00000506835.1; ENSP00000314910.4, ENSP00000379762.2, ENSP00000506835.1; ENSP00000314910.4, ENSP00000379762.2, ENSP00000506835.1; ENSP00000314910.4, ENSP00000379762.2, ENSP00000506835.1; ENSP00000433112.1; ENSP00000435269.1; ENSP00000431604.1; ENSP00000436645.1	ENSG00000050165	chr11	11956207	12009769	-			extracellular region, extracellular space, cellular aldehyde metabolic process, nucleobase-containing compound metabolic process, transcription, DNA-templated, regulation of transcription, DNA-templated, lipid metabolic process, steroid biosynthetic process, C21-steroid hormone biosynthetic process, glucocorticoid biosynthetic process, mineralocorticoid biosynthetic process, cellular aromatic com…	GO:0005576, GO:0005615, GO:0006081, GO:0006139, GO:0006351, GO:0006355, GO:0006629, GO:0006694, GO:0006700, GO:0006704, GO:0006705, GO:0006725, GO:0006807, GO:0007154, GO:0007165, GO:0007166, GO:0007167, GO:0007178, GO:0007179, GO:0007267, GO:0007275, GO:0008152, GO:0008202, GO:0008207, GO:0008211, GO:0008212, GO:0008610, GO:0009058, GO:0009059, GO:0009653, GO:0009719, GO:0009889, GO:0009890, GO:…	305	359	319	301	301	405	429	330	500	323	372	334
ENSG00000170324	FRMPD2	protein_coding	FERM and PDZ domain-containing protein 2; FERM and PDZ domain-containing protein 2; FERM and PDZ domain-containing protein 2; FERM and PDZ domain-containing protein 2; FERM and PDZ domain-containing protein 2; FERM and PDZ domain-containing protein 2; FERM and PDZ domain-containing protein 2; FERM and PDZ domain-containing protein 2; FERM and PDZ domain containing 2; FERM and PDZ domain containin…	FRMPD2, PDZD5C, PDZK4, PDZK5C; FRMPD2, PDZD5C, PDZK4, PDZK5C; FRMPD2, PDZD5C, PDZK4, PDZK5C; FRMPD2, PDZD5C, PDZK4, PDZK5C; FRMPD2, PDZD5C, PDZK4, PDZK5C; FRMPD2, PDZD5C, PDZK4, PDZK5C; FRMPD2, PDZD5C, PDZK4, PDZK5C; FRMPD2, PDZD5C, PDZK4, PDZK5C; FRMPD2; FRMPD2	Q68DX3; B7WNW0; B7ZML5; Q2VY07; Q6GMQ9; Q6ZN38; Q6ZWI2; Q8N5T9; A0A1B0GV40; A0A1B0GUQ4	FRPD2_HUMAN; FRPD2_HUMAN; FRPD2_HUMAN; FRPD2_HUMAN; FRPD2_HUMAN; FRPD2_HUMAN; FRPD2_HUMAN; FRPD2_HUMAN; A0A1B0GV40_HUMAN; A0A1B0GUQ4_HUMAN	ENST00000305531.3, ENST00000374201.8; ENST00000305531.3, ENST00000374201.8; ENST00000305531.3, ENST00000374201.8; ENST00000305531.3, ENST00000374201.8; ENST00000305531.3, ENST00000374201.8; ENST00000305531.3, ENST00000374201.8; ENST00000305531.3, ENST00000374201.8; ENST00000305531.3, ENST00000374201.8; ENST00000637395.1; ENST00000636244.1	ENSP00000307079.3, ENSP00000363317.3; ENSP00000307079.3, ENSP00000363317.3; ENSP00000307079.3, ENSP00000363317.3; ENSP00000307079.3, ENSP00000363317.3; ENSP00000307079.3, ENSP00000363317.3; ENSP00000307079.3, ENSP00000363317.3; ENSP00000307079.3, ENSP00000363317.3; ENSP00000307079.3, ENSP00000363317.3; ENSP00000490362.1; ENSP00000490201.1	ENSG00000170324	chr10	48153088	48274696	-			binding, protein binding, phospholipid binding, 1-phosphatidylinositol binding, intracellular, cell, cytoplasm, cytoskeleton, plasma membrane, cell-cell junction, bicellular tight junction, cell-cell junction assembly, lipid binding, cellular process, membrane, cellular component organization, basolateral plasma membrane, cellular component assembly, cell junction, cell junction assembly, cell ju…	GO:0005488, GO:0005515, GO:0005543, GO:0005545, GO:0005622, GO:0005623, GO:0005737, GO:0005856, GO:0005886, GO:0005911, GO:0005923, GO:0007043, GO:0008289, GO:0009987, GO:0016020, GO:0016043, GO:0016323, GO:0022607, GO:0030054, GO:0034329, GO:0034330, GO:0035091, GO:0043226, GO:0043228, GO:0043229, GO:0043232, GO:0043296, GO:0043297, GO:0044085, GO:0044424, GO:0044425, GO:0044459, GO:0044464, GO:…	5	9	26	0	1	1	30	56	17	1	1	0
ENSG00000198917	SPOUT1	protein_coding	Putative methyltransferase C9orf114; Putative methyltransferase C9orf114; Putative methyltransferase C9orf114; Putative methyltransferase C9orf114; Putative methyltransferase C9orf114; Putative methyltransferase C9orf114; SPOUT domain containing methyltransferase 1	SPOUT1, C9orf114; SPOUT1, C9orf114; SPOUT1, C9orf114; SPOUT1, C9orf114; SPOUT1, C9orf114; SPOUT1, C9orf114; SPOUT1	Q5T280; Q0D2P6; Q6P469; Q6PGP9; Q6PIJ1; Q6PJV9; R4GNG4	CI114_HUMAN; CI114_HUMAN; CI114_HUMAN; CI114_HUMAN; CI114_HUMAN; CI114_HUMAN; R4GNG4_HUMAN	ENST00000361256.10; ENST00000361256.10; ENST00000361256.10; ENST00000361256.10; ENST00000361256.10; ENST00000361256.10; ENST00000467582.1	ENSP00000354812.5; ENSP00000354812.5; ENSP00000354812.5; ENSP00000354812.5; ENSP00000354812.5; ENSP00000354812.5; ENSP00000473640.1	ENSG00000198917	chr9	128819651	128829794	-			chromosome, centromeric region, kinetochore, condensed chromosome kinetochore, condensed chromosome, centromeric region, condensed chromosome, nucleic acid binding, RNA binding, catalytic activity, binding, intracellular, cell, chromosome, cell cycle, metabolic process, methyltransferase activity, cellular process, transferase activity, transferase activity, transferring one-carbon groups, methyl…	GO:0000775, GO:0000776, GO:0000777, GO:0000779, GO:0000793, GO:0003676, GO:0003723, GO:0003824, GO:0005488, GO:0005622, GO:0005623, GO:0005694, GO:0007049, GO:0008152, GO:0008168, GO:0009987, GO:0016740, GO:0016741, GO:0032259, GO:0032991, GO:0043226, GO:0043228, GO:0043229, GO:0043232, GO:0043234, GO:0044422, GO:0044424, GO:0044427, GO:0044446, GO:0044464, GO:0044699, GO:0044763, GO:0044822, GO:…	4	5	6	4	1	1	3	3	6	12	8	11
ENSG00000289476	ENSG00000289476	lncRNA								chr12	95305929	95306863	+					2	4	1	2	1	0	0	3	0	4	1	1
ENSG00000136883	KIF12	protein_coding	Kinesin-like protein KIF12; Kinesin-like protein KIF12; Kinesin-like protein; Kinesin family member 12; Kinesin family member 12; Kinesin family member 12; Kinesin family member 12	KIF12; KIF12; KIF12, hCG_32518; KIF12; KIF12; KIF12; KIF12	Q96FN5; Q5TBE0; A0A1W2PPS5; A0A1W2PNV5; A0A2R8Y6R2; A0A8I5KWX3; A0A1W2PP63	KIF12_HUMAN; KIF12_HUMAN; A0A1W2PPS5_HUMAN; A0A1W2PNV5_HUMAN; A0A2R8Y6R2_HUMAN; A0A8I5KWX3_HUMAN; A0A1W2PP63_HUMAN	; ENST00000640217.2; ENST00000498016.1; ENST00000643988.1; ENST00000691154.1; ENST00000473174.1	; ENSP00000491702.1; ENSP00000491090.1; ENSP00000495410.1; ENSP00000510798.1; ENSP00000491357.1	ENSG00000136883	chr9	114086126	114099292	-			nucleotide binding, nucleoside binding, purine nucleoside binding, motor activity, microtubule motor activity, catalytic activity, binding, protein binding, ATP binding, extracellular region, intracellular, cell, cytoplasm, microtubule organizing center, cytoskeleton, kinesin complex, microtubule, microtubule associated complex, movement of cell or subcellular component, microtubule-based process…	GO:0000166, GO:0001882, GO:0001883, GO:0003774, GO:0003777, GO:0003824, GO:0005488, GO:0005515, GO:0005524, GO:0005576, GO:0005622, GO:0005623, GO:0005737, GO:0005815, GO:0005856, GO:0005871, GO:0005874, GO:0005875, GO:0006928, GO:0007017, GO:0007018, GO:0008017, GO:0008092, GO:0009987, GO:0015630, GO:0015631, GO:0016462, GO:0016787, GO:0016817, GO:0016818, GO:0016887, GO:0017076, GO:0017111, GO:…	4	3	4	35	18	39	1	2	2	30	32	42
ENSG00000177427	MIEF2	protein_coding	Mitochondrial dynamics protein MID49; Mitochondrial dynamics protein MID49; Mitochondrial dynamics protein MID49; Mitochondrial dynamics protein MID49; Mitochondrial dynamics protein MID49, Mitochondrial elongation factor 2; Mitochondrial dynamics protein MID49, Mitochondrial elongation factor 2; Mitochondrial dynamics protein MID49, Mitochondrial elongation factor 2; Mitochondrial dynamics prote…	MIEF2, MID49, SMCR7; MIEF2, MID49, SMCR7; MIEF2, MID49, SMCR7; MIEF2, MID49, SMCR7; MIEF2; MIEF2; MIEF2; MIEF2	Q96C03; J3KPT3; Q6ZRD4; Q96N07; A8MT25; J3KTJ4; J3QR30; K7EKV6	MID49_HUMAN; MID49_HUMAN; MID49_HUMAN; MID49_HUMAN; A8MT25_HUMAN; J3KTJ4_HUMAN; J3QR30_HUMAN; K7EKV6_HUMAN	ENST00000323019.9, ENST00000395704.8, ENST00000395706.2, ENST00000640122.2, ENST00000640339.1, ENST00000640637.1; ENST00000323019.9, ENST00000395704.8, ENST00000395706.2, ENST00000640122.2, ENST00000640339.1, ENST00000640637.1; ENST00000323019.9, ENST00000395704.8, ENST00000395706.2, ENST00000640122.2, ENST00000640339.1, ENST00000640637.1; ENST00000323019.9, ENST00000395704.8, ENST00000395706.2, …	ENSP00000323591.4, ENSP00000379056.4, ENSP00000379057.2, ENSP00000491181.1, ENSP00000492195.1, ENSP00000490984.1; ENSP00000323591.4, ENSP00000379056.4, ENSP00000379057.2, ENSP00000491181.1, ENSP00000492195.1, ENSP00000490984.1; ENSP00000323591.4, ENSP00000379056.4, ENSP00000379057.2, ENSP00000491181.1, ENSP00000492195.1, ENSP00000490984.1; ENSP00000323591.4, ENSP00000379056.4, ENSP00000379057.2, …	ENSG00000177427	chr17	18260597	18266552	+			mitochondrial fission, binding, protein binding, intracellular, cell, cytoplasm, mitochondrion, mitochondrial envelope, mitochondrial outer membrane, protein complex assembly, protein targeting, protein targeting to membrane, transport, intracellular protein transport, organelle organization, mitochondrion organization, protein localization, anatomical structure morphogenesis, cellular process, p…	GO:0000266, GO:0005488, GO:0005515, GO:0005622, GO:0005623, GO:0005737, GO:0005739, GO:0005740, GO:0005741, GO:0006461, GO:0006605, GO:0006612, GO:0006810, GO:0006886, GO:0006996, GO:0007005, GO:0008104, GO:0009653, GO:0009987, GO:0010638, GO:0010821, GO:0010822, GO:0015031, GO:0016020, GO:0016021, GO:0016043, GO:0019867, GO:0022603, GO:0022607, GO:0031090, GO:0031224, GO:0031334, GO:0031966, GO:…	147	126	136	134	151	131	183	256	212	202	189	234
ENSG00000071242	RPS6KA2	protein_coding	Ribosomal protein S6 kinase alpha-2; Ribosomal protein S6 kinase alpha-2; Ribosomal protein S6 kinase alpha-2; Ribosomal protein S6 kinase alpha-2; Ribosomal protein S6 kinase alpha-2; Ribosomal protein S6 kinase alpha-2; Ribosomal protein S6 kinase alpha-2; non-specific serine/threonine protein kinase; Ribosomal protein S6 kinase; Ribosomal protein S6 kinase 90kDa polypeptide 2 isoform A; Riboso…	RPS6KA2, MAPKAPK1C, RSK3; RPS6KA2, MAPKAPK1C, RSK3; RPS6KA2, MAPKAPK1C, RSK3; RPS6KA2, MAPKAPK1C, RSK3; RPS6KA2, MAPKAPK1C, RSK3; RPS6KA2, MAPKAPK1C, RSK3; RPS6KA2, MAPKAPK1C, RSK3; RPS6KA2, hCG_2029617; RPS6KA2; RPS6KA2; RPS6KA2; RPS6KA2; RPS6KA2; RPS6KA2; RPS6KA2; RPS6KA2; RPS6KA2	Q15349; B3KTK9; Q15419; Q59GJ3; Q5TI68; Q96J38; Q9UJN5; B7Z3B5; F2Z2J1; X5DPB4; X5D337; D6RD75; X5DNZ1; D6RHW7; D6RE03; D6R910; D6RA62	KS6A2_HUMAN; KS6A2_HUMAN; KS6A2_HUMAN; KS6A2_HUMAN; KS6A2_HUMAN; KS6A2_HUMAN; KS6A2_HUMAN; B7Z3B5_HUMAN; F2Z2J1_HUMAN; X5DPB4_HUMAN; X5D337_HUMAN; D6RD75_HUMAN; X5DNZ1_HUMAN; D6RHW7_HUMAN; D6RE03_HUMAN; D6R910_HUMAN; D6RA62_HUMAN	ENST00000265678.9, ENST00000503859.5; ENST00000265678.9, ENST00000503859.5; ENST00000265678.9, ENST00000503859.5; ENST00000265678.9, ENST00000503859.5; ENST00000265678.9, ENST00000503859.5; ENST00000265678.9, ENST00000503859.5; ENST00000265678.9, ENST00000503859.5; ENST00000405189.7, ENST00000481261.6; ENST00000510118.5; ; ENST00000511034.1; ENST00000512860.5; ENST00000506565.1; ENST00000507350.5…	ENSP00000265678.4, ENSP00000427015.1; ENSP00000265678.4, ENSP00000427015.1; ENSP00000265678.4, ENSP00000427015.1; ENSP00000265678.4, ENSP00000427015.1; ENSP00000265678.4, ENSP00000427015.1; ENSP00000265678.4, ENSP00000427015.1; ENSP00000265678.4, ENSP00000427015.1; ENSP00000386050.3, ENSP00000422484.1; ENSP00000422435.1; ; ENSP00000425458.1; ENSP00000427605.1; ENSP00000425148.1; ENSP00000422197.1…	ENSG00000071242	chr6	166409364	166906451	-	mTOR signaling pathway, MAPK signaling pathway, Neurotrophin signaling pathway, Oocyte meiosis, Progesterone-mediated oocyte maturation, Long-term potentiation, Insulin resistance	hsa04150, hsa04010, hsa04722, hsa04114, hsa04914, hsa04720, hsa04931	reproduction, nucleotide binding, nuclear division, magnesium ion binding, oocyte maturation, nucleoside binding, purine nucleoside binding, neurological system process involved in regulation of systemic arterial blood pressure, regulation of systemic arterial blood pressure by hormone, regulation of blood volume by renin-angiotensin, brain renin-angiotensin system, developmental process involved…	GO:0000003, GO:0000166, GO:0000280, GO:0000287, GO:0001556, GO:0001882, GO:0001883, GO:0001976, GO:0001990, GO:0002016, GO:0002035, GO:0003006, GO:0003008, GO:0003013, GO:0003015, GO:0003044, GO:0003073, GO:0003081, GO:0003824, GO:0004672, GO:0004674, GO:0004711, GO:0004712, GO:0005488, GO:0005515, GO:0005524, GO:0005622, GO:0005623, GO:0005634, GO:0005635, GO:0005654, GO:0005737, GO:0005819, GO:…	1121	1215	1092	1116	1140	1000	292	492	322	1104	1159	1001
ENSG00000101955	SRPX	protein_coding	Sushi repeat-containing protein SRPX; Sushi repeat-containing protein SRPX; Sushi repeat-containing protein SRPX; Sushi repeat-containing protein SRPX; Sushi repeat-containing protein SRPX; Sushi repeat-containing protein SRPX; Sushi repeat-containing protein SRPX; Sushi repeat-containing protein SRPX; Sushi repeat-containing protein SRPX; Sushi repeat-containing protein SRPX	SRPX, ETX1; SRPX, ETX1; SRPX, ETX1; SRPX, ETX1; SRPX, ETX1; SRPX, ETX1; SRPX, ETX1; SRPX, ETX1; SRPX, ETX1; SRPX, ETX1	P78539; A8K065; B3KWP8; B4DDB8; B4DQH5; F5H4D7; G3V1L0; Q4VX66; Q99652; Q99913	SRPX_HUMAN; SRPX_HUMAN; SRPX_HUMAN; SRPX_HUMAN; SRPX_HUMAN; SRPX_HUMAN; SRPX_HUMAN; SRPX_HUMAN; SRPX_HUMAN; SRPX_HUMAN	ENST00000378533.4, ENST00000432886.6, ENST00000538295.5, ENST00000544439.5; ENST00000378533.4, ENST00000432886.6, ENST00000538295.5, ENST00000544439.5; ENST00000378533.4, ENST00000432886.6, ENST00000538295.5, ENST00000544439.5; ENST00000378533.4, ENST00000432886.6, ENST00000538295.5, ENST00000544439.5; ENST00000378533.4, ENST00000432886.6, ENST00000538295.5, ENST00000544439.5; ENST00000378533.4, …	ENSP00000367794.3, ENSP00000411165.2, ENSP00000445034.1, ENSP00000440758.1; ENSP00000367794.3, ENSP00000411165.2, ENSP00000445034.1, ENSP00000440758.1; ENSP00000367794.3, ENSP00000411165.2, ENSP00000445034.1, ENSP00000440758.1; ENSP00000367794.3, ENSP00000411165.2, ENSP00000445034.1, ENSP00000440758.1; ENSP00000367794.3, ENSP00000411165.2, ENSP00000445034.1, ENSP00000440758.1; ENSP00000367794.3, …	ENSG00000101955	chrX	38149336	38220924	-			phagolysosome assembly, intracellular, cell, cytoplasm, vacuole, autophagosome, endoplasmic reticulum, transport, endocytosis, phagocytosis, autophagy, apoptotic process, response to stress, organelle organization, vacuole organization, lysosome organization, cell communication, cell adhesion, signal transduction, cell surface receptor signaling pathway, cell death, cell proliferation, negative r…	GO:0001845, GO:0005622, GO:0005623, GO:0005737, GO:0005773, GO:0005776, GO:0005783, GO:0006810, GO:0006897, GO:0006909, GO:0006914, GO:0006915, GO:0006950, GO:0006996, GO:0007033, GO:0007040, GO:0007154, GO:0007155, GO:0007165, GO:0007166, GO:0008219, GO:0008283, GO:0008285, GO:0009966, GO:0009967, GO:0009986, GO:0009987, GO:0010646, GO:0010647, GO:0010941, GO:0010942, GO:0012501, GO:0012505, GO:…	110	65	47	235	193	139	45	24	70	158	147	160
ENSG00000289437	ENSG00000289437	lncRNA								chr12	95260099	95261021	+					6	10	4	5	2	4	4	4	2	5	5	6
ENSG00000237522	NONOP2	processed_pseudogene								chr2	60936819	60938049	-					2	2	1	1	0	3	2	6	1	0	1	2
ENSG00000132801	ZSWIM3	protein_coding	Zinc finger SWIM domain-containing protein 3; Zinc finger SWIM domain-containing protein 3	ZSWIM3, C20orf164; ZSWIM3, C20orf164	Q96MP5; Q9BR13	ZSWM3_HUMAN; ZSWM3_HUMAN	ENST00000255152.3; ENST00000255152.3	ENSP00000255152.2; ENSP00000255152.2	ENSG00000132801	chr20	45857614	45879122	+			binding, zinc ion binding, ion binding, cation binding, metal ion binding, transition metal ion binding	GO:0005488, GO:0008270, GO:0043167, GO:0043169, GO:0046872, GO:0046914	159	205	238	103	104	122	117	104	112	104	111	128
ENSG00000117676	RPS6KA1	protein_coding	Ribosomal protein S6 kinase alpha-1; Ribosomal protein S6 kinase alpha-1; Ribosomal protein S6 kinase alpha-1; Ribosomal protein S6 kinase alpha-1; Ribosomal protein S6 kinase alpha-1; Ribosomal protein S6 kinase alpha-1; Ribosomal protein S6 kinase alpha-1; Ribosomal protein S6 kinase alpha-1; Ribosomal protein S6 kinase alpha-1; Ribosomal protein S6 kinase alpha-1; Ribosomal protein S6 kinase a…	RPS6KA1, MAPKAPK1A, RSK1; RPS6KA1, MAPKAPK1A, RSK1; RPS6KA1, MAPKAPK1A, RSK1; RPS6KA1, MAPKAPK1A, RSK1; RPS6KA1, MAPKAPK1A, RSK1; RPS6KA1, MAPKAPK1A, RSK1; RPS6KA1, MAPKAPK1A, RSK1; RPS6KA1, MAPKAPK1A, RSK1; RPS6KA1, MAPKAPK1A, RSK1; RPS6KA1, MAPKAPK1A, RSK1; RPS6KA1, MAPKAPK1A, RSK1; RPS6KA1; RPS6KA1; RPS6KA1; RPS6KA1; RPS6KA1; RPS6KA1; RPS6KA1; RPS6KA1; RPS6KA1	Q15418; A6NGG4; A8K9K7; B2RDY8; B7Z5J0; E9PRI4; Q5SVM5; Q5SVM8; Q5SVM9; Q96C05; Q9BQK2; E9PGT3; A6NND1; E9PPN6; E9PPC1; Q5SVM7; E9PAN7; Q5SVM6; B5MCJ0; E9PMM7	KS6A1_HUMAN; KS6A1_HUMAN; KS6A1_HUMAN; KS6A1_HUMAN; KS6A1_HUMAN; KS6A1_HUMAN; KS6A1_HUMAN; KS6A1_HUMAN; KS6A1_HUMAN; KS6A1_HUMAN; KS6A1_HUMAN; E9PGT3_HUMAN; A6NND1_HUMAN; E9PPN6_HUMAN; E9PPC1_HUMAN; Q5SVM7_HUMAN; E9PAN7_HUMAN; Q5SVM6_HUMAN; Q5SVM6_HUMAN; E9PMM7_HUMAN	ENST00000374168.7, ENST00000526792.5, ENST00000530003.5, ENST00000531382.5, ENST00000628081.2, ENST00000628256.2, ENST00000629832.3, ENST00000631108.2; ENST00000374168.7, ENST00000526792.5, ENST00000530003.5, ENST00000531382.5, ENST00000628081.2, ENST00000628256.2, ENST00000629832.3, ENST00000631108.2; ENST00000374168.7, ENST00000526792.5, ENST00000530003.5, ENST00000531382.5, ENST00000628081.2, …	ENSP00000363283.2, ENSP00000431651.1, ENSP00000432281.1, ENSP00000435412.1, ENSP00000487553.1, ENSP00000487349.1, ENSP00000486881.1, ENSP00000487166.1; ENSP00000363283.2, ENSP00000431651.1, ENSP00000432281.1, ENSP00000435412.1, ENSP00000487553.1, ENSP00000487349.1, ENSP00000486881.1, ENSP00000487166.1; ENSP00000363283.2, ENSP00000431651.1, ENSP00000432281.1, ENSP00000435412.1, ENSP00000487553.1, …	ENSG00000117676	chr1	26529761	26575030	+	mTOR signaling pathway, MAPK signaling pathway, Neurotrophin signaling pathway, Oocyte meiosis, Progesterone-mediated oocyte maturation, Long-term potentiation, Insulin resistance	hsa04150, hsa04010, hsa04722, hsa04114, hsa04914, hsa04720, hsa04931	nucleotide binding, magnesium ion binding, regulation of cell growth, cell activation, nucleoside binding, purine nucleoside binding, liver development, catalytic activity, protein kinase activity, protein serine/threonine kinase activity, protein serine/threonine/tyrosine kinase activity, enzyme inhibitor activity, endopeptidase inhibitor activity, cysteine-type endopeptidase inhibitor activity,…	GO:0000166, GO:0000287, GO:0001558, GO:0001775, GO:0001882, GO:0001883, GO:0001889, GO:0003824, GO:0004672, GO:0004674, GO:0004712, GO:0004857, GO:0004866, GO:0004869, GO:0005488, GO:0005515, GO:0005524, GO:0005622, GO:0005623, GO:0005634, GO:0005654, GO:0005737, GO:0005829, GO:0006139, GO:0006351, GO:0006355, GO:0006357, GO:0006366, GO:0006412, GO:0006417, GO:0006464, GO:0006468, GO:0006508, GO:…	604	570	597	827	808	828	520	599	613	804	875	782
ENSG00000273142	LINC02604	lncRNA								chr7	66902857	66906297	+					174	166	170	65	74	56	153	108	134	59	52	68
ENSG00000177042	TMEM80	protein_coding	Transmembrane protein 80; Transmembrane protein 80; Transmembrane protein 80; Transmembrane protein 80; Transmembrane protein 80; Transmembrane protein 80; Transmembrane protein 80; Transmembrane protein 80	TMEM80; TMEM80; TMEM80; TMEM80; TMEM80; TMEM80; TMEM80; TMEM80	Q96HE8; A0A0A0MS80; A8MQ01; A8MXY8; B7WNU5; A0A0A0MTU4; S4R441; E9PQJ9	TMM80_HUMAN; TMM80_HUMAN; TMM80_HUMAN; TMM80_HUMAN; TMM80_HUMAN; A0A0A0MTU4_HUMAN; S4R441_HUMAN; E9PQJ9_HUMAN	ENST00000397510.9, ENST00000397512.8; ENST00000397510.9, ENST00000397512.8; ENST00000397510.9, ENST00000397512.8; ENST00000397510.9, ENST00000397512.8; ENST00000397510.9, ENST00000397512.8; ENST00000608174.6; ENST00000488769.2; ENST00000526170.6	ENSP00000380646.4, ENSP00000380648.4; ENSP00000380646.4, ENSP00000380648.4; ENSP00000380646.4, ENSP00000380648.4; ENSP00000380646.4, ENSP00000380648.4; ENSP00000380646.4, ENSP00000380648.4; ENSP00000476563.3; ENSP00000475039.2; ENSP00000436199.3	ENSG00000177042	chr11	695591	705028	+			membrane, integral component of membrane, intrinsic component of membrane, membrane part	GO:0016020, GO:0016021, GO:0031224, GO:0044425	162	159	120	182	179	170	272	279	273	240	220	256
ENSG00000254389	RHPN1-AS1	lncRNA	Putative uncharacterized protein encoded by RHPN1-AS1	RHPN1-AS1, C8orf51	Q9BWJ2	RHAS1_HUMAN			ENSG00000254389	chr8	143366631	143368548	-					17	8	6	40	34	36	26	32	23	17	26	26
ENSG00000137225	CAPN11	protein_coding	Calpain-11; Calpain-11; Calpain-11; Calpain-11; Calpain 11; Calpain 11	CAPN11; CAPN11; CAPN11; CAPN11; CAPN11; CAPN11	Q9UMQ6; B2RA64; Q5T3G1; Q8N4R5; E9PQZ4; E9PIX3	CAN11_HUMAN; CAN11_HUMAN; CAN11_HUMAN; CAN11_HUMAN; E9PQZ4_HUMAN; E9PIX3_HUMAN	ENST00000398776.2; ENST00000398776.2; ENST00000398776.2; ENST00000398776.2; ENST00000532171.5; ENST00000526118.1	ENSP00000381758.1; ENSP00000381758.1; ENSP00000381758.1; ENSP00000381758.1; ENSP00000432420.1; ENSP00000431963.1	ENSG00000137225	chr6	44158811	44184401	+			acrosomal vesicle, catalytic activity, endopeptidase activity, cysteine-type endopeptidase activity, calcium-dependent cysteine-type endopeptidase activity, binding, calcium ion binding, intracellular, cell, cytoplasm, proteolysis, metabolic process, peptidase activity, cysteine-type peptidase activity, endomembrane system, cytoplasmic, membrane-bounded vesicle, hydrolase activity, protein metabo…	GO:0001669, GO:0003824, GO:0004175, GO:0004197, GO:0004198, GO:0005488, GO:0005509, GO:0005622, GO:0005623, GO:0005737, GO:0006508, GO:0008152, GO:0008233, GO:0008234, GO:0012505, GO:0016023, GO:0016787, GO:0019538, GO:0030141, GO:0031410, GO:0031982, GO:0031988, GO:0043167, GO:0043169, GO:0043170, GO:0043226, GO:0043227, GO:0043229, GO:0043231, GO:0044238, GO:0044424, GO:0044444, GO:0044464, GO:…	2	0	0	8	17	33	0	0	0	30	72	36
ENSG00000163382	NAXE	protein_coding	NAD(P)H-hydrate epimerase; NAD(P)H-hydrate epimerase; NAD(P)H-hydrate epimerase; NAD(P)H-hydrate epimerase; NAD(P)H-hydrate epimerase; NAD(P)HX epimerase; NAD(P)HX epimerase; NAD(P)HX epimerase; NAD(P)HX epimerase; NAD(P)HX epimerase	NAXE, AIBP, APOA1BP, YJEFN1; NAXE, AIBP, APOA1BP, YJEFN1; NAXE, AIBP, APOA1BP, YJEFN1; NAXE, AIBP, APOA1BP, YJEFN1; NAXE, AIBP, APOA1BP; NAXE; NAXE; NAXE; NAXE; NAXE	Q8NCW5; B4DGY3; Q496C6; Q5T3I2; A0A7P0Z426; A0A7P0T9Y2; A0A7P0TAG8; A0A7P0TA18; Q5T3I3; Q5T3I4	NNRE_HUMAN; NNRE_HUMAN; NNRE_HUMAN; NNRE_HUMAN; A0A7P0Z426_HUMAN; A0A7P0T9Y2_HUMAN; A0A7P0TAG8_HUMAN; A0A7P0TA18_HUMAN; Q5T3I3_HUMAN; Q5T3I4_HUMAN	ENST00000368235.8, ENST00000679702.1, ENST00000680004.1, ENST00000680269.1, ENST00000681054.1, ENST00000681523.1; ENST00000368235.8, ENST00000679702.1, ENST00000680004.1, ENST00000680269.1, ENST00000681054.1, ENST00000681523.1; ENST00000368235.8, ENST00000679702.1, ENST00000680004.1, ENST00000680269.1, ENST00000681054.1, ENST00000681523.1; ENST00000368235.8, ENST00000679702.1, ENST00000680004.1, …	ENSP00000357218.3, ENSP00000505913.1, ENSP00000506275.1, ENSP00000505899.1, ENSP00000506192.1, ENSP00000505349.1; ENSP00000357218.3, ENSP00000505913.1, ENSP00000506275.1, ENSP00000505899.1, ENSP00000506192.1, ENSP00000505349.1; ENSP00000357218.3, ENSP00000505913.1, ENSP00000506275.1, ENSP00000505899.1, ENSP00000506192.1, ENSP00000505349.1; ENSP00000357218.3, ENSP00000505913.1, ENSP00000506275.1, …	ENSG00000163382	chr1	156591756	156609507	+			nucleotide binding, catalytic activity, binding, protein binding, extracellular region, extracellular space, intracellular, cell, nucleus, nucleoplasm, cytoplasm, mitochondrion, mitochondrial matrix, cytosol, cilium, protein complex assembly, vitamin metabolic process, water-soluble vitamin metabolic process, nicotinamide metabolic process, nitrogen compound metabolic process, metabolic process, …	GO:0000166, GO:0003824, GO:0005488, GO:0005515, GO:0005576, GO:0005615, GO:0005622, GO:0005623, GO:0005634, GO:0005654, GO:0005737, GO:0005739, GO:0005759, GO:0005829, GO:0005929, GO:0006461, GO:0006766, GO:0006767, GO:0006769, GO:0006807, GO:0008152, GO:0009820, GO:0009987, GO:0016043, GO:0016853, GO:0016854, GO:0022607, GO:0031974, GO:0031981, GO:0031982, GO:0031988, GO:0034641, GO:0036094, GO:…	659	706	708	639	682	736	681	643	680	511	561	522
ENSG00000188536	HBA2	protein_coding	Hemoglobin subunit alpha; Hemoglobin subunit alpha; Hemoglobin subunit alpha; Hemoglobin subunit alpha; Hemoglobin subunit alpha; Hemoglobin subunit alpha; Hemoglobin subunit alpha; Hemoglobin subunit alpha; Alpha-1-globin, Alpha-2 globin chain, Delta globin, HCG1745306, isoform CRA_b, Mutant hemoglobin subunit alpha 1; Mutant hemoglobin alpha 1 globin chain, Mutant hemoglobin alpha 2 globin chai…	HBA2, HBA1; HBA2, HBA1; HBA2, HBA1; HBA2, HBA1; HBA2, HBA1; HBA2, HBA1; HBA2, HBA1; HBA2, HBA1; HBA2, HBA1, hCG_1745306; HBA2, HBA1; HBA2; HBA2, HBA1, hCG_1745306; HBA2; HBA2; HBA2, HBA1, hba2; HBA2; HBA2; HBA2; HBA2; HBA2; HBA2; HBA2; HBA2; HBA2; HBA2; HBA2; HBA2; HBA2; HBA2	P69905; P01922; Q1HDT5; Q3MIF5; Q53F97; Q96KF1; Q9NYR7; Q9UCM0; D1MGQ2; U6A216; A0A2R8Y7C0; G3V1N2; A0A3S8UZ26; Q7Z6G4; U6A493; U6A3P2; E9LUX2; Q86YQ5; U3PXP0; Q96T46; A0A1S5UZ39; Q86YQ1; A0A385HVZ2; A0A0K2BMD8; A0A385HW21; A0A385HW02; A0A385HW00; A0A385HVY8; A0A385HW63	HBA_HUMAN; HBA_HUMAN; HBA_HUMAN; HBA_HUMAN; HBA_HUMAN; HBA_HUMAN; HBA_HUMAN; HBA_HUMAN; D1MGQ2_HUMAN; U6A216_HUMAN; A0A2R8Y7C0_HUMAN; G3V1N2_HUMAN; A0A3S8UZ26_HUMAN; Q7Z6G4_HUMAN; U6A493_HUMAN; U6A3P2_HUMAN; E9LUX2_HUMAN; Q86YQ5_HUMAN; U3PXP0_HUMAN; Q96T46_HUMAN; A0A1S5UZ39_HUMAN; Q86YQ1_HUMAN; A0A385HVZ2_HUMAN; A0A0K2BMD8_HUMAN; A0A385HW21_HUMAN; A0A385HW02_HUMAN; A0A385HW00_HUMAN; A0A385HVY8_HU…	ENST00000251595.11, ENST00000320868.9; ENST00000251595.11, ENST00000320868.9; ENST00000251595.11, ENST00000320868.9; ENST00000251595.11, ENST00000320868.9; ENST00000251595.11, ENST00000320868.9; ENST00000251595.11, ENST00000320868.9; ENST00000251595.11, ENST00000320868.9; ENST00000251595.11, ENST00000320868.9; ; ENST00000484216.1; ENST00000397797.1, ENST00000397806.1; ; ; ; ; ; ; ; ;	ENSP00000251595.6, ENSP00000322421.5; ENSP00000251595.6, ENSP00000322421.5; ENSP00000251595.6, ENSP00000322421.5; ENSP00000251595.6, ENSP00000322421.5; ENSP00000251595.6, ENSP00000322421.5; ENSP00000251595.6, ENSP00000322421.5; ENSP00000251595.6, ENSP00000322421.5; ENSP00000251595.6, ENSP00000322421.5; ; ENSP00000495899.1; ENSP00000380899.1, ENSP00000380908.1; ; ; ; ; ; ; ; ;	ENSG00000188536	chr16	172876	173710	+	African trypanosomiasis, Malaria	hsa05143, hsa05144	response to reactive oxygen species, catalytic activity, peroxidase activity, transporter activity, oxygen transporter activity, binding, iron ion binding, protein binding, extracellular region, extracellular space, intracellular, cell, cytoplasm, cytosol, hemoglobin complex, ribosome, protein complex assembly, transport, ion transport, anion transport, endocytosis, receptor-mediated endocytosis,…	GO:0000302, GO:0003824, GO:0004601, GO:0005215, GO:0005344, GO:0005488, GO:0005506, GO:0005515, GO:0005576, GO:0005615, GO:0005622, GO:0005623, GO:0005737, GO:0005829, GO:0005833, GO:0005840, GO:0006461, GO:0006810, GO:0006811, GO:0006820, GO:0006897, GO:0006898, GO:0006950, GO:0006979, GO:0008152, GO:0008219, GO:0009056, GO:0009636, GO:0009987, GO:0010035, GO:0010941, GO:0010942, GO:0015669, GO:…	1	0	3	11	3	7	0	0	0	2	1	4
ENSG00000273796	ENSG00000273796	lncRNA								chr21	45403809	45404943	-					6	4	6	22	17	19	32	11	15	18	19	15
ENSG00000291061	ENSG00000291061	lncRNA								chr9	38433696	38543880	+					62	39	12	1	0	1	4	2	5	4	3	4
ENSG00000258136	PRDM4-AS1	lncRNA								chr12	107736555	107759968	+					4	3	6	4	2	2	1	5	5	2	3	1
ENSG00000279943	FLJ38576	TEC								chr4	186189032	186191490	-					4	0	5	5	10	10	8	11	7	6	6	11
ENSG00000162591	MEGF6	protein_coding	Multiple epidermal growth factor-like domains protein 6; Multiple epidermal growth factor-like domains protein 6; Multiple epidermal growth factor-like domains protein 6; Multiple EGF like domains 6; Multiple EGF like domains 6; Multiple EGF like domains 6	MEGF6, EGFL3, KIAA0815; MEGF6, EGFL3, KIAA0815; MEGF6, EGFL3, KIAA0815; MEGF6; MEGF6; MEGF6	O75095; Q4AC86; Q5VV39; A0A8V8TL19; H7C557; H7C5N9	MEGF6_HUMAN; MEGF6_HUMAN; MEGF6_HUMAN; A0A8V8TL19_HUMAN; H7C557_HUMAN; H7C5N9_HUMAN	ENST00000294599.8, ENST00000356575.9; ENST00000294599.8, ENST00000356575.9; ENST00000294599.8, ENST00000356575.9; ENST00000697102.1; ENST00000485002.6; ENST00000491842.1	ENSP00000294599.4, ENSP00000348982.4; ENSP00000294599.4, ENSP00000348982.4; ENSP00000294599.4, ENSP00000348982.4; ENSP00000513108.1; ENSP00000419033.2; ENSP00000420386.1	ENSG00000162591	chr1	3487951	3611508	-			binding, calcium ion binding, protein binding, extracellular region, ion binding, cation binding, metal ion binding	GO:0005488, GO:0005509, GO:0005515, GO:0005576, GO:0043167, GO:0043169, GO:0046872	322	314	299	342	335	395	353	588	385	478	462	508
ENSG00000132297	HHLA1	protein_coding	HERV-H LTR-associating protein 1; HERV-H LTR-associating 1	HHLA1; HHLA1	C9JL84; A0A5F9ZHM0	HHLA1_HUMAN; A0A5F9ZHM0_HUMAN	ENST00000414222.2; ENST00000673615.1	ENSP00000388322.1; ENSP00000500443.1	ENSG00000132297	chr8	132061480	132111159	-			extracellular region	GO:0005576	399	248	97	837	410	384	4	0	7	225	276	484
ENSG00000100982	PCIF1	protein_coding	mRNA (2'-O-methyladenosine-N(6)-)-methyltransferase; mRNA (2'-O-methyladenosine-N(6)-)-methyltransferase; mRNA (2'-O-methyladenosine-N(6)-)-methyltransferase; mRNA (2'-O-methyladenosine-N(6)-)-methyltransferase; Phosphorylated CTD interacting factor 1	PCIF1, C20orf67, CAPAM, PPP1R121; PCIF1, C20orf67, CAPAM, PPP1R121; PCIF1, C20orf67, CAPAM, PPP1R121; PCIF1, C20orf67, CAPAM, PPP1R121; PCIF1	Q9H4Z3; E1P5P1; Q54AB9; Q9NT85; A0A087WWZ2	CAPAM_HUMAN; CAPAM_HUMAN; CAPAM_HUMAN; CAPAM_HUMAN; A0A087WWZ2_HUMAN	ENST00000372409.8; ENST00000372409.8; ENST00000372409.8; ENST00000372409.8; ENST00000479348.2	ENSP00000361486.3; ENSP00000361486.3; ENSP00000361486.3; ENSP00000361486.3; ENSP00000480607.1	ENSG00000100982	chr20	45934683	45948023	+			extracellular region, intracellular, cell, nucleus, nucleoplasm, cytoskeleton, phosphorus metabolic process, phosphate-containing compound metabolic process, metabolic process, negative regulation of metabolic process, cellular process, negative regulation of phosphorus metabolic process, regulation of phosphatase activity, negative regulation of phosphatase activity, microtubule cytoskeleton, de…	GO:0005576, GO:0005622, GO:0005623, GO:0005634, GO:0005654, GO:0005856, GO:0006793, GO:0006796, GO:0008152, GO:0009892, GO:0009987, GO:0010563, GO:0010921, GO:0010923, GO:0015630, GO:0016311, GO:0019220, GO:0019222, GO:0031323, GO:0031324, GO:0031974, GO:0031981, GO:0035303, GO:0035305, GO:0043086, GO:0043226, GO:0043227, GO:0043228, GO:0043229, GO:0043231, GO:0043232, GO:0043233, GO:0044092, GO:…	577	501	548	665	615	541	702	541	745	762	791	710
ENSG00000142731	PLK4	protein_coding	Serine/threonine-protein kinase PLK4; Serine/threonine-protein kinase PLK4; Serine/threonine-protein kinase PLK4; Serine/threonine-protein kinase PLK4; Serine/threonine-protein kinase PLK4; Serine/threonine-protein kinase PLK4; Serine/threonine-protein kinase PLK4; Serine/threonine-protein kinase PLK4; Serine/threonine-protein kinase PLK4; Serine/threonine-protein kinase PLK4; Polo-like kinase 4;…	PLK4, SAK, STK18; PLK4, SAK, STK18; PLK4, SAK, STK18; PLK4, SAK, STK18; PLK4, SAK, STK18; PLK4, SAK, STK18; PLK4, SAK, STK18; PLK4, SAK, STK18; PLK4; PLK4; PLK4; PLK4	O00444; B2RAL0; B7Z837; B7Z8G7; Q8IYF0; Q96Q95; Q9UD84; Q9UDE2; J3KR82; J3KR84; A0A090BML5; H0YAL6	PLK4_HUMAN; PLK4_HUMAN; PLK4_HUMAN; PLK4_HUMAN; PLK4_HUMAN; PLK4_HUMAN; PLK4_HUMAN; PLK4_HUMAN; J3KR82_HUMAN; J3KR84_HUMAN; A0A090BML5_HUMAN; H0YAL6_HUMAN	ENST00000270861.10, ENST00000513090.5, ENST00000514379.5; ENST00000270861.10, ENST00000513090.5, ENST00000514379.5; ENST00000270861.10, ENST00000513090.5, ENST00000514379.5; ENST00000270861.10, ENST00000513090.5, ENST00000514379.5; ENST00000270861.10, ENST00000513090.5, ENST00000514379.5; ENST00000270861.10, ENST00000513090.5, ENST00000514379.5; ENST00000270861.10, ENST00000513090.5, ENST00000514…	ENSP00000270861.5, ENSP00000427554.1, ENSP00000423582.1; ENSP00000270861.5, ENSP00000427554.1, ENSP00000423582.1; ENSP00000270861.5, ENSP00000427554.1, ENSP00000423582.1; ENSP00000270861.5, ENSP00000427554.1, ENSP00000423582.1; ENSP00000270861.5, ENSP00000427554.1, ENSP00000423582.1; ENSP00000270861.5, ENSP00000427554.1, ENSP00000423582.1; ENSP00000270861.5, ENSP00000427554.1, ENSP00000423582.1; …	ENSG00000142731	chr4	127880893	127899224	+	FoxO signaling pathway	hsa04068	reproduction, G2/M transition of mitotic cell cycle, nucleotide binding, microtubule cytoskeleton organization, mitotic cell cycle, sex chromosome, in utero embryonic development, XY body, nucleoside binding, purine nucleoside binding, placenta development, embryonic placenta development, developmental process involved in reproduction, catalytic activity, protein kinase activity, protein serine/t…	GO:0000003, GO:0000086, GO:0000166, GO:0000226, GO:0000278, GO:0000803, GO:0001701, GO:0001741, GO:0001882, GO:0001883, GO:0001890, GO:0001892, GO:0003006, GO:0003824, GO:0004672, GO:0004674, GO:0005488, GO:0005515, GO:0005524, GO:0005622, GO:0005623, GO:0005634, GO:0005694, GO:0005730, GO:0005737, GO:0005813, GO:0005814, GO:0005815, GO:0005829, GO:0005856, GO:0006464, GO:0006468, GO:0006793, GO:…	781	820	748	948	846	881	836	662	951	840	858	831
ENSG00000240401	ENSG00000240401	lncRNA								chr2	55282350	55346049	+					20	16	14	34	27	32	16	15	21	20	26	18
ENSG00000250579	ADAMTS16-DT	lncRNA								chr5	5132084	5140153	-					90	54	2	306	322	330	13	8	16	421	414	562
ENSG00000273819	ENPP7P7	unprocessed_pseudogene								chr11	67812557	67873367	-					5	4	2	4	3	2	2	0	0	18	16	13
ENSG00000284874	ENSG00000284874	protein_coding	Septin; HCG2002594, isoform CRA_a, cDNA FLJ60582, highly similar to Septin-5; HCG2002594, isoform CRA_a, cDNA FLJ60582, highly similar to Septin-5		G3XAH0; F6X4M4; A1QAS9	G3XAH0_HUMAN; F6X4M4_HUMAN; F6X4M4_HUMAN	ENST00000383045.7, ENST00000455843.5; ENST00000431044.5; ENST00000431044.5	ENSP00000372515.3, ENSP00000391731.1; ENSP00000399685.1; ENSP00000399685.1	ENSG00000284874	chr22	19717220	19724772	+					0	1	3	3	2	6	26	24	18	7	12	10
ENSG00000254470	AP5B1	protein_coding	AP-5 complex subunit beta-1; AP-5 complex subunit beta-1; AP-5 complex subunit beta-1; AP-5 complex subunit beta-1; AP-5 complex subunit beta-1; AP-5 complex subunit beta-1	AP5B1, PP1030; AP5B1, PP1030; AP5B1, PP1030; AP5B1, PP1030; AP5B1, PP1030; AP5B1, PP1030	Q2VPB7; A1L0S6; H6WUK2; Q0D2Q2; Q8N3J7; Q8WYH6	AP5B1_HUMAN; AP5B1_HUMAN; AP5B1_HUMAN; AP5B1_HUMAN; AP5B1_HUMAN; AP5B1_HUMAN	ENST00000532090.3; ENST00000532090.3; ENST00000532090.3; ENST00000532090.3; ENST00000532090.3; ENST00000532090.3	ENSP00000454303.1; ENSP00000454303.1; ENSP00000454303.1; ENSP00000454303.1; ENSP00000454303.1; ENSP00000454303.1	ENSG00000254470	chr11	65773898	65780976	-			lytic vacuole, binding, protein binding, intracellular, cell, cytoplasm, lysosome, lysosomal membrane, vacuole, vacuolar membrane, transport, vacuolar transport, protein localization, protein transport, membrane, endosomal transport, membrane coat, AP-type membrane coat adaptor complex, organelle membrane, macromolecular complex, macromolecule localization, organelle, membrane-bounded organelle, …	GO:0000323, GO:0005488, GO:0005515, GO:0005622, GO:0005623, GO:0005737, GO:0005764, GO:0005765, GO:0005773, GO:0005774, GO:0006810, GO:0007034, GO:0008104, GO:0015031, GO:0016020, GO:0016197, GO:0030117, GO:0030119, GO:0031090, GO:0032991, GO:0033036, GO:0043226, GO:0043227, GO:0043229, GO:0043231, GO:0043234, GO:0044422, GO:0044424, GO:0044425, GO:0044437, GO:0044444, GO:0044446, GO:0044464, GO:…	547	555	632	516	494	513	615	772	692	615	661	638
ENSG00000232931	LINC00342	lncRNA								chr2	95807052	95835003	-					142	177	108	64	64	66	312	248	286	34	30	53
ENSG00000289096	ENSG00000289096	lncRNA								chr4	110619749	110620545	+					117	78	62	97	112	152	93	85	66	9	28	9
ENSG00000184608	FAM167A-AS1	lncRNA	Uncharacterized protein FAM167A-AS1	FAM167A-AS1, C8orf12	Q96KT0	FAAS1_HUMAN			ENSG00000184608	chr8	11368402	11438658	+					5	13	2	2	0	0	0	0	0	0	0	0
ENSG00000224506	LINC02523	lncRNA								chr6	125674353	125720218	+					152	141	422	30	19	55	84	113	181	23	34	24
ENSG00000258177	ENSG00000258177	lncRNA								chr12	96222797	96223973	-					8	4	5	7	10	11	2	6	6	6	5	3
ENSG00000290554	ADCY10P1	lncRNA								chr6	41101034	41140835	+					6	3	12	21	19	25	11	13	11	49	38	37
ENSG00000215612	HMX1	protein_coding	Homeobox protein HMX1; H6 family homeobox 1, Homeobox protein HMX1; H6 family homeobox 1, Homeobox protein HMX1	HMX1, H6; HMX1; HMX1	Q9NP08; F1T0J4; F8W1B1	HMX1_HUMAN; F1T0J4_HUMAN; F1T0J4_HUMAN	ENST00000400677.5, ENST00000673238.1; ENST00000506970.2; ENST00000506970.2	ENSP00000383516.3, ENSP00000499825.1; ENSP00000446997.2; ENSP00000446997.2	ENSG00000215612	chr4	8846076	8871839	-			negative regulation of transcription from RNA polymerase II promoter, regulatory region DNA binding, transcription regulatory region sequence-specific DNA binding, RNA polymerase II regulatory region sequence-specific DNA binding, RNA polymerase II transcription factor activity, sequence-specific DNA binding, RNA polymerase II regulatory region DNA binding, regulatory region nucleic acid binding,…	GO:0000122, GO:0000975, GO:0000976, GO:0000977, GO:0000981, GO:0001012, GO:0001067, GO:0001071, GO:0001227, GO:0003676, GO:0003677, GO:0003690, GO:0003700, GO:0005488, GO:0005622, GO:0005623, GO:0005634, GO:0006139, GO:0006351, GO:0006355, GO:0006357, GO:0006366, GO:0006725, GO:0006807, GO:0007275, GO:0008152, GO:0009058, GO:0009059, GO:0009889, GO:0009890, GO:0009892, GO:0009987, GO:0010467, GO:…	309	311	288	191	312	233	387	303	250	313	233	126
ENSG00000237954	ENSG00000237954	lncRNA								chr1	95356229	95381000	-					5	12	23	0	0	0	0	1	0	1	0	0
ENSG00000163749	CCDC158	protein_coding	Coiled-coil domain-containing protein 158; Coiled-coil domain-containing protein 158; Coiled-coil domain-containing protein 158; Coiled-coil domain-containing protein 158; Coiled-coil domain containing 158	CCDC158; CCDC158; CCDC158; CCDC158; CCDC158	Q5M9N0; Q8IYQ1; Q8N7D4; Q8N7E3; A0A804HIY6	CD158_HUMAN; CD158_HUMAN; CD158_HUMAN; CD158_HUMAN; A0A804HIY6_HUMAN	ENST00000388914.7, ENST00000434846.2; ENST00000388914.7, ENST00000434846.2; ENST00000388914.7, ENST00000434846.2; ENST00000388914.7, ENST00000434846.2; ENST00000682701.1	ENSP00000373566.2, ENSP00000401742.2; ENSP00000373566.2, ENSP00000401742.2; ENSP00000373566.2, ENSP00000401742.2; ENSP00000373566.2, ENSP00000401742.2; ENSP00000507278.1	ENSG00000163749	chr4	76312997	76421868	-					0	1	0	0	0	2	1	0	0	1	2	6
ENSG00000122691	TWIST1	protein_coding	Twist-related protein 1; Twist-related protein 1; Twist-related protein 1; Twist-related protein 1; Twist-related protein 1; Twist family bHLH transcription factor 1	TWIST1, BHLHA38, TWIST; TWIST1, BHLHA38, TWIST; TWIST1, BHLHA38, TWIST; TWIST1, BHLHA38, TWIST; TWIST1; TWIST1	Q15672; A4D128; Q92487; Q99804; H7BY00; H7C4D7	TWST1_HUMAN; TWST1_HUMAN; TWST1_HUMAN; TWST1_HUMAN; H7BY00_HUMAN; H7C4D7_HUMAN	ENST00000242261.6; ENST00000242261.6; ENST00000242261.6; ENST00000242261.6; ENST00000354571.5; ENST00000443687.5	ENSP00000242261.5; ENSP00000242261.5; ENSP00000242261.5; ENSP00000242261.5; ENSP00000346582.5; ENSP00000416986.1	ENSG00000122691	chr7	19020991	19117636	-	Proteoglycans in cancer	hsa05205	negative regulation of transcription from RNA polymerase II promoter, cell morphogenesis, cell morphogenesis involved in differentiation, regulatory region DNA binding, RNA polymerase II transcription factor activity, sequence-specific DNA binding, regulatory region nucleic acid binding, nucleic acid binding transcription factor activity, skeletal system development, ossification, angiogenesis, b…	GO:0000122, GO:0000902, GO:0000904, GO:0000975, GO:0000981, GO:0001067, GO:0001071, GO:0001501, GO:0001503, GO:0001525, GO:0001568, GO:0001649, GO:0001654, GO:0001666, GO:0001667, GO:0001701, GO:0001755, GO:0001764, GO:0001816, GO:0001817, GO:0001818, GO:0001819, GO:0001837, GO:0001838, GO:0001841, GO:0001843, GO:0001932, GO:0001933, GO:0001944, GO:0002009, GO:0003007, GO:0003151, GO:0003170, GO:…	6	15	17	2	1	1	100	113	142	4	2	3
ENSG00000231365	WARS2-AS1	lncRNA								chr1	119140391	119275973	+					191	168	178	116	92	120	191	226	198	158	132	175
ENSG00000176083	ZNF683	protein_coding	Tissue-resident T-cell transcription regulator protein ZNF683; Tissue-resident T-cell transcription regulator protein ZNF683; Tissue-resident T-cell transcription regulator protein ZNF683; Tissue-resident T-cell transcription regulator protein ZNF683; Tissue-resident T-cell transcription regulator protein ZNF683; Tissue-resident T-cell transcription regulator protein ZNF683; Zinc finger protein 6…	ZNF683; ZNF683; ZNF683; ZNF683; ZNF683; ZNF683; ZNF683; ZNF683; ZNF683; ZNF683; ZNF683; ZNF683	Q8IZ20; Q5T141; Q5T146; Q5T147; Q5T149; Q8NEN4; A0A0A0MT21; A0A0A0MSJ7; X1WI31; X1WI32; Q5T145; Q5T142	ZN683_HUMAN; ZN683_HUMAN; ZN683_HUMAN; ZN683_HUMAN; ZN683_HUMAN; ZN683_HUMAN; A0A0A0MT21_HUMAN; A0A0A0MSJ7_HUMAN; X1WI31_HUMAN; X1WI32_HUMAN; Q5T145_HUMAN; Q5T142_HUMAN	ENST00000349618.8, ENST00000403843.5, ENST00000436292.5; ENST00000349618.8, ENST00000403843.5, ENST00000436292.5; ENST00000349618.8, ENST00000403843.5, ENST00000436292.5; ENST00000349618.8, ENST00000403843.5, ENST00000436292.5; ENST00000349618.8, ENST00000403843.5, ENST00000436292.5; ENST00000349618.8, ENST00000403843.5, ENST00000436292.5; ENST00000451801.5; ENST00000423508.5; ENST00000416125.1; …	ENSP00000344095.3, ENSP00000384782.1, ENSP00000388792.1; ENSP00000344095.3, ENSP00000384782.1, ENSP00000388792.1; ENSP00000344095.3, ENSP00000384782.1, ENSP00000388792.1; ENSP00000344095.3, ENSP00000384782.1, ENSP00000388792.1; ENSP00000344095.3, ENSP00000384782.1, ENSP00000388792.1; ENSP00000344095.3, ENSP00000384782.1, ENSP00000388792.1; ENSP00000411290.1; ENSP00000391584.1; ENSP00000401961.1; …	ENSG00000176083	chr1	26361634	26374522	-			cell activation, natural killer cell differentiation, immune system process, immune system development, leukocyte differentiation, nucleic acid binding, DNA binding, binding, intracellular, cell, nucleus, nucleobase-containing compound metabolic process, transcription, DNA-templated, regulation of transcription, DNA-templated, cellular aromatic compound metabolic process, nitrogen compound metabo…	GO:0001775, GO:0001779, GO:0002376, GO:0002520, GO:0002521, GO:0003676, GO:0003677, GO:0005488, GO:0005622, GO:0005623, GO:0005634, GO:0006139, GO:0006351, GO:0006355, GO:0006725, GO:0006807, GO:0007275, GO:0008152, GO:0009058, GO:0009059, GO:0009889, GO:0009987, GO:0010467, GO:0010468, GO:0010556, GO:0016070, GO:0018130, GO:0019219, GO:0019222, GO:0019438, GO:0030097, GO:0030098, GO:0030101, GO:…	17	22	19	0	0	0	2	1	1	0	0	1
ENSG00000228510	ENSG00000228510	processed_pseudogene								chr9	128444587	128446628	+					2	1	2	1	1	0	7	8	5	1	3	0
ENSG00000230385	ENSG00000230385	lncRNA								chr2	230908852	230910102	+					0	0	0	0	1	0	8	1	9	0	0	0
ENSG00000257103	LSM14A	protein_coding	Protein LSM14 homolog A; Protein LSM14 homolog A; Protein LSM14 homolog A; Protein LSM14 homolog A; Protein LSM14 homolog A; Protein LSM14 homolog A; Protein LSM14 homolog A; Protein LSM14 homolog A; Protein LSM14 homolog A; LSM14A mRNA processing body assembly factor, Protein LSM14 homolog A; LSM14A mRNA processing body assembly factor; LSM14A mRNA processing body assembly factor; Protein LSM14 …	LSM14A, C19orf13, FAM61A, RAP55, RAP55A; LSM14A, C19orf13, FAM61A, RAP55, RAP55A; LSM14A, C19orf13, FAM61A, RAP55, RAP55A; LSM14A, C19orf13, FAM61A, RAP55, RAP55A; LSM14A, C19orf13, FAM61A, RAP55, RAP55A; LSM14A, C19orf13, FAM61A, RAP55, RAP55A; LSM14A, C19orf13, FAM61A, RAP55, RAP55A; LSM14A; LSM14A; LSM14A; LSM14A; LSM14A; LSM14A	Q8ND56; B4DTG6; Q76LX7; Q96AR3; Q96K73; Q96SN5; Q9UFR3; A0A140TA66; A0A0G2JQ95; I3L4Q1; A0A096LP11; K7EMZ9; A0A140TA76	LS14A_HUMAN; LS14A_HUMAN; LS14A_HUMAN; LS14A_HUMAN; LS14A_HUMAN; LS14A_HUMAN; LS14A_HUMAN; A0A140TA66_HUMAN; A0A0G2JQ95_HUMAN; I3L4Q1_HUMAN; A0A096LP11_HUMAN; K7EMZ9_HUMAN; A0A140TA76_HUMAN	ENST00000433627.9, ENST00000540746.6, ENST00000544216.8, ENST00000570462.5, ENST00000575811.5; ENST00000433627.9, ENST00000540746.6, ENST00000544216.8, ENST00000570462.5, ENST00000575811.5; ENST00000433627.9, ENST00000540746.6, ENST00000544216.8, ENST00000570462.5, ENST00000575811.5; ENST00000433627.9, ENST00000540746.6, ENST00000544216.8, ENST00000570462.5, ENST00000575811.5; ENST00000433627.9, …	ENSP00000413964.3, ENSP00000446451.1, ENSP00000446271.2, ENSP00000459843.1, ENSP00000461225.1; ENSP00000413964.3, ENSP00000446451.1, ENSP00000446271.2, ENSP00000459843.1, ENSP00000461225.1; ENSP00000413964.3, ENSP00000446451.1, ENSP00000446271.2, ENSP00000459843.1, ENSP00000461225.1; ENSP00000413964.3, ENSP00000446451.1, ENSP00000446271.2, ENSP00000459843.1, ENSP00000461225.1; ENSP00000413964.3, …	ENSG00000257103	chr19	34172504	34229288	+			cytoplasmic mRNA processing body, cytokine production, regulation of cytokine production, positive regulation of cytokine production, regulation of cytokine-mediated signaling pathway, positive regulation of cytokine-mediated signaling pathway, activation of innate immune response, pattern recognition receptor signaling pathway, immune effector process, activation of immune response, immune syste…	GO:0000932, GO:0001816, GO:0001817, GO:0001819, GO:0001959, GO:0001961, GO:0002218, GO:0002221, GO:0002252, GO:0002253, GO:0002376, GO:0002682, GO:0002684, GO:0002753, GO:0002757, GO:0002758, GO:0002764, GO:0003676, GO:0003677, GO:0003690, GO:0003723, GO:0003725, GO:0003727, GO:0005488, GO:0005622, GO:0005623, GO:0005737, GO:0006412, GO:0006417, GO:0006518, GO:0006807, GO:0006950, GO:0006952, GO:…	1787	1724	1615	1572	1702	1699	1450	1480	1298	1405	1347	1214
ENSG00000137842	TMEM62	protein_coding	Transmembrane protein 62; Transmembrane protein 62; Transmembrane protein 62; Transmembrane protein 62; Transmembrane protein 62; Transmembrane protein 62; Transmembrane protein 62; Transmembrane protein 62; Transmembrane protein 62; Transmembrane protein 62; Transmembrane protein 62	TMEM62; TMEM62; TMEM62; TMEM62; TMEM62; TMEM62; TMEM62; TMEM62; TMEM62; TMEM62; TMEM62	Q0P6H9; Q6I9Y5; Q9H5J6; H3BN45; H3BTT1; H3BU73; H3BPP8; H3BQZ2; H3BRA3; H3BPV2; H3BVF7	TMM62_HUMAN; TMM62_HUMAN; TMM62_HUMAN; H3BN45_HUMAN; H3BTT1_HUMAN; H3BU73_HUMAN; H3BPP8_HUMAN; H3BQZ2_HUMAN; H3BRA3_HUMAN; H3BPV2_HUMAN; H3BVF7_HUMAN	ENST00000260403.7; ENST00000260403.7; ENST00000260403.7; ENST00000569535.5; ENST00000565291.5; ENST00000567441.5; ENST00000569926.5; ENST00000568182.5; ENST00000568197.1; ENST00000564698.5; ENST00000564494.1	ENSP00000260403.2; ENSP00000260403.2; ENSP00000260403.2; ENSP00000454683.1; ENSP00000457314.1; ENSP00000457503.1; ENSP00000455413.1; ENSP00000456003.1; ENSP00000456151.1; ENSP00000455482.1; ENSP00000458098.1	ENSG00000137842	chr15	43123279	43185144	+			catalytic activity, membrane, integral component of membrane, hydrolase activity, intrinsic component of membrane, membrane part	GO:0003824, GO:0016020, GO:0016021, GO:0016787, GO:0031224, GO:0044425	113	129	102	104	78	78	125	92	143	92	72	117
ENSG00000291042	ENSG00000291042	lncRNA								chr3	133661926	133754576	+					1	1	2	3	1	0	14	11	8	4	3	2
ENSG00000077348	EXOSC5	protein_coding	Exosome complex component RRP46; Exosome complex component RRP46; Exosome complex component RRP46; Exosome complex component RRP46; Exosome component 5; Exosome component 5; Exosome component 5	EXOSC5, CML28, RRP46; EXOSC5, CML28, RRP46; EXOSC5, CML28, RRP46; EXOSC5, CML28, RRP46; EXOSC5; EXOSC5; EXOSC5	Q9NQT4; Q32Q81; Q8NG16; Q96I89; M0R102; M0R289; M0R050	EXOS5_HUMAN; EXOS5_HUMAN; EXOS5_HUMAN; EXOS5_HUMAN; M0R102_HUMAN; M0R289_HUMAN; M0R050_HUMAN	ENST00000221233.9; ENST00000221233.9; ENST00000221233.9; ENST00000221233.9; ENST00000593771.2; ENST00000602129.2; ENST00000596905.1	ENSP00000221233.3; ENSP00000221233.3; ENSP00000221233.3; ENSP00000221233.3; ENSP00000471557.2; ENSP00000472396.2; ENSP00000471002.1	ENSG00000077348	chr19	41386371	41397362	-	RNA degradation	hsa03018	3'-5'-exoribonuclease activity, nuclear exosome (RNase complex), cytoplasmic exosome (RNase complex), exosome (RNase complex), nuclear-transcribed mRNA catabolic process, deadenylation-dependent decay, nuclear-transcribed mRNA catabolic process, exonucleolytic, chromatin, nuclear-transcribed mRNA catabolic process, immune effector process, immune system process, nucleic acid binding, RNA binding,…	GO:0000175, GO:0000176, GO:0000177, GO:0000178, GO:0000288, GO:0000291, GO:0000785, GO:0000956, GO:0002252, GO:0002376, GO:0003676, GO:0003723, GO:0003824, GO:0004518, GO:0004527, GO:0004532, GO:0004540, GO:0005488, GO:0005515, GO:0005622, GO:0005623, GO:0005634, GO:0005654, GO:0005694, GO:0005730, GO:0005737, GO:0005829, GO:0006139, GO:0006259, GO:0006304, GO:0006364, GO:0006396, GO:0006401, GO:…	307	281	292	276	269	260	224	189	257	323	305	297
ENSG00000280780	JAKMIP2-AS1	lncRNA								chr5	147559994	147694827	+					16	15	21	178	134	271	15	9	10	266	263	498
ENSG00000131100	ATP6V1E1	protein_coding	V-type proton ATPase subunit E 1; V-type proton ATPase subunit E 1; V-type proton ATPase subunit E 1; ATPase, H+ transporting, lysosomal 31kDa, V1 subunit E isoform 1, ATPase, H+ transporting, lysosomal 31kDa, V1 subunit E1, isoform CRA_b, cDNA, FLJ92725, Homo sapiens ATPase, H+ transporting, lysosomal 31kDa, V1 subunit Eisoform 1 (ATP6V1E1), mRNA; ATPase H+ transporting V1 subunit E1	ATP6V1E1, ATP6E, ATP6E2; ATP6V1E1, ATP6E, ATP6E2; ATP6V1E1, ATP6E, ATP6E2; ATP6V1E1, hCG_21530; ATP6V1E1	P36543; A8MUE4; A8MUN4; Q53Y06; C9J8H1	VATE1_HUMAN; VATE1_HUMAN; VATE1_HUMAN; Q53Y06_HUMAN; C9J8H1_HUMAN	ENST00000253413.10, ENST00000399796.6, ENST00000399798.6; ENST00000253413.10, ENST00000399796.6, ENST00000399798.6; ENST00000253413.10, ENST00000399796.6, ENST00000399798.6; ENST00000413576.1	ENSP00000253413.5, ENSP00000382694.2, ENSP00000382696.2; ENSP00000253413.5, ENSP00000382694.2, ENSP00000382696.2; ENSP00000253413.5, ENSP00000382694.2, ENSP00000382696.2; ENSP00000398932.1	ENSG00000131100	chr22	17592136	17628749	-	Metabolic pathways, mTOR signaling pathway, Phagosome, Rheumatoid arthritis, Oxidative phosphorylation, Epithelial cell signaling in Helicobacter pylori infection, Synaptic vesicle cycle, Vibrio cholerae infection, Collecting duct acid secretion	hsa01100, hsa04150, hsa04145, hsa05323, hsa00190, hsa05120, hsa04721, hsa05110, hsa04966	transition metal ion transport, lytic vacuole, catalytic activity, transporter activity, binding, protein binding, extracellular region, intracellular, cell, cytoplasm, mitochondrion, lysosome, lysosomal membrane, endosome, vacuole, vacuolar membrane, cytosol, plasma membrane, microvillus, transport, ion transport, cation transport, hydrogen transport, iron ion transport, cellular ion homeostasis…	GO:0000041, GO:0000323, GO:0003824, GO:0005215, GO:0005488, GO:0005515, GO:0005576, GO:0005622, GO:0005623, GO:0005737, GO:0005739, GO:0005764, GO:0005765, GO:0005768, GO:0005773, GO:0005774, GO:0005829, GO:0005886, GO:0005902, GO:0006810, GO:0006811, GO:0006812, GO:0006818, GO:0006826, GO:0006873, GO:0006885, GO:0006914, GO:0006996, GO:0007154, GO:0007165, GO:0007166, GO:0007167, GO:0007169, GO:…	656	622	593	619	657	636	506	538	486	572	553	518
ENSG00000135931	ARMC9	protein_coding	LisH domain-containing protein ARMC9; LisH domain-containing protein ARMC9; LisH domain-containing protein ARMC9; LisH domain-containing protein ARMC9; LisH domain-containing protein ARMC9; LisH domain-containing protein ARMC9; LisH domain-containing protein ARMC9; LisH domain-containing protein ARMC9; LisH domain-containing protein ARMC9; LisH domain-containing protein ARMC9; LisH domain-contain…	ARMC9, KIAA1868; ARMC9, KIAA1868; ARMC9, KIAA1868; ARMC9, KIAA1868; ARMC9, KIAA1868; ARMC9, KIAA1868; ARMC9, KIAA1868; ARMC9, KIAA1868; ARMC9; ARMC9; ARMC9; ARMC9; ARMC9; ARMC9; ARMC9; ARMC9; ARMC9; ARMC9; ARMC9; ARMC9; ARMC9; ARMC9; ARMC9; ARMC9	Q7Z3E5; A0A087X1I8; Q53TI3; Q6P162; Q7L594; Q86WG2; Q96JF9; Q9H9R8; A0A804HK42; A0A2Q3DP09; A0A804HJ52; A0A804HIU9; A0A804HK85; H7BZY2; A0A804HHZ1; A0A804HI20; A0A804HL13; A0A804HIH2; A0A804HJI1; A0A804HIT2; A0A804HLH5; C9JW07; A0A804HJ95; H7BZA2	ARMC9_HUMAN; ARMC9_HUMAN; ARMC9_HUMAN; ARMC9_HUMAN; ARMC9_HUMAN; ARMC9_HUMAN; ARMC9_HUMAN; ARMC9_HUMAN; A0A804HK42_HUMAN; A0A2Q3DP09_HUMAN; A0A804HJ52_HUMAN; A0A804HIU9_HUMAN; A0A804HK85_HUMAN; H7BZY2_HUMAN; A0A804HHZ1_HUMAN; A0A804HI20_HUMAN; A0A804HL13_HUMAN; A0A804HIH2_HUMAN; A0A804HJI1_HUMAN; A0A804HIT2_HUMAN; A0A804HLH5_HUMAN; C9JW07_HUMAN; A0A804HJ95_HUMAN; H7BZA2_HUMAN	ENST00000611582.5; ENST00000611582.5; ENST00000611582.5; ENST00000611582.5; ENST00000611582.5; ENST00000611582.5; ENST00000611582.5; ENST00000611582.5; ENST00000682334.1; ENST00000349938.8, ENST00000683575.1, ENST00000684432.1, ENST00000684718.1; ENST00000683112.1; ENST00000682030.1, ENST00000682367.1; ENST00000683040.1, ENST00000684051.1; ENST00000436339.6; ENST00000683275.1; ENST00000683553.1; …	ENSP00000484804.1; ENSP00000484804.1; ENSP00000484804.1; ENSP00000484804.1; ENSP00000484804.1; ENSP00000484804.1; ENSP00000484804.1; ENSP00000484804.1; ENSP00000507763.1; ENSP00000258417.5, ENSP00000507743.1, ENSP00000508405.1, ENSP00000507543.1; ENSP00000507357.1; ENSP00000508117.1, ENSP00000507235.1; ENSP00000507817.1, ENSP00000507854.1; ENSP00000392086.2; ENSP00000506823.1; ENSP00000506860.1; …	ENSG00000135931	chr2	231198546	231376848	+			binding, protein binding, extracellular region, vesicle, membrane-bounded vesicle, organelle, membrane-bounded organelle, extracellular organelle, extracellular region part, extracellular exosome, extracellular vesicle	GO:0005488, GO:0005515, GO:0005576, GO:0031982, GO:0031988, GO:0043226, GO:0043227, GO:0043230, GO:0044421, GO:0070062, GO:1903561	711	781	705	649	653	700	664	695	659	679	755	701
ENSG00000160271	RALGDS	protein_coding	Ral guanine nucleotide dissociation stimulator; Ral guanine nucleotide dissociation stimulator; Ral guanine nucleotide dissociation stimulator; Ral guanine nucleotide dissociation stimulator; Ral guanine nucleotide dissociation stimulator; Ral guanine nucleotide dissociation stimulator; Ral guanine nucleotide dissociation stimulator; Ral guanine nucleotide dissociation stimulator; Ral guanine nuc…	RALGDS, KIAA1308, RGF; RALGDS, KIAA1308, RGF; RALGDS, KIAA1308, RGF; RALGDS, KIAA1308, RGF; RALGDS, KIAA1308, RGF; RALGDS, KIAA1308, RGF; RALGDS, KIAA1308, RGF; RALGDS, KIAA1308, RGF; RALGDS, KIAA1308, RGF; RALGDS, KIAA1308, RGF; RALGDS, KIAA1308, RGF; RALGDS, KIAA1308, RGF; RALGDS; RALGDS; RALGDS; RALGDS; RALGDS; RALGDS; RALGDS, FLJ00185, hCG_31468	Q12967; B7Z753; E7ER93; E7ERZ0; Q5T7V4; Q6KH11; Q6PCE1; Q6ZSD5; Q9HAX7; Q9HAY1; Q9HCT1; Q9P2N8; Q9HAX9; Q9HAX8; Q9HAY0; A0A2R8YEX4; A0A2R8YE90; Q5T7U6; Q8TEK9	GNDS_HUMAN; GNDS_HUMAN; GNDS_HUMAN; GNDS_HUMAN; GNDS_HUMAN; GNDS_HUMAN; GNDS_HUMAN; GNDS_HUMAN; GNDS_HUMAN; GNDS_HUMAN; GNDS_HUMAN; GNDS_HUMAN; Q9HAX9_HUMAN; Q9HAX8_HUMAN; Q9HAY0_HUMAN; A0A2R8YEX4_HUMAN; A0A2R8YE90_HUMAN; Q5T7U6_HUMAN; Q8TEK9_HUMAN	ENST00000372047.7, ENST00000372050.8, ENST00000372062.8, ENST00000393157.8, ENST00000393160.7; ENST00000372047.7, ENST00000372050.8, ENST00000372062.8, ENST00000393157.8, ENST00000393160.7; ENST00000372047.7, ENST00000372050.8, ENST00000372062.8, ENST00000393157.8, ENST00000393160.7; ENST00000372047.7, ENST00000372050.8, ENST00000372062.8, ENST00000393157.8, ENST00000393160.7; ENST00000372047.7, …	ENSP00000361117.3, ENSP00000361120.3, ENSP00000361132.3, ENSP00000376864.3, ENSP00000376867.3; ENSP00000361117.3, ENSP00000361120.3, ENSP00000361132.3, ENSP00000376864.3, ENSP00000376867.3; ENSP00000361117.3, ENSP00000361120.3, ENSP00000361132.3, ENSP00000376864.3, ENSP00000376867.3; ENSP00000361117.3, ENSP00000361120.3, ENSP00000361132.3, ENSP00000376864.3, ENSP00000376867.3; ENSP00000361117.3, …	ENSG00000160271	chr9	133097720	133149334	-	Pathways in cancer, Ras signaling pathway, Rap1 signaling pathway, Phospholipase D signaling pathway, Colorectal cancer, Pancreatic cancer, Choline metabolism in cancer	hsa05200, hsa04014, hsa04015, hsa04072, hsa05210, hsa05212, hsa05231	guanyl-nucleotide exchange factor activity, binding, protein binding, intracellular, cell, nucleus, cytoplasm, cytosol, brush border, cell communication, signal transduction, small GTPase mediated signal transduction, Ras protein signal transduction, cellular process, signaling, enzyme regulator activity, GTPase regulator activity, intracellular signal transduction, positive regulation of catalyt…	GO:0005085, GO:0005488, GO:0005515, GO:0005622, GO:0005623, GO:0005634, GO:0005737, GO:0005829, GO:0005903, GO:0007154, GO:0007165, GO:0007264, GO:0007265, GO:0009987, GO:0023052, GO:0030234, GO:0030695, GO:0035556, GO:0043085, GO:0043087, GO:0043226, GO:0043227, GO:0043229, GO:0043231, GO:0043547, GO:0044093, GO:0044424, GO:0044444, GO:0044464, GO:0044699, GO:0044700, GO:0044763, GO:0050789, GO:…	60	90	83	50	69	63	197	196	238	84	64	74
ENSG00000225806	ENSG00000225806	lncRNA								chr20	58863528	58888809	-					4	6	31	0	2	12	14	67	12	3	4	0
ENSG00000121075	TBX4	protein_coding	T-box transcription factor TBX4; T-box transcription factor TBX4; T-box transcription factor TBX4; T-box transcription factor TBX4; T-box transcription factor 4	TBX4; TBX4; TBX4; TBX4; TBX4	P57082; A5PKU7; B2RMT1; B7ZLV3; K7EPY2	TBX4_HUMAN; TBX4_HUMAN; TBX4_HUMAN; TBX4_HUMAN; K7EPY2_HUMAN	ENST00000240335.1, ENST00000642491.1, ENST00000644296.1; ENST00000240335.1, ENST00000642491.1, ENST00000644296.1; ENST00000240335.1, ENST00000642491.1, ENST00000644296.1; ENST00000240335.1, ENST00000642491.1, ENST00000644296.1; ENST00000589003.5	ENSP00000240335.1, ENSP00000495714.1, ENSP00000495986.1; ENSP00000240335.1, ENSP00000495714.1, ENSP00000495986.1; ENSP00000240335.1, ENSP00000495714.1, ENSP00000495986.1; ENSP00000240335.1, ENSP00000495714.1, ENSP00000495986.1; ENSP00000467588.1	ENSG00000121075	chr17	61452404	61485110	+			nucleic acid binding transcription factor activity, skeletal system development, angiogenesis, blood vessel development, vasculature development, morphogenesis of an epithelium, nucleic acid binding, DNA binding, transcription factor activity, sequence-specific DNA binding, binding, intracellular, cell, nucleus, nucleobase-containing compound metabolic process, transcription, DNA-templated, regul…	GO:0001071, GO:0001501, GO:0001525, GO:0001568, GO:0001944, GO:0002009, GO:0003676, GO:0003677, GO:0003700, GO:0005488, GO:0005622, GO:0005623, GO:0005634, GO:0006139, GO:0006351, GO:0006355, GO:0006725, GO:0006807, GO:0007275, GO:0008152, GO:0009058, GO:0009059, GO:0009653, GO:0009790, GO:0009887, GO:0009888, GO:0009889, GO:0009987, GO:0010467, GO:0010468, GO:0010556, GO:0016070, GO:0018130, GO:…	11	12	63	0	0	0	837	683	904	0	0	0
ENSG00000227218	ENSG00000227218	lncRNA								chr9	127934503	127940952	+					2	2	3	2	2	1	1	3	2	0	1	2
ENSG00000196730	DAPK1	protein_coding	Death-associated protein kinase 1; Death-associated protein kinase 1; Death-associated protein kinase 1; Death-associated protein kinase 1; Death-associated protein kinase 1; Death-associated protein kinase 1; Death-associated protein kinase 1; Death-associated protein kinase 1; Death-associated protein kinase beta; Death associated protein kinase 1	DAPK1, DAPK; DAPK1, DAPK; DAPK1, DAPK; DAPK1, DAPK; DAPK1, DAPK; DAPK1, DAPK; DAPK1, DAPK; DAPK1, DAPK; DAPK1; DAPK1	P53355; B7ZLD2; B7ZLE7; Q14CQ7; Q1W5W0; Q68CP8; Q6ZRZ3; Q9BTL8; A0T398; F8WCQ3	DAPK1_HUMAN; DAPK1_HUMAN; DAPK1_HUMAN; DAPK1_HUMAN; DAPK1_HUMAN; DAPK1_HUMAN; DAPK1_HUMAN; DAPK1_HUMAN; A0T398_HUMAN; F8WCQ3_HUMAN	ENST00000358077.9, ENST00000408954.8, ENST00000469640.6, ENST00000472284.5, ENST00000491893.5, ENST00000622514.4; ENST00000358077.9, ENST00000408954.8, ENST00000469640.6, ENST00000472284.5, ENST00000491893.5, ENST00000622514.4; ENST00000358077.9, ENST00000408954.8, ENST00000469640.6, ENST00000472284.5, ENST00000491893.5, ENST00000622514.4; ENST00000358077.9, ENST00000408954.8, ENST00000469640.6, …	ENSP00000350785.5, ENSP00000386135.3, ENSP00000418885.3, ENSP00000417076.1, ENSP00000419026.1, ENSP00000484267.1; ENSP00000350785.5, ENSP00000386135.3, ENSP00000418885.3, ENSP00000417076.1, ENSP00000419026.1, ENSP00000484267.1; ENSP00000350785.5, ENSP00000386135.3, ENSP00000418885.3, ENSP00000417076.1, ENSP00000419026.1, ENSP00000484267.1; ENSP00000350785.5, ENSP00000386135.3, ENSP00000418885.3, …	ENSG00000196730	chr9	87497228	87708634	+	Pathways in cancer, Bladder cancer	hsa05200, hsa05219	SNARE binding, nucleotide binding, nucleoside binding, purine nucleoside binding, immune system process, catalytic activity, protein kinase activity, protein serine/threonine kinase activity, calmodulin-dependent protein kinase activity, binding, protein binding, calmodulin binding, ATP binding, GTP binding, intracellular, cell, cytoplasm, cytoskeleton, plasma membrane, translation, regulation of…	GO:0000149, GO:0000166, GO:0001882, GO:0001883, GO:0002376, GO:0003824, GO:0004672, GO:0004674, GO:0004683, GO:0005488, GO:0005515, GO:0005516, GO:0005524, GO:0005525, GO:0005622, GO:0005623, GO:0005737, GO:0005856, GO:0005886, GO:0006412, GO:0006417, GO:0006464, GO:0006468, GO:0006508, GO:0006518, GO:0006793, GO:0006796, GO:0006807, GO:0006810, GO:0006811, GO:0006914, GO:0006915, GO:0006950, GO:…	1158	1195	1052	1786	1702	1694	1597	1473	1350	1810	1745	1692
ENSG00000055130	CUL1	protein_coding	Cullin-1; Cullin-1; Cullin-1; Cullin-1; Cullin-1; Cullin 1, Cullin 1, isoform CRA_b; Uncharacterized protein CUL1; Cullin 1; Cullin 1; Cullin 1; Cullin 1; Cullin 1; Cullin 1; Cullin 1; Cullin 1; Cullin 1; Cullin 1	CUL1; CUL1; CUL1; CUL1; CUL1; CUL1, hCG_16546, tcag7.516; CUL1; CUL1; CUL1; CUL1; CUL1; CUL1; CUL1; CUL1; CUL1; CUL1; CUL1	Q13616; D3DWG3; O60719; Q08AL6; Q8IYW1; A0A090N7U0; Q75MQ1; A0A590UJ59; A0A590UJM8; A0A590UJ97; A0A590UJA0; A0A590UJ56; A0A590UJC4; A0A590UK34; A0A590UJ21; A0A590UJ50; A0A590UJR3	CUL1_HUMAN; CUL1_HUMAN; CUL1_HUMAN; CUL1_HUMAN; CUL1_HUMAN; A0A090N7U0_HUMAN; Q75MQ1_HUMAN; A0A590UJ59_HUMAN; A0A590UJM8_HUMAN; A0A590UJ97_HUMAN; A0A590UJA0_HUMAN; A0A590UJ56_HUMAN; A0A590UJC4_HUMAN; A0A590UK34_HUMAN; A0A590UJ21_HUMAN; A0A590UJ50_HUMAN; A0A590UJR3_HUMAN	ENST00000325222.9, ENST00000409469.5, ENST00000602748.5, ENST00000662716.1, ENST00000663044.1, ENST00000665936.1; ENST00000325222.9, ENST00000409469.5, ENST00000602748.5, ENST00000662716.1, ENST00000663044.1, ENST00000665936.1; ENST00000325222.9, ENST00000409469.5, ENST00000602748.5, ENST00000662716.1, ENST00000663044.1, ENST00000665936.1; ENST00000325222.9, ENST00000409469.5, ENST00000602748.5, …	ENSP00000326804.3, ENSP00000387160.1, ENSP00000473318.1, ENSP00000499277.1, ENSP00000499398.1, ENSP00000499255.1; ENSP00000326804.3, ENSP00000387160.1, ENSP00000473318.1, ENSP00000499277.1, ENSP00000499398.1, ENSP00000499255.1; ENSP00000326804.3, ENSP00000387160.1, ENSP00000473318.1, ENSP00000499277.1, ENSP00000499398.1, ENSP00000499255.1; ENSP00000326804.3, ENSP00000387160.1, ENSP00000473318.1, …	ENSG00000055130	chr7	148697914	148801110	+	Cell cycle, Herpes simplex infection, Wnt signaling pathway, Ubiquitin mediated proteolysis, Oocyte meiosis, Protein processing in endoplasmic reticulum, TGF-beta signaling pathway, Hedgehog signaling pathway, Circadian rhythm	hsa04110, hsa05168, hsa04310, hsa04120, hsa04114, hsa04141, hsa04350, hsa04340, hsa04710	G1/S transition of mitotic cell cycle, G2/M transition of mitotic cell cycle, ubiquitin ligase complex, MAPK cascade, protein polyubiquitination, mitotic cell cycle, activation of innate immune response, innate immune response activating cell surface receptor signaling pathway, stimulatory C-type lectin receptor signaling pathway, activation of immune response, immune system process, immune respo…	GO:0000082, GO:0000086, GO:0000151, GO:0000165, GO:0000209, GO:0000278, GO:0002218, GO:0002220, GO:0002223, GO:0002253, GO:0002376, GO:0002429, GO:0002682, GO:0002684, GO:0002757, GO:0002758, GO:0002764, GO:0002768, GO:0003824, GO:0004842, GO:0005488, GO:0005515, GO:0005622, GO:0005623, GO:0005634, GO:0005654, GO:0005737, GO:0005829, GO:0006464, GO:0006468, GO:0006508, GO:0006511, GO:0006513, GO:…	1136	1126	1121	1160	1289	1309	1062	1072	1008	886	961	837
ENSG00000171806	METTL18	protein_coding	Histidine protein methyltransferase 1 homolog; Histidine protein methyltransferase 1 homolog; Methyltransferase like 18	METTL18, ASTP2, C1orf156; METTL18, ASTP2, C1orf156; METTL18	O95568; B2R9T5; Q5TI78	MET18_HUMAN; MET18_HUMAN; Q5TI78_HUMAN	ENST00000303469.6, ENST00000310392.5; ENST00000303469.6, ENST00000310392.5; ENST00000454472.1	ENSP00000307077.2, ENSP00000307975.4; ENSP00000307077.2, ENSP00000307975.4; ENSP00000402305.1	ENSG00000171806	chr1	169792529	169794963	-			catalytic activity, metabolic process, methyltransferase activity, transferase activity, transferase activity, transferring one-carbon groups, methylation	GO:0003824, GO:0008152, GO:0008168, GO:0016740, GO:0016741, GO:0032259	164	154	129	147	146	199	126	171	144	161	174	168
ENSG00000281091	ENSG00000281091	lncRNA								chrX	103404777	103452754	+					33	30	15	21	19	19	20	26	18	26	18	25
ENSG00000163637	PRICKLE2	protein_coding	Prickle-like protein 2; Prickle-like protein 2; Prickle planar cell polarity protein 2; Prickle planar cell polarity protein 2	PRICKLE2; PRICKLE2; PRICKLE2; PRICKLE2	Q7Z3G6; Q0VF44; C9JY03; A0A1X7SBR1	PRIC2_HUMAN; PRIC2_HUMAN; C9JY03_HUMAN; A0A1X7SBR1_HUMAN	ENST00000564377.6, ENST00000638394.2; ENST00000564377.6, ENST00000638394.2; ENST00000498162.2; ENST00000295902.11	ENSP00000455004.2, ENSP00000492363.1; ENSP00000455004.2, ENSP00000492363.1; ENSP00000419951.2; ENSP00000295902.7	ENSG00000163637	chr3	64092236	64445476	-	Wnt signaling pathway	hsa04310	establishment of planar polarity, morphogenesis of a polarized epithelium, morphogenesis of an epithelium, binding, intracellular, cell, nucleus, nuclear envelope, cytoplasm, cell communication, establishment of tissue polarity, signal transduction, cell surface receptor signaling pathway, cell-cell signaling, multicellular organism development, zinc ion binding, anatomical structure morphogenesi…	GO:0001736, GO:0001738, GO:0002009, GO:0005488, GO:0005622, GO:0005623, GO:0005634, GO:0005635, GO:0005737, GO:0007154, GO:0007164, GO:0007165, GO:0007166, GO:0007267, GO:0007275, GO:0008270, GO:0009653, GO:0009887, GO:0009888, GO:0009987, GO:0012505, GO:0016020, GO:0016055, GO:0022603, GO:0023052, GO:0031090, GO:0031965, GO:0031967, GO:0031975, GO:0032501, GO:0032502, GO:0035567, GO:0043167, GO:…	86	58	50	77	90	103	318	212	372	99	111	100
ENSG00000235297	FAUP1	processed_pseudogene								chr18	74389884	74390297	-					6	5	7	7	3	6	5	9	4	8	5	7
ENSG00000269737	ENSG00000269737	transcribed_processed_pseudogene								chr1	1671990	1674397	+					4	3	2	0	2	0	0	4	2	1	2	2
ENSG00000180998	GPR137C	protein_coding	Integral membrane protein GPR137C; Integral membrane protein GPR137C; G protein-coupled receptor 137C; G protein-coupled receptor 137C	GPR137C, TM7SF1L2; GPR137C, TM7SF1L2; GPR137C; GPR137C	Q8N3F9; Q86SM2; H0YFL6; H0YJZ7	G137C_HUMAN; G137C_HUMAN; H0YFL6_HUMAN; H0YJZ7_HUMAN	ENST00000321662.11; ENST00000321662.11; ENST00000542169.6; ENST00000555622.1	ENSP00000315106.6; ENSP00000315106.6; ENSP00000439165.2; ENSP00000452563.1	ENSG00000180998	chr14	52552836	52637713	+			membrane, integral component of membrane, intrinsic component of membrane, membrane part	GO:0016020, GO:0016021, GO:0031224, GO:0044425	207	182	214	135	123	123	236	308	303	127	174	138
ENSG00000052344	PRSS8	protein_coding	Prostasin; Prostasin; Prostasin; Serine protease 8; Serine protease 8	PRSS8; PRSS8; PRSS8; PRSS8; PRSS8	Q16651; B4DWP2; Q9UCA3; H3BVC8; H3BUJ8	PRSS8_HUMAN; PRSS8_HUMAN; PRSS8_HUMAN; H3BVC8_HUMAN; H3BUJ8_HUMAN	ENST00000317508.11, ENST00000568261.5; ENST00000317508.11, ENST00000568261.5; ENST00000317508.11, ENST00000568261.5; ENST00000567797.1; ENST00000567531.5	ENSP00000319730.6, ENSP00000457750.1; ENSP00000319730.6, ENSP00000457750.1; ENSP00000319730.6, ENSP00000457750.1; ENSP00000458056.1; ENSP00000457673.1	ENSG00000052344	chr16	31131433	31135727	-			catalytic activity, endopeptidase activity, serine-type endopeptidase activity, binding, protein binding, extracellular region, extracellular space, cell, plasma membrane, proteolysis, metabolic process, peptidase activity, serine-type peptidase activity, membrane, integral component of membrane, hydrolase activity, serine hydrolase activity, protein metabolic process, intrinsic component of memb…	GO:0003824, GO:0004175, GO:0004252, GO:0005488, GO:0005515, GO:0005576, GO:0005615, GO:0005623, GO:0005886, GO:0006508, GO:0008152, GO:0008233, GO:0008236, GO:0016020, GO:0016021, GO:0016787, GO:0017171, GO:0019538, GO:0031224, GO:0031982, GO:0031988, GO:0043170, GO:0043226, GO:0043227, GO:0043230, GO:0044238, GO:0044421, GO:0044425, GO:0044464, GO:0070011, GO:0070062, GO:0071704, GO:0071944, GO:…	872	824	816	893	945	797	511	429	479	926	846	779
ENSG00000170949	ZNF160	protein_coding	Zinc finger protein 160; Zinc finger protein 160; Zinc finger protein 160; Zinc finger protein 160; Zinc finger protein 160; Zinc finger protein 160; Zinc finger protein 160; Zinc finger protein 160, Zinc finger protein 160, isoform CRA_b; Zinc finger protein 160	ZNF160, KIAA1611; ZNF160, KIAA1611; ZNF160, KIAA1611; ZNF160, KIAA1611; ZNF160, KIAA1611; ZNF160, KIAA1611; ZNF160; ZNF160, hCG_19658; ZNF160	Q9HCG1; Q14589; Q504Q8; Q96JC5; Q9BVY9; Q9H7N6; M0QZ49; M0QZI7; M0QXU9	ZN160_HUMAN; ZN160_HUMAN; ZN160_HUMAN; ZN160_HUMAN; ZN160_HUMAN; ZN160_HUMAN; M0QZ49_HUMAN; M0QZI7_HUMAN; M0QXU9_HUMAN	ENST00000355147.9, ENST00000418871.5, ENST00000429604.5, ENST00000599056.5, ENST00000683776.1; ENST00000355147.9, ENST00000418871.5, ENST00000429604.5, ENST00000599056.5, ENST00000683776.1; ENST00000355147.9, ENST00000418871.5, ENST00000429604.5, ENST00000599056.5, ENST00000683776.1; ENST00000355147.9, ENST00000418871.5, ENST00000429604.5, ENST00000599056.5, ENST00000683776.1; ENST00000355147.9, …	ENSP00000347273.4, ENSP00000409597.1, ENSP00000406201.1, ENSP00000470961.1, ENSP00000507845.1; ENSP00000347273.4, ENSP00000409597.1, ENSP00000406201.1, ENSP00000470961.1, ENSP00000507845.1; ENSP00000347273.4, ENSP00000409597.1, ENSP00000406201.1, ENSP00000470961.1, ENSP00000507845.1; ENSP00000347273.4, ENSP00000409597.1, ENSP00000406201.1, ENSP00000470961.1, ENSP00000507845.1; ENSP00000347273.4, …	ENSG00000170949	chr19	53066606	53103434	-			immune system process, immune system development, nucleic acid binding, DNA binding, binding, intracellular, cell, nucleus, nucleobase-containing compound metabolic process, transcription, DNA-templated, regulation of transcription, DNA-templated, cellular aromatic compound metabolic process, nitrogen compound metabolic process, multicellular organism development, metabolic process, biosynthetic …	GO:0002376, GO:0002520, GO:0003676, GO:0003677, GO:0005488, GO:0005622, GO:0005623, GO:0005634, GO:0006139, GO:0006351, GO:0006355, GO:0006725, GO:0006807, GO:0007275, GO:0008152, GO:0009058, GO:0009059, GO:0009889, GO:0009987, GO:0010467, GO:0010468, GO:0010556, GO:0016070, GO:0018130, GO:0019219, GO:0019222, GO:0019438, GO:0030097, GO:0031323, GO:0031326, GO:0032501, GO:0032502, GO:0032774, GO:…	1240	1116	936	804	755	764	902	814	986	903	910	896
ENSG00000258441	LINC00641	lncRNA								chr14	21200079	21206900	-					428	499	578	259	249	336	507	500	409	323	373	351
ENSG00000197977	ELOVL2	protein_coding	Elongation of very long chain fatty acids protein 5; Elongation of very long chain fatty acids protein 5; Elongation of very long chain fatty acids protein 5; Elongation of very long chain fatty acids protein 5; Elongation of very long chain fatty acids protein 5; Elongation of very long chain fatty acids protein 5; Elongation of very long chain fatty acids protein 5; Elongation of very long chai…	ELOVL2, ELOVL5, PRO0530; ELOVL2, ELOVL5, PRO0530; ELOVL2, ELOVL5, PRO0530; ELOVL2, ELOVL5, PRO0530; ELOVL2, ELOVL5, PRO0530; ELOVL2, ELOVL5, PRO0530; ELOVL2, ELOVL5, PRO0530; ELOVL2, ELOVL5, PRO0530; ELOVL2, ELOVL5, PRO0530; ELOVL2, ELG3, SSC2; ELOVL2, ELG3, SSC2; ELOVL2, ELG3, SSC2	Q9NYP7; B4DZJ2; F6SH78; Q59EL3; Q5TGH5; Q6NXE7; Q7L2S5; Q8NCG4; Q9UI22; Q9NXB9; Q6P9E1; Q86W94	ELOV5_HUMAN; ELOV5_HUMAN; ELOV5_HUMAN; ELOV5_HUMAN; ELOV5_HUMAN; ELOV5_HUMAN; ELOV5_HUMAN; ELOV5_HUMAN; ELOV5_HUMAN; ELOV2_HUMAN; ELOV2_HUMAN; ELOV2_HUMAN	ENST00000304434.11, ENST00000370913.5, ENST00000370918.8; ENST00000304434.11, ENST00000370913.5, ENST00000370918.8; ENST00000304434.11, ENST00000370913.5, ENST00000370918.8; ENST00000304434.11, ENST00000370913.5, ENST00000370918.8; ENST00000304434.11, ENST00000370913.5, ENST00000370918.8; ENST00000304434.11, ENST00000370913.5, ENST00000370918.8; ENST00000304434.11, ENST00000370913.5, ENST00000370…	ENSP00000306640.6, ENSP00000359951.5, ENSP00000359956.5; ENSP00000306640.6, ENSP00000359951.5, ENSP00000359956.5; ENSP00000306640.6, ENSP00000359951.5, ENSP00000359956.5; ENSP00000306640.6, ENSP00000359951.5, ENSP00000359956.5; ENSP00000306640.6, ENSP00000359951.5, ENSP00000359956.5; ENSP00000306640.6, ENSP00000359951.5, ENSP00000359956.5; ENSP00000306640.6, ENSP00000359951.5, ENSP00000359956.5; …	ENSG00000197977	chr6	10980759	11044305	-	Fatty acid metabolism, Biosynthesis of unsaturated fatty acids, Fatty acid elongation	hsa01212, hsa01040, hsa00062	very long-chain fatty acid metabolic process, long-chain fatty acid metabolic process, catalytic activity, fatty acid synthase activity, binding, protein binding, intracellular, cell, cytoplasm, endoplasmic reticulum, endoplasmic reticulum membrane, organic acid metabolic process, lipid metabolic process, fatty acid metabolic process, fatty acid biosynthetic process, unsaturated fatty acid biosyn…	GO:0000038, GO:0001676, GO:0003824, GO:0004312, GO:0005488, GO:0005515, GO:0005622, GO:0005623, GO:0005737, GO:0005783, GO:0005789, GO:0006082, GO:0006629, GO:0006631, GO:0006633, GO:0006636, GO:0006637, GO:0006732, GO:0006790, GO:0008152, GO:0008610, GO:0009058, GO:0009108, GO:0009922, GO:0009987, GO:0012505, GO:0016020, GO:0016021, GO:0016053, GO:0016740, GO:0016746, GO:0016747, GO:0019368, GO:…	191	221	318	166	109	243	73	100	230	57	172	60
ENSG00000099326	MZF1	protein_coding	Myeloid zinc finger 1; Myeloid zinc finger 1; Myeloid zinc finger 1; Myeloid zinc finger 1; Myeloid zinc finger 1; Myeloid zinc finger 1; Myeloid zinc finger 1; Myeloid zinc finger 1	MZF1, MZF, ZNF42, ZSCAN6; MZF1, MZF, ZNF42, ZSCAN6; MZF1, MZF, ZNF42, ZSCAN6; MZF1, MZF, ZNF42, ZSCAN6; MZF1, MZF, ZNF42, ZSCAN6; MZF1, MZF, ZNF42, ZSCAN6; MZF1; MZF1	P28698; M0QXU0; Q7Z729; Q96I71; Q9NRY0; Q9UBW2; M0R2C0; M0R1U5	MZF1_HUMAN; MZF1_HUMAN; MZF1_HUMAN; MZF1_HUMAN; MZF1_HUMAN; MZF1_HUMAN; M0R2C0_HUMAN; M0R1U5_HUMAN	ENST00000215057.7, ENST00000594234.5, ENST00000599369.5; ENST00000215057.7, ENST00000594234.5, ENST00000599369.5; ENST00000215057.7, ENST00000594234.5, ENST00000599369.5; ENST00000215057.7, ENST00000594234.5, ENST00000599369.5; ENST00000215057.7, ENST00000594234.5, ENST00000599369.5; ENST00000215057.7, ENST00000594234.5, ENST00000599369.5; ENST00000596039.1; ENST00000594108.1	ENSP00000215057.1, ENSP00000469378.1, ENSP00000469493.1; ENSP00000215057.1, ENSP00000469378.1, ENSP00000469493.1; ENSP00000215057.1, ENSP00000469378.1, ENSP00000469493.1; ENSP00000215057.1, ENSP00000469378.1, ENSP00000469493.1; ENSP00000215057.1, ENSP00000469378.1, ENSP00000469493.1; ENSP00000215057.1, ENSP00000469378.1, ENSP00000469493.1; ENSP00000472454.1; ENSP00000472123.1	ENSG00000099326	chr19	58561931	58573575	-			negative regulation of transcription from RNA polymerase II promoter, regulatory region DNA binding, transcription regulatory region sequence-specific DNA binding, RNA polymerase II regulatory region sequence-specific DNA binding, RNA polymerase II core promoter proximal region sequence-specific DNA binding, RNA polymerase II transcription factor activity, sequence-specific DNA binding, transcrip…	GO:0000122, GO:0000975, GO:0000976, GO:0000977, GO:0000978, GO:0000981, GO:0000982, GO:0000987, GO:0001012, GO:0001067, GO:0001071, GO:0001077, GO:0001078, GO:0001159, GO:0001227, GO:0001228, GO:0003676, GO:0003677, GO:0003690, GO:0003700, GO:0005488, GO:0005515, GO:0005622, GO:0005623, GO:0005634, GO:0006139, GO:0006351, GO:0006355, GO:0006357, GO:0006366, GO:0006725, GO:0006807, GO:0008152, GO:…	381	356	329	236	221	239	541	369	517	413	339	431
ENSG00000185896	LAMP1	protein_coding	Lysosome-associated membrane glycoprotein 1; Lysosome-associated membrane glycoprotein 1; Lysosome-associated membrane glycoprotein 1; Lysosome-associated membrane glycoprotein 1; Lysosome-associated membrane glycoprotein 1; Lysosome-associated membrane glycoprotein 1	LAMP1; LAMP1; LAMP1; LAMP1; LAMP1; LAMP1	P11279; B4DWL3; Q8WU33; Q96I40; Q9BRD2; Q9NP13	LAMP1_HUMAN; LAMP1_HUMAN; LAMP1_HUMAN; LAMP1_HUMAN; LAMP1_HUMAN; LAMP1_HUMAN	ENST00000332556.5; ENST00000332556.5; ENST00000332556.5; ENST00000332556.5; ENST00000332556.5; ENST00000332556.5	ENSP00000333298.4; ENSP00000333298.4; ENSP00000333298.4; ENSP00000333298.4; ENSP00000333298.4; ENSP00000333298.4	ENSG00000185896	chr13	113297239	113323672	+	Tuberculosis, Phagosome, Lysosome	hsa05152, hsa04145, hsa04142	lytic vacuole, virus receptor activity, cell activation, cell killing, leukocyte mediated cytotoxicity, regulation of leukocyte mediated cytotoxicity, positive regulation of leukocyte mediated cytotoxicity, natural killer cell mediated immunity, immune effector process, cell activation involved in immune response, lymphocyte activation involved in immune response, natural killer cell activation i…	GO:0000323, GO:0001618, GO:0001775, GO:0001906, GO:0001909, GO:0001910, GO:0001912, GO:0002228, GO:0002252, GO:0002263, GO:0002285, GO:0002323, GO:0002366, GO:0002376, GO:0002443, GO:0002449, GO:0002682, GO:0002684, GO:0002694, GO:0002696, GO:0002697, GO:0002699, GO:0002703, GO:0002705, GO:0002706, GO:0002708, GO:0002715, GO:0002717, GO:0004872, GO:0005488, GO:0005515, GO:0005576, GO:0005622, GO:…	1318	1272	1129	1267	1339	1204	1079	951	903	974	881	829
ENSG00000002919	SNX11	protein_coding	Sorting nexin-11; Sorting nexin-11; Sorting nexin-11; Sorting nexin-11; Sorting nexin-11; Sorting nexin-11; Sorting nexin 11, cDNA FLJ51481, highly similar to Sorting nexin-11; Sorting nexin 11; Sorting nexin 11; Sorting nexin 11; Sorting nexin 11; Sorting nexin 11	SNX11; SNX11; SNX11; SNX11; SNX11; SNX11; SNX11; SNX11; SNX11; SNX11; SNX11; SNX11	Q9Y5W9; B3KRL6; B4DPY5; D3DTV0; Q53YC0; Q9H885; B4DJI7; J3KTN6; J3QRB9; J3QRW4; J3QKV3; J3QLV8	SNX11_HUMAN; SNX11_HUMAN; SNX11_HUMAN; SNX11_HUMAN; SNX11_HUMAN; SNX11_HUMAN; B4DJI7_HUMAN; J3KTN6_HUMAN; J3QRB9_HUMAN; J3QRW4_HUMAN; J3QKV3_HUMAN; J3QLV8_HUMAN	ENST00000359238.7, ENST00000393405.6, ENST00000580219.5, ENST00000582104.5; ENST00000359238.7, ENST00000393405.6, ENST00000580219.5, ENST00000582104.5; ENST00000359238.7, ENST00000393405.6, ENST00000580219.5, ENST00000582104.5; ENST00000359238.7, ENST00000393405.6, ENST00000580219.5, ENST00000582104.5; ENST00000359238.7, ENST00000393405.6, ENST00000580219.5, ENST00000582104.5; ENST00000359238.7, …	ENSP00000352175.2, ENSP00000377059.2, ENSP00000462188.1, ENSP00000463948.1; ENSP00000352175.2, ENSP00000377059.2, ENSP00000462188.1, ENSP00000463948.1; ENSP00000352175.2, ENSP00000377059.2, ENSP00000462188.1, ENSP00000463948.1; ENSP00000352175.2, ENSP00000377059.2, ENSP00000462188.1, ENSP00000463948.1; ENSP00000352175.2, ENSP00000377059.2, ENSP00000462188.1, ENSP00000463948.1; ENSP00000352175.2, …	ENSG00000002919	chr17	48103357	48123601	+			binding, protein binding, phospholipid binding, intracellular, cell, cytoplasm, endosome, vacuole, transport, intracellular protein transport, endocytosis, organelle organization, protein localization, lipid binding, cellular process, endomembrane system, protein transport, membrane, cellular component organization, vesicle organization, vesicle-mediated transport, extrinsic component of membrane…	GO:0005488, GO:0005515, GO:0005543, GO:0005622, GO:0005623, GO:0005737, GO:0005768, GO:0005773, GO:0006810, GO:0006886, GO:0006897, GO:0006996, GO:0008104, GO:0008289, GO:0009987, GO:0012505, GO:0015031, GO:0016020, GO:0016043, GO:0016050, GO:0016192, GO:0019898, GO:0033036, GO:0034613, GO:0035091, GO:0043226, GO:0043227, GO:0043229, GO:0043231, GO:0044424, GO:0044425, GO:0044444, GO:0044464, GO:…	348	319	341	345	350	307	244	245	271	323	341	325
ENSG00000130783	CCDC62	protein_coding	Coiled-coil domain-containing protein 62; Coiled-coil domain-containing protein 62; Coiled-coil domain-containing protein 62; Coiled-coil domain-containing protein 62; Coiled-coil domain-containing protein 62; Coiled-coil domain-containing protein 62; Coiled-coil domain containing 62; Coiled-coil domain containing 62, Coiled-coil domain containing 62, isoform CRA_a	CCDC62; CCDC62; CCDC62; CCDC62; CCDC62; CCDC62; CCDC62; CCDC62, hCG_2015662	Q6P9F0; A8K8V1; B3KUP3; Q6ZVF2; Q86VJ0; Q9BYZ5; F5H0F1; A0A024RBT8	CCD62_HUMAN; CCD62_HUMAN; CCD62_HUMAN; CCD62_HUMAN; CCD62_HUMAN; CCD62_HUMAN; F5H0F1_HUMAN; A0A024RBT8_HUMAN	ENST00000253079.11, ENST00000341952.8, ENST00000392441.8, ENST00000537566.5; ENST00000253079.11, ENST00000341952.8, ENST00000392441.8, ENST00000537566.5; ENST00000253079.11, ENST00000341952.8, ENST00000392441.8, ENST00000537566.5; ENST00000253079.11, ENST00000341952.8, ENST00000392441.8, ENST00000537566.5; ENST00000253079.11, ENST00000341952.8, ENST00000392441.8, ENST00000537566.5; ENST0000025307…	ENSP00000253079.6, ENSP00000341471.4, ENSP00000376236.4, ENSP00000445045.1; ENSP00000253079.6, ENSP00000341471.4, ENSP00000376236.4, ENSP00000445045.1; ENSP00000253079.6, ENSP00000341471.4, ENSP00000376236.4, ENSP00000445045.1; ENSP00000253079.6, ENSP00000341471.4, ENSP00000376236.4, ENSP00000445045.1; ENSP00000253079.6, ENSP00000341471.4, ENSP00000376236.4, ENSP00000445045.1; ENSP00000253079.6, …	ENSG00000130783	chr12	122774526	122827528	+			transcription factor activity, protein binding, transcription factor activity, transcription factor binding, transcription cofactor activity, transcription coactivator activity, receptor binding, binding, protein binding, intracellular, cell, nucleus, nucleoplasm, cytoplasm, plasma membrane, nucleobase-containing compound metabolic process, transcription, DNA-templated, regulation of transcriptio…	GO:0000988, GO:0000989, GO:0003712, GO:0003713, GO:0005102, GO:0005488, GO:0005515, GO:0005622, GO:0005623, GO:0005634, GO:0005654, GO:0005737, GO:0005886, GO:0006139, GO:0006351, GO:0006355, GO:0006357, GO:0006366, GO:0006725, GO:0006807, GO:0008152, GO:0009058, GO:0009059, GO:0009889, GO:0009891, GO:0009893, GO:0009987, GO:0010033, GO:0010467, GO:0010468, GO:0010556, GO:0010557, GO:0010604, GO:…	8	6	9	7	6	12	12	17	13	13	12	7
ENSG00000139496	NUP58	protein_coding	Nucleoporin p58/p45; Nucleoporin p58/p45; Nucleoporin p58/p45; Nucleoporin p58/p45; Nucleoporin p58/p45; Nucleoporin p58/p45; Nucleoporin 58; Nucleoporin 58; Nucleoporin 58; Nucleoporin 58; Nucleoporin 58; Nucleoporin 58; Nucleoporin 58; Nucleoporin 58; Nucleoporin 58; Nucleoporin 58; Nucleoporin 58; Nucleoporin 58	NUP58, KIAA0410, NUPL1; NUP58, KIAA0410, NUPL1; NUP58, KIAA0410, NUPL1; NUP58, KIAA0410, NUPL1; NUP58, KIAA0410, NUPL1; NUP58, KIAA0410, NUPL1; NUP58; NUP58; NUP58; NUP58; NUP58; NUP58; NUP58; NUP58; NUP58; NUP58; NUP58; NUP58	Q9BVL2; A6NI12; B4DZJ1; O43160; Q5JRG2; Q5JRG5; A0A8Q3WKK5; A0A8Q3WLQ2; A0A8Q3WKL7; A0A8Q3WKQ7; A0A8Q3WKK3; Q5JRG1; H7BYF2; A0A8Q3WKM2; A0A8Q3WKL9; F8WCJ8; F8WBZ1; A0A8Q3WKL0	NUP58_HUMAN; NUP58_HUMAN; NUP58_HUMAN; NUP58_HUMAN; NUP58_HUMAN; NUP58_HUMAN; A0A8Q3WKK5_HUMAN; A0A8Q3WLQ2_HUMAN; A0A8Q3WKL7_HUMAN; A0A8Q3WKQ7_HUMAN; A0A8Q3WKK3_HUMAN; Q5JRG1_HUMAN; H7BYF2_HUMAN; A0A8Q3WKM2_HUMAN; A0A8Q3WKL9_HUMAN; F8WCJ8_HUMAN; F8WBZ1_HUMAN; A0A8Q3WKL0_HUMAN	ENST00000381718.8, ENST00000381736.8, ENST00000463407.6; ENST00000381718.8, ENST00000381736.8, ENST00000463407.6; ENST00000381718.8, ENST00000381736.8, ENST00000463407.6; ENST00000381718.8, ENST00000381736.8, ENST00000463407.6; ENST00000381718.8, ENST00000381736.8, ENST00000463407.6; ENST00000381718.8, ENST00000381736.8, ENST00000463407.6; ENST00000477876.3; ENST00000695577.1; ENST00000695572.2; …	ENSP00000371137.3, ENSP00000371155.3, ENSP00000418555.1; ENSP00000371137.3, ENSP00000371155.3, ENSP00000418555.1; ENSP00000371137.3, ENSP00000371155.3, ENSP00000418555.1; ENSP00000371137.3, ENSP00000371155.3, ENSP00000418555.1; ENSP00000371137.3, ENSP00000371155.3, ENSP00000418555.1; ENSP00000371137.3, ENSP00000371155.3, ENSP00000418555.1; ENSP00000512030.1; ENSP00000512036.1; ENSP00000512029.1; …	ENSG00000139496	chr13	25301524	25365390	+	RNA transport	hsa03013	mitotic cell cycle, signal sequence binding, transporter activity, nucleocytoplasmic transporter activity, binding, protein binding, intracellular, cell, nucleus, nuclear envelope, nuclear pore, nucleobase-containing compound metabolic process, RNA localization, RNA export from nucleus, mRNA export from nucleus, tRNA export from nucleus, protein complex assembly, cellular protein modification pro…	GO:0000278, GO:0005048, GO:0005215, GO:0005487, GO:0005488, GO:0005515, GO:0005622, GO:0005623, GO:0005634, GO:0005635, GO:0005643, GO:0006139, GO:0006403, GO:0006405, GO:0006406, GO:0006409, GO:0006461, GO:0006464, GO:0006605, GO:0006606, GO:0006725, GO:0006807, GO:0006810, GO:0006886, GO:0006913, GO:0006950, GO:0006996, GO:0006997, GO:0006998, GO:0007049, GO:0007077, GO:0008104, GO:0008139, GO:…	2139	2007	2132	1368	1340	1391	1650	1428	1833	1715	1504	1558
ENSG00000096006	CRISP3	protein_coding	Cysteine-rich secretory protein 3; Cysteine-rich secretory protein 3; Cysteine-rich secretory protein 3; Cysteine-rich secretory protein 3; Cysteine-rich secretory protein 3; Cysteine-rich secretory protein 3; Cysteine-rich secretory protein 3; Cysteine-rich secretory protein 3; Cysteine rich secretory protein 3; Cysteine rich secretory protein 3	CRISP3; CRISP3; CRISP3; CRISP3; CRISP3; CRISP3; CRISP3; CRISP3; CRISP3; CRISP3	P54108; A8K9S1; B2R8I8; Q15512; Q3MJ82; Q53FA9; Q5JW83; Q9H108; J3KPA1; I3L0A1	CRIS3_HUMAN; CRIS3_HUMAN; CRIS3_HUMAN; CRIS3_HUMAN; CRIS3_HUMAN; CRIS3_HUMAN; CRIS3_HUMAN; CRIS3_HUMAN; J3KPA1_HUMAN; I3L0A1_HUMAN	ENST00000263045.9, ENST00000433368.6; ENST00000263045.9, ENST00000433368.6; ENST00000263045.9, ENST00000433368.6; ENST00000263045.9, ENST00000433368.6; ENST00000263045.9, ENST00000433368.6; ENST00000263045.9, ENST00000433368.6; ENST00000263045.9, ENST00000433368.6; ENST00000263045.9, ENST00000433368.6; ENST00000371159.8; ENST00000354620.4	ENSP00000263045.4, ENSP00000389026.2; ENSP00000263045.4, ENSP00000389026.2; ENSP00000263045.4, ENSP00000389026.2; ENSP00000263045.4, ENSP00000389026.2; ENSP00000263045.4, ENSP00000389026.2; ENSP00000263045.4, ENSP00000389026.2; ENSP00000263045.4, ENSP00000389026.2; ENSP00000263045.4, ENSP00000389026.2; ENSP00000360201.4; ENSP00000346636.4	ENSG00000096006	chr6	49727376	49744437	-			immune system process, extracellular region, proteinaceous extracellular matrix, extracellular space, intracellular, cell, cytoplasm, response to stress, defense response, immune response, endomembrane system, cytoplasmic, membrane-bounded vesicle, secretory granule, extracellular matrix, cytoplasmic vesicle, vesicle, membrane-bounded vesicle, specific granule, organelle, membrane-bounded organel…	GO:0002376, GO:0005576, GO:0005578, GO:0005615, GO:0005622, GO:0005623, GO:0005737, GO:0006950, GO:0006952, GO:0006955, GO:0012505, GO:0016023, GO:0030141, GO:0031012, GO:0031410, GO:0031982, GO:0031988, GO:0042581, GO:0043226, GO:0043227, GO:0043229, GO:0043230, GO:0043231, GO:0044421, GO:0044424, GO:0044444, GO:0044464, GO:0045087, GO:0050896, GO:0070062, GO:0097708, GO:0099503, GO:1903561	0	0	0	0	0	0	4	1	2	0	0	0
ENSG00000279594	ENSG00000279594	TEC								chr14	75011269	75012851	-					5	5	6	1	1	3	11	6	8	1	2	7
ENSG00000151503	NCAPD3	protein_coding	Condensin-2 complex subunit D3; Condensin-2 complex subunit D3; Condensin-2 complex subunit D3; Condensin-2 complex subunit D3; Condensin-2 complex subunit D3; Non-SMC condensin II complex subunit D3; Non-SMC condensin II complex subunit D3; Non-SMC condensin II complex subunit D3; Non-SMC condensin II complex subunit D3; Non-SMC condensin II complex subunit D3; Non-SMC condensin II complex subun…	NCAPD3, CAPD3, KIAA0056; NCAPD3, CAPD3, KIAA0056; NCAPD3, CAPD3, KIAA0056; NCAPD3, hCAP-D3, hCG_37608; NCAPD3; NCAPD3; NCAPD3; NCAPD3; NCAPD3; NCAPD3; NCAPD3; NCAPD3; NCAPD3; NCAPD3; NCAPD3; NCAPD3; NCAPD3; NCAPD3; NCAPD3; NCAPD3; NCAPD3	P42695; A6NFS2; Q4KMQ9; G3V1A9; A0A8I5KT00; A0A8I5KR13; A0A8I5KRL1; A0A8I5KTC8; A0A8I5QKQ4; A0A8I5KTD5; A0A8I5KYN6; A0A8I5QL00; A0A8I5QKI5; E9PJM8; E9PJ63; E9PL95; A0A8I5QKW0; E9PQA3; Q96FA6; E9PKK4; E9PLE0	CNDD3_HUMAN; CNDD3_HUMAN; CNDD3_HUMAN; G3V1A9_HUMAN; A0A8I5KT00_HUMAN; A0A8I5KR13_HUMAN; A0A8I5KRL1_HUMAN; A0A8I5KTC8_HUMAN; A0A8I5QKQ4_HUMAN; A0A8I5KTD5_HUMAN; A0A8I5KYN6_HUMAN; A0A8I5QL00_HUMAN; A0A8I5QKI5_HUMAN; E9PJM8_HUMAN; E9PJM8_HUMAN; E9PL95_HUMAN; A0A8I5QKW0_HUMAN; E9PQA3_HUMAN; Q96FA6_HUMAN; E9PKK4_HUMAN; E9PLE0_HUMAN	ENST00000534548.7, ENST00000685324.1, ENST00000688672.1; ENST00000534548.7, ENST00000685324.1, ENST00000688672.1; ENST00000534548.7, ENST00000685324.1, ENST00000688672.1; ENST00000534532.7; ENST00000688263.1; ENST00000690743.1; ENST00000526787.3; ENST00000693576.1; ENST00000686368.1; ENST00000689205.1; ENST00000691025.1; ENST00000687965.1; ENST00000690149.1; ENST00000526422.2, ENST00000532445.2; …	ENSP00000433681.3, ENSP00000508707.1, ENSP00000510391.1; ENSP00000433681.3, ENSP00000508707.1, ENSP00000510391.1; ENSP00000433681.3, ENSP00000508707.1, ENSP00000510391.1; ENSP00000434168.2; ENSP00000510008.1; ENSP00000508701.1; ENSP00000509095.1; ENSP00000510317.1; ENSP00000509165.1; ENSP00000510550.1; ENSP00000509988.1; ENSP00000510259.1; ENSP00000508431.1; ENSP00000435586.1, ENSP00000435655.2; …	ENSG00000151503	chr11	134150113	134225504	-			reproduction, mitotic sister chromatid segregation, nuclear chromosome, mitotic cell cycle, nuclear division, chromosome, centromeric region, condensed chromosome, centromeric region, chromatin, nuclear chromatin, heterochromatin, condensed chromosome, condensed nuclear chromosome, condensin complex, nuclear condensin complex, sister chromatid segregation, chromatin binding, binding, protein bind…	GO:0000003, GO:0000070, GO:0000228, GO:0000278, GO:0000280, GO:0000775, GO:0000779, GO:0000785, GO:0000790, GO:0000792, GO:0000793, GO:0000794, GO:0000796, GO:0000799, GO:0000819, GO:0003682, GO:0005488, GO:0005515, GO:0005622, GO:0005623, GO:0005634, GO:0005654, GO:0005694, GO:0005720, GO:0005721, GO:0006323, GO:0006996, GO:0007049, GO:0007059, GO:0007067, GO:0007076, GO:0009987, GO:0010032, GO:…	1391	1483	1593	1750	1761	1667	1157	1198	1322	1653	1666	1516
ENSG00000224505	HEXIM2-AS1	lncRNA								chr17	45150400	45161538	-					25	18	24	12	19	14	75	85	71	16	13	22
ENSG00000139269	INHBE	protein_coding	Inhibin beta E chain	INHBE	P58166	INHBE_HUMAN	ENST00000266646.3	ENSP00000266646.2	ENSG00000139269	chr12	57452323	57459280	+	Signaling pathways regulating pluripotency of stem cells, Cytokine-cytokine receptor interaction, TGF-beta signaling pathway	hsa04550, hsa04060, hsa04350	MAPK cascade, regulation of protein phosphorylation, positive regulation of protein phosphorylation, receptor binding, cytokine activity, cytokine receptor binding, transforming growth factor beta receptor binding, hormone activity, binding, protein binding, extracellular region, extracellular space, cellular protein modification process, protein phosphorylation, phosphorus metabolic process, pho…	GO:0000165, GO:0001932, GO:0001934, GO:0005102, GO:0005125, GO:0005126, GO:0005160, GO:0005179, GO:0005488, GO:0005515, GO:0005576, GO:0005615, GO:0006464, GO:0006468, GO:0006793, GO:0006796, GO:0006915, GO:0007154, GO:0007165, GO:0007166, GO:0007167, GO:0007178, GO:0008083, GO:0008152, GO:0008219, GO:0009893, GO:0009966, GO:0009967, GO:0009987, GO:0010562, GO:0010604, GO:0010646, GO:0010647, GO:…	1150	1143	1183	465	425	315	246	177	356	395	432	301
ENSG00000160613	PCSK7	protein_coding	Proprotein convertase subtilisin/kexin type 7; Proprotein convertase subtilisin/kexin type 7; Proprotein convertase subtilisin/kexin type 7; Proprotein convertase subtilisin/kexin type 7; Proprotein convertase subtilisin/kexin type 7; Proprotein convertase subtilisin/kexin type 7; Proprotein convertase subtilisin/kexin type 7; Proprotein convertase subtilisin/kexin type 7; Proprotein convertase s…	PCSK7, LPC, PC7, PC8, SPC7; PCSK7, LPC, PC7, PC8, SPC7; PCSK7, LPC, PC7, PC8, SPC7; PCSK7, LPC, PC7, PC8, SPC7; PCSK7, LPC, PC7, PC8, SPC7; PCSK7, LPC, PC7, PC8, SPC7; PCSK7; PCSK7; PCSK7; PCSK7; PCSK7; PCSK7; PCSK7	Q16549; B0YJ60; Q3C1X1; Q53GM4; Q96FK8; Q9UL57; E9PMC0; E9PLM0; A0A0A6YYS5; A0A0K0K1A0; E9PP37; A0A1B0GX40; E9PIW7	PCSK7_HUMAN; PCSK7_HUMAN; PCSK7_HUMAN; PCSK7_HUMAN; PCSK7_HUMAN; PCSK7_HUMAN; E9PMC0_HUMAN; E9PLM0_HUMAN; E9PLM0_HUMAN; E9PLM0_HUMAN; E9PLM0_HUMAN; A0A1B0GX40_HUMAN; E9PIW7_HUMAN	ENST00000320934.8, ENST00000524507.6, ENST00000676339.1; ENST00000320934.8, ENST00000524507.6, ENST00000676339.1; ENST00000320934.8, ENST00000524507.6, ENST00000676339.1; ENST00000320934.8, ENST00000524507.6, ENST00000676339.1; ENST00000320934.8, ENST00000524507.6, ENST00000676339.1; ENST00000320934.8, ENST00000524507.6, ENST00000676339.1; ENST00000525027.1; ENST00000530269.1; ENST00000530269.1; …	ENSP00000325917.3, ENSP00000433841.2, ENSP00000501995.1; ENSP00000325917.3, ENSP00000433841.2, ENSP00000501995.1; ENSP00000325917.3, ENSP00000433841.2, ENSP00000501995.1; ENSP00000325917.3, ENSP00000433841.2, ENSP00000501995.1; ENSP00000325917.3, ENSP00000433841.2, ENSP00000501995.1; ENSP00000325917.3, ENSP00000433841.2, ENSP00000501995.1; ENSP00000431181.1; ENSP00000433252.1; ENSP00000433252.1; …	ENSG00000160613	chr11	117204337	117232525	-			Golgi membrane, catalytic activity, endopeptidase activity, serine-type endopeptidase activity, intracellular, cell, cytoplasm, Golgi apparatus, proteolysis, peptide metabolic process, nitrogen compound metabolic process, metabolic process, peptidase activity, serine-type peptidase activity, cellular process, gene expression, regulation of hormone levels, endomembrane system, membrane, integral c…	GO:0000139, GO:0003824, GO:0004175, GO:0004252, GO:0005622, GO:0005623, GO:0005737, GO:0005794, GO:0006508, GO:0006518, GO:0006807, GO:0008152, GO:0008233, GO:0008236, GO:0009987, GO:0010467, GO:0010817, GO:0012505, GO:0016020, GO:0016021, GO:0016485, GO:0016486, GO:0016787, GO:0017171, GO:0019538, GO:0030173, GO:0031090, GO:0031224, GO:0031228, GO:0031300, GO:0031301, GO:0034641, GO:0042445, GO:…	840	881	827	653	589	530	689	693	730	619	580	633
ENSG00000281103	TRG-AS1	lncRNA								chr7	38330978	38378804	+					650	693	1328	75	72	46	118	158	215	89	39	100
ENSG00000289095	ENSG00000289095	lncRNA								chr8	49908959	49910233	-					2	1	0	24	20	29	1	0	2	24	44	34
ENSG00000129071	MBD4	protein_coding	Methyl-CpG-binding domain protein 4; Methyl-CpG-binding domain protein 4; Methyl-CpG-binding domain protein 4; Methyl-CpG-binding domain protein 4; Methyl-CpG-binding domain protein 4; Methyl-CpG-binding domain protein 4; Methyl-CpG-binding domain protein 4; Methyl-CpG-binding domain protein 4; Methyl-CpG binding domain 4, DNA glycosylase	MBD4, MED1; MBD4, MED1; MBD4, MED1; MBD4, MED1; MBD4, MED1; MBD4, MED1; MBD4, MED1; MBD4, MED1; MBD4	O95243; B4DZN2; D3DNC3; D3DNC4; E9PEE4; Q2MD36; Q7Z4T3; Q96F09; D6RBI7	MBD4_HUMAN; MBD4_HUMAN; MBD4_HUMAN; MBD4_HUMAN; MBD4_HUMAN; MBD4_HUMAN; MBD4_HUMAN; MBD4_HUMAN; D6RBI7_HUMAN	ENST00000249910.5, ENST00000393278.6, ENST00000429544.7, ENST00000503197.5, ENST00000507208.1; ENST00000249910.5, ENST00000393278.6, ENST00000429544.7, ENST00000503197.5, ENST00000507208.1; ENST00000249910.5, ENST00000393278.6, ENST00000429544.7, ENST00000503197.5, ENST00000507208.1; ENST00000249910.5, ENST00000393278.6, ENST00000429544.7, ENST00000503197.5, ENST00000507208.1; ENST00000249910.5, …	ENSP00000249910.1, ENSP00000376959.2, ENSP00000394080.2, ENSP00000424873.1, ENSP00000422327.1; ENSP00000249910.1, ENSP00000376959.2, ENSP00000394080.2, ENSP00000424873.1, ENSP00000422327.1; ENSP00000249910.1, ENSP00000376959.2, ENSP00000394080.2, ENSP00000424873.1, ENSP00000422327.1; ENSP00000249910.1, ENSP00000376959.2, ENSP00000394080.2, ENSP00000424873.1, ENSP00000422327.1; ENSP00000249910.1, …	ENSG00000129071	chr3	129430947	129440179	-	Base excision repair	hsa03410	mismatch base pair DNA N-glycosylase activity, chromatin, nucleic acid binding, DNA binding, double-stranded DNA binding, satellite DNA binding, catalytic activity, nuclease activity, endonuclease activity, endodeoxyribonuclease activity, deoxyribonuclease activity, binding, protein binding, intracellular, cell, nucleus, nucleoplasm, chromosome, nucleobase-containing compound metabolic process, p…	GO:0000700, GO:0000785, GO:0003676, GO:0003677, GO:0003690, GO:0003696, GO:0003824, GO:0004518, GO:0004519, GO:0004520, GO:0004536, GO:0005488, GO:0005515, GO:0005622, GO:0005623, GO:0005634, GO:0005654, GO:0005694, GO:0006139, GO:0006220, GO:0006244, GO:0006259, GO:0006281, GO:0006284, GO:0006285, GO:0006304, GO:0006725, GO:0006753, GO:0006793, GO:0006796, GO:0006807, GO:0006950, GO:0006974, GO:…	639	649	645	632	617	610	592	603	580	716	687	662
ENSG00000170919	TPT1-AS1	lncRNA								chr13	45341345	45417975	+					209	190	178	203	137	171	430	403	430	343	296	335
ENSG00000258725	PRC1-AS1	lncRNA								chr15	90966340	90988625	+					109	132	103	124	145	128	87	112	153	120	128	107
ENSG00000239559	RPL37P2	processed_pseudogene								chr11	67682772	67683058	-					1	3	2	2	1	0	2	3	4	5	2	3
ENSG00000078070	MCCC1	protein_coding	Methylcrotonoyl-CoA carboxylase subunit alpha, mitochondrial; Methylcrotonoyl-CoA carboxylase subunit alpha, mitochondrial; Methylcrotonoyl-CoA carboxylase subunit alpha, mitochondrial; Methylcrotonoyl-CoA carboxylase subunit alpha, mitochondrial; Methylcrotonoyl-CoA carboxylase 1 isoform 2; Methylcrotonyl-CoA carboxylase subunit 1; Methylcrotonyl-CoA carboxylase subunit 1; Methylcrotonyl-CoA car…	MCCC1, MCCA; MCCC1, MCCA; MCCC1, MCCA; MCCC1, MCCA; MCCC1; MCCC1; MCCC1; MCCC1; MCCC1; MCCC1, hCG_1811721; MCCC1; MCCC1; MCCC1	Q96RQ3; Q59ES4; Q9H959; Q9NS97; A0A0S2Z5H8; F2Z2Z7; F2Z3E2; F8WF46; F8WDI3; G5E9X5; E9PG35; E9PHF7; A0A0S2Z693	MCCA_HUMAN; MCCA_HUMAN; MCCA_HUMAN; MCCA_HUMAN; A0A0S2Z5H8_HUMAN; F2Z2Z7_HUMAN; F2Z3E2_HUMAN; F8WF46_HUMAN; F8WDI3_HUMAN; G5E9X5_HUMAN; E9PG35_HUMAN; E9PHF7_HUMAN; A0A0S2Z693_HUMAN	ENST00000265594.9; ENST00000265594.9; ENST00000265594.9; ENST00000265594.9; ENST00000487634.5, ENST00000495767.5; ENST00000466650.5, ENST00000497830.5; ENST00000490284.5; ENST00000486226.1; ENST00000497959.5, ENST00000629669.2; ENST00000476176.5; ENST00000492597.5;	ENSP00000265594.4; ENSP00000265594.4; ENSP00000265594.4; ENSP00000265594.4; ENSP00000420591.1, ENSP00000419658.1; ENSP00000418979.1, ENSP00000420088.1; ENSP00000419328.1; ENSP00000420223.1; ENSP00000420648.1, ENSP00000486824.1; ENSP00000420433.1; ENSP00000419898.1;	ENSG00000078070	chr3	183015218	183116075	-	Metabolic pathways, Valine, leucine and isoleucine degradation	hsa01100, hsa00280	nucleotide binding, nucleoside binding, purine nucleoside binding, catalytic activity, biotin carboxylase activity, methylcrotonoyl-CoA carboxylase activity, binding, protein binding, ATP binding, intracellular, cell, cytoplasm, mitochondrion, mitochondrial envelope, mitochondrial inner membrane, mitochondrial matrix, cytosol, organic acid metabolic process, cellular amino acid metabolic process,…	GO:0000166, GO:0001882, GO:0001883, GO:0003824, GO:0004075, GO:0004485, GO:0005488, GO:0005515, GO:0005524, GO:0005622, GO:0005623, GO:0005737, GO:0005739, GO:0005740, GO:0005743, GO:0005759, GO:0005829, GO:0006082, GO:0006520, GO:0006551, GO:0006552, GO:0006766, GO:0006767, GO:0006768, GO:0006807, GO:0008152, GO:0009056, GO:0009063, GO:0009081, GO:0009083, GO:0009374, GO:0009987, GO:0016020, GO:…	657	650	565	402	434	321	654	553	637	569	454	562
ENSG00000172037	LAMB2	protein_coding	Laminin subunit beta-2; Laminin subunit beta-2; Laminin subunit gamma-1; Laminin subunit gamma-1; Laminin subunit beta 2	LAMB2, LAMS; LAMB2, LAMS; LAMB2, LAMC1; LAMB2, LAMC1; LAMB2	P55268; Q16321; P11047; Q5VYE7; F5H520	LAMB2_HUMAN; LAMB2_HUMAN; LAMC1_HUMAN; LAMC1_HUMAN; F5H520_HUMAN	ENST00000305544.9, ENST00000418109.5; ENST00000305544.9, ENST00000418109.5; ENST00000258341.5; ENST00000258341.5; ENST00000494831.1	ENSP00000307156.4, ENSP00000388325.1; ENSP00000307156.4, ENSP00000388325.1; ENSP00000258341.3; ENSP00000258341.3; ENSP00000444751.1	ENSG00000172037	chr3	49121114	49133118	-	PI3K-Akt signaling pathway, Pathways in cancer, Amoebiasis, Toxoplasmosis, Focal adhesion, Small cell lung cancer, ECM-receptor interaction	hsa04151, hsa05200, hsa05146, hsa05145, hsa04510, hsa05222, hsa04512	cell morphogenesis, cell morphogenesis involved in differentiation, eye development, urogenital system development, metanephros development, kidney development, epithelial cell development, system process, receptor binding, integrin binding, structural molecule activity, binding, protein binding, extracellular region, proteinaceous extracellular matrix, basement membrane, basal lamina, laminin-3 …	GO:0000902, GO:0000904, GO:0001654, GO:0001655, GO:0001656, GO:0001822, GO:0002064, GO:0003008, GO:0005102, GO:0005178, GO:0005198, GO:0005488, GO:0005515, GO:0005576, GO:0005578, GO:0005604, GO:0005605, GO:0005608, GO:0006928, GO:0006935, GO:0006950, GO:0007155, GO:0007275, GO:0007399, GO:0007409, GO:0007411, GO:0007417, GO:0007422, GO:0007423, GO:0007528, GO:0007600, GO:0007601, GO:0009605, GO:…	534	576	468	608	567	569	1274	1343	994	1059	848	1043
ENSG00000155465	SLC7A7	protein_coding	Y+L amino acid transporter 1; Y+L amino acid transporter 1; Y+L amino acid transporter 1; Y+L amino acid transporter 1; Y+L amino acid transporter 1; Y+L amino acid transporter 1; Y+L amino acid transporter 1; Solute carrier family 7 member 7; Solute carrier family 7 member 7; Solute carrier family 7 member 7; Solute carrier family 7 member 7 isoform 4; Solute carrier family 7 member 7 isoform 3;…	SLC7A7; SLC7A7; SLC7A7; SLC7A7; SLC7A7; SLC7A7; SLC7A7; SLC7A7; SLC7A7; SLC7A7; SLC7A7; SLC7A7; SLC7A7; SLC7A7; SLC7A7; SLC7A7; SLC7A7; SLC7A7; SLC7A7; SLC7A7; SLC7A7; SLC7A7	Q9UM01; B2RAU0; D3DS26; O95984; Q53XC1; Q86U07; Q9P2V5; G3V362; G3V5A1; H0YJ95; A0A0S2Z4V9; A0A0S2Z4W9; A0A8V8TP95; G3V4Z6; G3V2K0; G3V2L0; G3V4U1; D6RFE5; G3V273; G3V5W2; A0A0S2Z502; G3V2H8	YLAT1_HUMAN; YLAT1_HUMAN; YLAT1_HUMAN; YLAT1_HUMAN; YLAT1_HUMAN; YLAT1_HUMAN; YLAT1_HUMAN; G3V362_HUMAN; G3V5A1_HUMAN; H0YJ95_HUMAN; A0A0S2Z4V9_HUMAN; A0A0S2Z4W9_HUMAN; A0A8V8TP95_HUMAN; G3V4Z6_HUMAN; G3V2K0_HUMAN; G3V2L0_HUMAN; G3V4U1_HUMAN; D6RFE5_HUMAN; G3V273_HUMAN; G3V5W2_HUMAN; A0A0S2Z502_HUMAN; G3V2H8_HUMAN	ENST00000285850.11, ENST00000397528.8, ENST00000397529.6, ENST00000397532.9, ENST00000555702.5, ENST00000555911.2, ENST00000674313.1; ENST00000285850.11, ENST00000397528.8, ENST00000397529.6, ENST00000397532.9, ENST00000555702.5, ENST00000555911.2, ENST00000674313.1; ENST00000285850.11, ENST00000397528.8, ENST00000397529.6, ENST00000397532.9, ENST00000555702.5, ENST00000555911.2, ENST00000674313.…	ENSP00000285850.7, ENSP00000380662.4, ENSP00000380663.2, ENSP00000380666.4, ENSP00000451881.1, ENSP00000452551.2, ENSP00000501493.1; ENSP00000285850.7, ENSP00000380662.4, ENSP00000380663.2, ENSP00000380666.4, ENSP00000451881.1, ENSP00000452551.2, ENSP00000501493.1; ENSP00000285850.7, ENSP00000380662.4, ENSP00000380663.2, ENSP00000380666.4, ENSP00000451881.1, ENSP00000452551.2, ENSP00000501493.1; …	ENSG00000155465	chr14	22773222	22829820	-	Protein digestion and absorption	hsa04974	regulation of glutamine family amino acid metabolic process, regulation of arginine metabolic process, immune system process, amino acid transmembrane transport, transporter activity, organic acid transmembrane transporter activity, cell, plasma membrane, integral component of plasma membrane, organic acid metabolic process, protein complex assembly, cellular amino acid metabolic process, regulat…	GO:0000820, GO:0000821, GO:0002376, GO:0003333, GO:0005215, GO:0005342, GO:0005623, GO:0005886, GO:0005887, GO:0006082, GO:0006461, GO:0006520, GO:0006521, GO:0006525, GO:0006807, GO:0006810, GO:0006811, GO:0006820, GO:0006865, GO:0006928, GO:0008152, GO:0009064, GO:0009308, GO:0009987, GO:0010565, GO:0015171, GO:0015174, GO:0015179, GO:0015291, GO:0015297, GO:0015711, GO:0015802, GO:0015849, GO:…	149	137	170	122	107	99	65	94	97	75	72	98
ENSG00000218180	SLC25A5P7	processed_pseudogene								chr6	121653795	121654690	+					0	1	0	0	1	1	4	3	3	0	0	1
ENSG00000214955	ENSG00000214955	lncRNA								chr21	34205055	34325034	+					0	1	1	3	8	0	4	2	5	6	2	3
ENSG00000232907	DLGAP4-AS1	lncRNA								chr20	36507702	36573391	-					59	68	51	63	52	74	65	86	101	54	71	81
ENSG00000250320	EDIL3-DT	lncRNA								chr5	84382424	84490765	+					39	24	39	141	94	163	80	92	80	256	263	338
ENSG00000186007	LEMD1	protein_coding	LEM domain-containing protein 1; LEM domain-containing protein 1; LEM domain-containing protein 1; LEM domain-containing protein 1; LEM domain-containing protein 1; LEM domain-containing protein 1; LEM domain-containing protein 1	LEMD1; LEMD1; LEMD1; LEMD1; LEMD1; LEMD1; LEMD1	Q68G75; Q6L9T9; Q6L9U0; Q6L9U1; Q6L9U2; Q6L9U3; Q6L9U4	LEMD1_HUMAN; LEMD1_HUMAN; LEMD1_HUMAN; LEMD1_HUMAN; LEMD1_HUMAN; LEMD1_HUMAN; LEMD1_HUMAN	ENST00000367149.6, ENST00000367151.4, ENST00000367152.5, ENST00000367153.9, ENST00000367154.5, ENST00000391936.6, ENST00000495594.2; ENST00000367149.6, ENST00000367151.4, ENST00000367152.5, ENST00000367153.9, ENST00000367154.5, ENST00000391936.6, ENST00000495594.2; ENST00000367149.6, ENST00000367151.4, ENST00000367152.5, ENST00000367153.9, ENST00000367154.5, ENST00000391936.6, ENST00000495594.2; …	ENSP00000356117.3, ENSP00000356119.3, ENSP00000356120.1, ENSP00000356121.4, ENSP00000356122.1, ENSP00000375801.2, ENSP00000479306.1; ENSP00000356117.3, ENSP00000356119.3, ENSP00000356120.1, ENSP00000356121.4, ENSP00000356122.1, ENSP00000375801.2, ENSP00000479306.1; ENSP00000356117.3, ENSP00000356119.3, ENSP00000356120.1, ENSP00000356121.4, ENSP00000356122.1, ENSP00000375801.2, ENSP00000479306.1; …	ENSG00000186007	chr1	205381378	205455954	-			membrane, integral component of membrane, intrinsic component of membrane, membrane part	GO:0016020, GO:0016021, GO:0031224, GO:0044425	17	20	13	30	36	34	20	35	28	57	62	44
ENSG00000145569	OTULINL	protein_coding	Inactive ubiquitin thioesterase OTULINL; Inactive ubiquitin thioesterase OTULINL; Inactive ubiquitin thioesterase OTULINL	OTULINL, FAM105A; OTULINL, FAM105A; OTULINL, FAM105A	Q9NUU6; Q53H50; Q9H037	OTULL_HUMAN; OTULL_HUMAN; OTULL_HUMAN	ENST00000274217.4; ENST00000274217.4; ENST00000274217.4	ENSP00000274217.3; ENSP00000274217.3; ENSP00000274217.3	ENSG00000145569	chr5	14581792	14616180	+					111	142	216	229	228	261	69	61	68	232	214	244
ENSG00000255909	PDCD5P1	processed_pseudogene								chr12	19413153	19413461	+					2	0	1	0	1	3	2	4	3	3	2	3
ENSG00000143321	HDGF	protein_coding	Hepatoma-derived growth factor; Hepatoma-derived growth factor; Hepatoma-derived growth factor; Hepatoma-derived growth factor; Hepatoma-derived growth factor; Hepatoma-derived growth factor; Hepatoma-derived growth factor 4a; Hepatoma-derived growth factor 4b	HDGF, HMG1L2; HDGF, HMG1L2; HDGF, HMG1L2; HDGF, HMG1L2; HDGF, HMG1L2; HDGF, HMG1L2; HDGF; HDGF	P51858; B3KU21; D3DVC9; Q5SZ07; Q5SZ08; Q5SZ09; Q7Z4S5; Q7Z4S4	HDGF_HUMAN; HDGF_HUMAN; HDGF_HUMAN; HDGF_HUMAN; HDGF_HUMAN; HDGF_HUMAN; Q7Z4S5_HUMAN; Q7Z4S4_HUMAN	ENST00000357325.10, ENST00000368206.5, ENST00000368209.9, ENST00000537739.5; ENST00000357325.10, ENST00000368206.5, ENST00000368209.9, ENST00000537739.5; ENST00000357325.10, ENST00000368206.5, ENST00000368209.9, ENST00000537739.5; ENST00000357325.10, ENST00000368206.5, ENST00000368209.9, ENST00000537739.5; ENST00000357325.10, ENST00000368206.5, ENST00000368209.9, ENST00000537739.5; ENST0000035732…	ENSP00000349878.5, ENSP00000357189.5, ENSP00000357192.5, ENSP00000443120.1; ENSP00000349878.5, ENSP00000357189.5, ENSP00000357192.5, ENSP00000443120.1; ENSP00000349878.5, ENSP00000357189.5, ENSP00000357192.5, ENSP00000443120.1; ENSP00000349878.5, ENSP00000357189.5, ENSP00000357192.5, ENSP00000443120.1; ENSP00000349878.5, ENSP00000357189.5, ENSP00000357192.5, ENSP00000443120.1; ENSP00000349878.5, …	ENSG00000143321	chr1	156742109	156766925	-			negative regulation of transcription from RNA polymerase II promoter, nucleotide binding, transcription factor activity, protein binding, transcription factor activity, transcription factor binding, transcription factor activity, RNA polymerase II transcription factor binding, RNA polymerase II transcription cofactor activity, RNA polymerase II transcription corepressor activity, transcriptional …	GO:0000122, GO:0000166, GO:0000988, GO:0000989, GO:0001076, GO:0001104, GO:0001106, GO:0001191, GO:0001221, GO:0001222, GO:0003676, GO:0003677, GO:0003712, GO:0003714, GO:0003723, GO:0005102, GO:0005488, GO:0005515, GO:0005539, GO:0005576, GO:0005615, GO:0005622, GO:0005623, GO:0005634, GO:0005654, GO:0005737, GO:0006139, GO:0006351, GO:0006355, GO:0006357, GO:0006366, GO:0006725, GO:0006807, GO:…	1810	1699	1676	1423	1636	1582	1587	1559	1326	1195	1184	991
ENSG00000111452	ADGRD1	protein_coding	Adhesion G-protein coupled receptor D1; Adhesion G-protein coupled receptor D1; Adhesion G-protein coupled receptor D1; Adhesion G-protein coupled receptor D1; Adhesion G-protein coupled receptor D1; Adhesion G-protein coupled receptor D1; Adhesion G-protein coupled receptor D1; Adhesion G protein-coupled receptor D1; Adhesion G protein-coupled receptor D1; Adhesion G protein-coupled receptor D1	ADGRD1, GPR133, PGR25; ADGRD1, GPR133, PGR25; ADGRD1, GPR133, PGR25; ADGRD1, GPR133, PGR25; ADGRD1, GPR133, PGR25; ADGRD1, GPR133, PGR25; ADGRD1, GPR133, PGR25; ADGRD1; ADGRD1; ADGRD1	Q6QNK2; B2CKK9; B7ZLF7; Q2M1L3; Q6ZMQ1; Q7Z7M2; Q86SM4; F5H7I3; A0A087WYZ5; H0Y2U9	AGRD1_HUMAN; AGRD1_HUMAN; AGRD1_HUMAN; AGRD1_HUMAN; AGRD1_HUMAN; AGRD1_HUMAN; AGRD1_HUMAN; F5H7I3_HUMAN; A0A087WYZ5_HUMAN; H0Y2U9_HUMAN	ENST00000261654.10, ENST00000535015.5, ENST00000543617.2; ENST00000261654.10, ENST00000535015.5, ENST00000543617.2; ENST00000261654.10, ENST00000535015.5, ENST00000543617.2; ENST00000261654.10, ENST00000535015.5, ENST00000543617.2; ENST00000261654.10, ENST00000535015.5, ENST00000543617.2; ENST00000261654.10, ENST00000535015.5, ENST00000543617.2; ENST00000261654.10, ENST00000535015.5, ENST00000543…	ENSP00000261654.5, ENSP00000444425.1, ENSP00000438021.1; ENSP00000261654.5, ENSP00000444425.1, ENSP00000438021.1; ENSP00000261654.5, ENSP00000444425.1, ENSP00000438021.1; ENSP00000261654.5, ENSP00000444425.1, ENSP00000438021.1; ENSP00000261654.5, ENSP00000444425.1, ENSP00000438021.1; ENSP00000261654.5, ENSP00000444425.1, ENSP00000438021.1; ENSP00000261654.5, ENSP00000444425.1, ENSP00000438021.1; …	ENSG00000111452	chr12	130953907	131141469	+			signal transducer activity, receptor activity, transmembrane signaling receptor activity, G-protein coupled receptor activity, cell, plasma membrane, nucleobase-containing compound metabolic process, regulation of nucleotide metabolic process, purine nucleotide metabolic process, purine nucleotide biosynthetic process, cAMP biosynthetic process, cellular aromatic compound metabolic process, nucle…	GO:0004871, GO:0004872, GO:0004888, GO:0004930, GO:0005623, GO:0005886, GO:0006139, GO:0006140, GO:0006163, GO:0006164, GO:0006171, GO:0006725, GO:0006753, GO:0006793, GO:0006796, GO:0006807, GO:0007154, GO:0007165, GO:0007166, GO:0007186, GO:0007187, GO:0007188, GO:0007189, GO:0008152, GO:0009058, GO:0009117, GO:0009150, GO:0009152, GO:0009165, GO:0009187, GO:0009190, GO:0009259, GO:0009260, GO:…	59	84	80	21	12	12	404	700	426	159	73	102
ENSG00000137812	KNL1	protein_coding	Kinetochore scaffold 1; Kinetochore scaffold 1; Kinetochore scaffold 1; Kinetochore scaffold 1; Kinetochore scaffold 1; Kinetochore scaffold 1; Kinetochore scaffold 1; Kinetochore scaffold 1; Kinetochore scaffold 1; Kinetochore scaffold 1	KNL1, CASC5, KIAA1570; KNL1, CASC5, KIAA1570; KNL1, CASC5, KIAA1570; KNL1, CASC5, KIAA1570; KNL1, CASC5, KIAA1570; KNL1; KNL1; KNL1; KNL1; KNL1	Q8NG31; Q8NHE1; Q8WXA6; Q9HCK2; Q9NR92; A0A0G2JL96; A0A1Y8EIW7; H0YN41; H0YEY7; H0YCZ2	KNL1_HUMAN; KNL1_HUMAN; KNL1_HUMAN; KNL1_HUMAN; KNL1_HUMAN; A0A0G2JL96_HUMAN; A0A1Y8EIW7_HUMAN; H0YN41_HUMAN; H0YEY7_HUMAN; H0YCZ2_HUMAN	ENST00000346991.9, ENST00000399668.7; ENST00000346991.9, ENST00000399668.7; ENST00000346991.9, ENST00000399668.7; ENST00000346991.9, ENST00000399668.7; ENST00000346991.9, ENST00000399668.7; ENST00000532056.5; ENST00000528975.5; ENST00000534204.1; ENST00000532406.1; ENST00000526913.5	ENSP00000335463.6, ENSP00000382576.3; ENSP00000335463.6, ENSP00000382576.3; ENSP00000335463.6, ENSP00000382576.3; ENSP00000335463.6, ENSP00000382576.3; ENSP00000335463.6, ENSP00000382576.3; ENSP00000454002.1; ENSP00000454087.1; ENSP00000453857.1; ENSP00000436851.1; ENSP00000432565.1	ENSG00000137812	chr15	40594020	40664342	+			reproduction, cell cycle checkpoint, mitotic cell cycle, nuclear division, chromosome, centromeric region, kinetochore, condensed chromosome kinetochore, condensed chromosome, centromeric region, condensed chromosome, sister chromatid segregation, acrosomal vesicle, acrosome assembly, developmental process involved in reproduction, binding, protein binding, extracellular region, intracellular, ce…	GO:0000003, GO:0000075, GO:0000278, GO:0000280, GO:0000775, GO:0000776, GO:0000777, GO:0000779, GO:0000793, GO:0000819, GO:0001669, GO:0001675, GO:0003006, GO:0005488, GO:0005515, GO:0005576, GO:0005622, GO:0005623, GO:0005634, GO:0005654, GO:0005694, GO:0005737, GO:0005829, GO:0006323, GO:0006325, GO:0006333, GO:0006334, GO:0006336, GO:0006338, GO:0006461, GO:0006793, GO:0006796, GO:0006996, GO:…	1093	1111	1087	1409	1357	1421	1217	1194	1520	1147	1331	1206
ENSG00000174791	RIN1	protein_coding	Ras and Rab interactor 1; Ras and Rab interactor 1; Ras and Rab interactor 1; Ras and Rab interactor 1; Ras and Rab interactor 1, Ras and Rab interactor 1 isoform 1; Ras and Rab interactor 1; Ras and Rab interactor 1 isoform 3; Ras and Rab interactor 1; Ras and Rab interactor 1; Ras and Rab interactor 1 isoform 2	RIN1; RIN1; RIN1; RIN1; RIN1, hCG_20306; RIN1; RIN1; RIN1; RIN1; RIN1	Q13671; O15010; Q00427; Q96CC8; A0A0S2Z4U0; E9PNR2; A0A0S2Z4T3; H0YCG8; E9PMB8; A0A0S2Z4T5	RIN1_HUMAN; RIN1_HUMAN; RIN1_HUMAN; RIN1_HUMAN; A0A0S2Z4U0_HUMAN; E9PNR2_HUMAN; A0A0S2Z4T3_HUMAN; H0YCG8_HUMAN; E9PMB8_HUMAN; A0A0S2Z4T5_HUMAN	ENST00000311320.9; ENST00000311320.9; ENST00000311320.9; ENST00000311320.9; ENST00000530056.1; ENST00000534824.5; ENST00000530745.3, ENST00000627248.1;	ENSP00000310406.4; ENSP00000310406.4; ENSP00000310406.4; ENSP00000310406.4; ENSP00000432798.1; ENSP00000431550.1; ENSP00000431185.1, ENSP00000485911.1;	ENSG00000174791	chr11	66330241	66336840	-	Ras signaling pathway	hsa04014	system process, GTPase activator activity, binding, protein binding, intracellular, cell, cytoplasm, cytoskeleton, plasma membrane, transport, endocytosis, cell communication, signal transduction, cell-cell signaling, chemical synaptic transmission, behavior, learning or memory, learning, memory, enzyme activator activity, associative learning, cellular process, regulation of cell communication, …	GO:0003008, GO:0005096, GO:0005488, GO:0005515, GO:0005622, GO:0005623, GO:0005737, GO:0005856, GO:0005886, GO:0006810, GO:0006897, GO:0007154, GO:0007165, GO:0007267, GO:0007268, GO:0007610, GO:0007611, GO:0007612, GO:0007613, GO:0008047, GO:0008306, GO:0009987, GO:0010646, GO:0016020, GO:0016192, GO:0017016, GO:0019899, GO:0023051, GO:0023052, GO:0030234, GO:0030425, GO:0030695, GO:0031267, GO:…	45	45	49	42	33	13	174	161	182	72	55	70
ENSG00000287918	ENSG00000287918	lncRNA								chrX	151303384	151397142	-					5	4	2	4	1	3	4	13	3	4	3	6
ENSG00000065615	CYB5R4	protein_coding	Cytochrome b5 reductase 4; Cytochrome b5 reductase 4; Cytochrome b5 reductase 4; Cytochrome b5 reductase 4; Cytochrome b5 reductase 4; Cytochrome b5 reductase 4	CYB5R4, NCB5OR; CYB5R4, NCB5OR; CYB5R4, NCB5OR; CYB5R4, NCB5OR; CYB5R4, NCB5OR; CYB5R4	Q7L1T6; B1AEM2; Q5TGI9; Q9NUE4; Q9UHI9; A0A0A0MRM6	NB5R4_HUMAN; NB5R4_HUMAN; NB5R4_HUMAN; NB5R4_HUMAN; NB5R4_HUMAN; A0A0A0MRM6_HUMAN	ENST00000369681.10; ENST00000369681.10; ENST00000369681.10; ENST00000369681.10; ENST00000369681.10; ENST00000369679.4	ENSP00000358695.3; ENSP00000358695.3; ENSP00000358695.3; ENSP00000358695.3; ENSP00000358695.3; ENSP00000358693.4	ENSG00000065615	chr6	83859656	83967423	+	Amino sugar and nucleotide sugar metabolism	hsa00520	nucleotide binding, peptide secretion, detection of oxygen, catalytic activity, NADPH-hemoprotein reductase activity, cytochrome-b5 reductase activity, acting on NAD(P)H, binding, intracellular, cell, cytoplasm, endoplasmic reticulum, endoplasmic reticulum membrane, generation of precursor metabolites and energy, nucleobase-containing compound metabolic process, cellular aromatic compound metabol…	GO:0000166, GO:0002790, GO:0003032, GO:0003824, GO:0003958, GO:0004128, GO:0005488, GO:0005622, GO:0005623, GO:0005737, GO:0005783, GO:0005789, GO:0006091, GO:0006139, GO:0006725, GO:0006732, GO:0006733, GO:0006739, GO:0006753, GO:0006793, GO:0006796, GO:0006801, GO:0006807, GO:0006810, GO:0006811, GO:0006820, GO:0007154, GO:0007267, GO:0008104, GO:0008152, GO:0009117, GO:0009306, GO:0009593, GO:…	424	480	475	363	353	348	479	517	481	294	314	329
ENSG00000147140	NONO	protein_coding	Non-POU domain-containing octamer-binding protein; Non-POU domain-containing octamer-binding protein; Non-POU domain-containing octamer-binding protein; Non-POU domain-containing octamer-binding protein; Non-POU domain-containing octamer-binding protein; Non-POU domain-containing octamer-binding protein; Non-POU domain-containing octamer-binding protein; Non-POU domain-containing octamer-binding …	NONO, NRB54; NONO, NRB54; NONO, NRB54; NONO, NRB54; NONO, NRB54; NONO, NRB54; NONO, NRB54; NONO, NRB54; NONO; NONO; NONO; NONO; NONO; NONO; NONO; NONO; NONO; NONO; NONO; NONO; NONO; NONO; NONO; NONO	Q15233; B7Z4C2; D3DVV4; F5GYZ3; O00201; P30807; Q12786; Q9BQC5; A0A0S2Z4Z9; A0A7I2V5Y7; A0A7I2V4J2; A0A7I2V535; A0A7P0MRW0; A0A7I2V4K9; A0A7I2V447; C9JJ13; A0A0S2Z4E7; A0A7I2YQK8; C9J4X2; C9JYS8; H7C367; A0A7I2V464; C9IZL7; A0A7I2V4N2	NONO_HUMAN; NONO_HUMAN; NONO_HUMAN; NONO_HUMAN; NONO_HUMAN; NONO_HUMAN; NONO_HUMAN; NONO_HUMAN; A0A0S2Z4Z9_HUMAN; A0A7I2V5Y7_HUMAN; A0A7I2V4J2_HUMAN; A0A7I2V535_HUMAN; A0A7P0MRW0_HUMAN; A0A7I2V4K9_HUMAN; A0A7I2V447_HUMAN; C9JJ13_HUMAN; A0A0S2Z4E7_HUMAN; A0A7I2YQK8_HUMAN; C9J4X2_HUMAN; C9JYS8_HUMAN; H7C367_HUMAN; A0A7I2V464_HUMAN; C9IZL7_HUMAN; A0A7I2V4N2_HUMAN	ENST00000276079.13, ENST00000373841.5, ENST00000420903.6, ENST00000450092.6, ENST00000454976.2, ENST00000535149.5, ENST00000676797.1, ENST00000677274.1, ENST00000677446.1, ENST00000677612.1, ENST00000678231.1; ENST00000276079.13, ENST00000373841.5, ENST00000420903.6, ENST00000450092.6, ENST00000454976.2, ENST00000535149.5, ENST00000676797.1, ENST00000677274.1, ENST00000677446.1, ENST00000677612.1…	ENSP00000276079.8, ENSP00000362947.1, ENSP00000410299.2, ENSP00000415777.2, ENSP00000406673.2, ENSP00000441364.1, ENSP00000503920.1, ENSP00000504314.1, ENSP00000503031.1, ENSP00000504351.1, ENSP00000503233.1; ENSP00000276079.8, ENSP00000362947.1, ENSP00000410299.2, ENSP00000415777.2, ENSP00000406673.2, ENSP00000441364.1, ENSP00000503920.1, ENSP00000504314.1, ENSP00000503031.1, ENSP00000504351.1, …	ENSG00000147140	chrX	71254814	71301522	+			nucleotide binding, RNA splicing, via transesterification reactions, RNA splicing, via transesterification reactions with bulged adenosine as nucleophile, mRNA splicing, via spliceosome, regulatory region DNA binding, transcription regulatory region sequence-specific DNA binding, RNA polymerase II regulatory region sequence-specific DNA binding, RNA polymerase II distal enhancer sequence-specific…	GO:0000166, GO:0000375, GO:0000377, GO:0000398, GO:0000975, GO:0000976, GO:0000977, GO:0000980, GO:0001012, GO:0001047, GO:0001067, GO:0001158, GO:0003676, GO:0003677, GO:0003682, GO:0003690, GO:0003723, GO:0005488, GO:0005515, GO:0005622, GO:0005623, GO:0005634, GO:0005654, GO:0005667, GO:0005730, GO:0006139, GO:0006259, GO:0006281, GO:0006310, GO:0006351, GO:0006355, GO:0006396, GO:0006397, GO:…	2134	1996	1931	1729	1909	1960	2122	2033	1828	1687	1615	1434
ENSG00000166710	B2M	protein_coding	Beta-2-microglobulin; Beta-2-microglobulin; Beta-2-microglobulin; Beta-2-microglobulin; Beta-2-microglobulin; Beta-2-microglobulin; Beta-2-microglobulin; Beta 2-microglobulin protein, Beta-2-microglobulin, Beta-2-microglobulin, isoform CRA_a; Beta-2-microglobulin; Beta-2-microglobulin; Beta-2-microglobulin; Human nkt tcr alpha chain, Human nkt tcr beta chain; Human nkt tcr beta chain	B2M, CDABP0092, HDCMA22P; B2M, CDABP0092, HDCMA22P; B2M, CDABP0092, HDCMA22P; B2M, CDABP0092, HDCMA22P; B2M, CDABP0092, HDCMA22P; B2M, CDABP0092, HDCMA22P; B2M, CDABP0092, HDCMA22P; B2M, beta 2-microglobulin, hCG_1786707; B2M; B2M; B2M; B2M, HDCMA22P; B2M, HDCMA22P	P61769; P01884; Q540F8; Q6IAT8; Q9UCK0; Q9UD48; Q9UDF4; Q16446; J3KNU0; H0YLF3; F5H6I0; K7N5M3; K7N5M4	B2MG_HUMAN; B2MG_HUMAN; B2MG_HUMAN; B2MG_HUMAN; B2MG_HUMAN; B2MG_HUMAN; B2MG_HUMAN; Q16446_HUMAN; J3KNU0_HUMAN; H0YLF3_HUMAN; F5H6I0_HUMAN; K7N5M3_HUMAN; K7N5M4_HUMAN	ENST00000559916.1, ENST00000561424.5, ENST00000617605.4, ENST00000631573.1, ENST00000631728.1, ENST00000648006.3; ENST00000559916.1, ENST00000561424.5, ENST00000617605.4, ENST00000631573.1, ENST00000631728.1, ENST00000648006.3; ENST00000559916.1, ENST00000561424.5, ENST00000617605.4, ENST00000631573.1, ENST00000631728.1, ENST00000648006.3; ENST00000559916.1, ENST00000561424.5, ENST00000617605.4, …	ENSP00000453350.1, ENSP00000453191.1, ENSP00000481426.1, ENSP00000488548.1, ENSP00000488321.1, ENSP00000497910.1; ENSP00000453350.1, ENSP00000453191.1, ENSP00000481426.1, ENSP00000488548.1, ENSP00000488321.1, ENSP00000497910.1; ENSP00000453350.1, ENSP00000453191.1, ENSP00000481426.1, ENSP00000488548.1, ENSP00000488321.1, ENSP00000497910.1; ENSP00000453350.1, ENSP00000453191.1, ENSP00000481426.1, …	ENSG00000166710	chr15	44711358	44718851	+	Antigen processing and presentation	hsa04612	transition metal ion transport, Golgi membrane, cell activation, cytokine production, regulation of cytokine production, positive regulation of cytokine production, tissue homeostasis, retina homeostasis, cell killing, leukocyte mediated cytotoxicity, regulation of leukocyte mediated cytotoxicity, positive regulation of leukocyte mediated cytotoxicity, T cell mediated cytotoxicity, regulation of …	GO:0000041, GO:0000139, GO:0001775, GO:0001816, GO:0001817, GO:0001819, GO:0001894, GO:0001895, GO:0001906, GO:0001909, GO:0001910, GO:0001912, GO:0001913, GO:0001914, GO:0001916, GO:0001948, GO:0002237, GO:0002250, GO:0002252, GO:0002367, GO:0002369, GO:0002376, GO:0002428, GO:0002440, GO:0002443, GO:0002449, GO:0002456, GO:0002460, GO:0002474, GO:0002475, GO:0002477, GO:0002478, GO:0002479, GO:…	387	352	313	404	444	403	534	551	511	464	421	417
ENSG00000213864	EEF1B2P2	processed_pseudogene								chr5	68159218	68159893	-					4	1	4	0	3	6	4	4	9	4	3	5
ENSG00000076258	FMO4	protein_coding	Dimethylaniline monooxygenase [N-oxide-forming] 4; Dimethylaniline monooxygenase [N-oxide-forming] 4	FMO4, FMO2; FMO4, FMO2	P31512; Q53XR0	FMO4_HUMAN; FMO4_HUMAN	ENST00000367749.4; ENST00000367749.4	ENSP00000356723.3; ENSP00000356723.3	ENSG00000076258	chr1	171314183	171342084	+	Drug metabolism - cytochrome P450	hsa00982	nucleotide binding, catalytic activity, monooxygenase activity, N,N-dimethylaniline monooxygenase activity, binding, intracellular, cell, cytoplasm, endoplasmic reticulum, endoplasmic reticulum membrane, metabolic process, catabolic process, cellular process, endomembrane system, membrane, integral component of membrane, oxidoreductase activity, oxidoreductase activity, acting on paired donors, w…	GO:0000166, GO:0003824, GO:0004497, GO:0004499, GO:0005488, GO:0005622, GO:0005623, GO:0005737, GO:0005783, GO:0005789, GO:0008152, GO:0009056, GO:0009987, GO:0012505, GO:0016020, GO:0016021, GO:0016491, GO:0016705, GO:0016709, GO:0017144, GO:0031224, GO:0036094, GO:0042175, GO:0042737, GO:0043226, GO:0043227, GO:0043229, GO:0043231, GO:0044237, GO:0044248, GO:0044422, GO:0044424, GO:0044425, GO:…	21	31	27	42	36	48	51	94	26	50	30	69
ENSG00000280208	GGT4P	unprocessed_pseudogene								chr13	18253526	18270822	-					2	3	0	3	1	0	3	0	5	3	0	5
ENSG00000265678	ENSG00000265678	lncRNA								chr17	82153430	82154815	+					8	10	8	2	0	0	9	7	11	1	2	3
ENSG00000163719	MTMR14	protein_coding	Myotubularin-related protein 14; Myotubularin-related protein 14; Myotubularin-related protein 14; Myotubularin-related protein 14; Myotubularin-related protein 14; Myotubularin-related protein 14; Myotubularin-related protein 14; Myotubularin-related protein 14; Myotubularin-related protein 14; Myotubularin related protein 14; Myotubularin related protein 14; Myotubularin related protein 14; Myo…	MTMR14, C3orf29; MTMR14, C3orf29; MTMR14, C3orf29; MTMR14, C3orf29; MTMR14, C3orf29; MTMR14, C3orf29; MTMR14, C3orf29; MTMR14, C3orf29; MTMR14, C3orf29; MTMR14; MTMR14; MTMR14; MTMR14; MTMR14; MTMR14; MTMR14; MTMR14	Q8NCE2; Q0JTH5; Q0JU83; Q6PIZ4; Q6QE21; Q86VK9; Q8IYK1; Q8TCM7; Q9H6C0; F8WCG0; F8WBT3; F8WEA3; F8WCC0; B4DJ23; B4DQK9; C9JSR1; C9JR61	MTMRE_HUMAN; MTMRE_HUMAN; MTMRE_HUMAN; MTMRE_HUMAN; MTMRE_HUMAN; MTMRE_HUMAN; MTMRE_HUMAN; MTMRE_HUMAN; MTMRE_HUMAN; F8WCG0_HUMAN; F8WBT3_HUMAN; F8WEA3_HUMAN; F8WCC0_HUMAN; B4DJ23_HUMAN; B4DQK9_HUMAN; C9JSR1_HUMAN; C9JR61_HUMAN	ENST00000296003.9, ENST00000351233.9, ENST00000353332.9; ENST00000296003.9, ENST00000351233.9, ENST00000353332.9; ENST00000296003.9, ENST00000351233.9, ENST00000353332.9; ENST00000296003.9, ENST00000351233.9, ENST00000353332.9; ENST00000296003.9, ENST00000351233.9, ENST00000353332.9; ENST00000296003.9, ENST00000351233.9, ENST00000353332.9; ENST00000296003.9, ENST00000351233.9, ENST00000353332.9; …	ENSP00000296003.5, ENSP00000334070.7, ENSP00000323462.8; ENSP00000296003.5, ENSP00000334070.7, ENSP00000323462.8; ENSP00000296003.5, ENSP00000334070.7, ENSP00000323462.8; ENSP00000296003.5, ENSP00000334070.7, ENSP00000323462.8; ENSP00000296003.5, ENSP00000334070.7, ENSP00000323462.8; ENSP00000296003.5, ENSP00000334070.7, ENSP00000323462.8; ENSP00000296003.5, ENSP00000334070.7, ENSP00000323462.8; …	ENSG00000163719	chr3	9649433	9702393	+	Metabolic pathways, Inositol phosphate metabolism, Phosphatidylinositol signaling system	hsa01100, hsa00562, hsa04070	ruffle, catalytic activity, phosphatidylinositol-3-phosphatase activity, phosphoprotein phosphatase activity, protein serine/threonine phosphatase activity, protein tyrosine phosphatase activity, binding, protein binding, intracellular, cell, cytoplasm, cytosol, cellular protein modification process, protein dephosphorylation, lipid metabolic process, phospholipid metabolic process, glycerophosph…	GO:0001726, GO:0003824, GO:0004438, GO:0004721, GO:0004722, GO:0004725, GO:0005488, GO:0005515, GO:0005622, GO:0005623, GO:0005737, GO:0005829, GO:0006464, GO:0006470, GO:0006629, GO:0006644, GO:0006650, GO:0006661, GO:0006793, GO:0006796, GO:0006914, GO:0008152, GO:0008610, GO:0008654, GO:0009058, GO:0009987, GO:0016236, GO:0016311, GO:0016787, GO:0016788, GO:0016791, GO:0019538, GO:0019637, GO:…	596	538	501	666	694	638	499	576	515	820	776	772
ENSG00000165804	ZNF219	protein_coding	Zinc finger protein 219; Zinc finger protein 219; Zinc finger protein 219; Zinc finger protein 219; Zinc finger protein 219; Zinc finger protein 219; Zinc finger protein 219; Zinc finger protein 219; Zinc finger protein 219; Zinc finger protein 219; Zinc finger protein 219; Zinc finger protein 219	ZNF219; ZNF219; ZNF219; ZNF219; ZNF219; ZNF219; ZNF219; ZNF219; ZNF219; ZNF219; ZNF219; ZNF219	Q9P2Y4; D3DS16; Q53Y57; Q8IYC1; Q9BW28; G3V452; G3V4M7; G3V4T1; G3V3F2; G3V2E3; G3V2W3; G3V2Q8	ZN219_HUMAN; ZN219_HUMAN; ZN219_HUMAN; ZN219_HUMAN; ZN219_HUMAN; G3V452_HUMAN; G3V4M7_HUMAN; G3V4T1_HUMAN; G3V3F2_HUMAN; G3V2E3_HUMAN; G3V2W3_HUMAN; G3V2Q8_HUMAN	ENST00000360947.8, ENST00000421093.6, ENST00000451119.6; ENST00000360947.8, ENST00000421093.6, ENST00000451119.6; ENST00000360947.8, ENST00000421093.6, ENST00000451119.6; ENST00000360947.8, ENST00000421093.6, ENST00000451119.6; ENST00000360947.8, ENST00000421093.6, ENST00000451119.6; ENST00000555697.1; ENST00000554923.1; ENST00000553980.1; ENST00000554478.5; ENST00000556174.5; ENST00000553296.1; …	ENSP00000354206.3, ENSP00000392401.2, ENSP00000388558.2; ENSP00000354206.3, ENSP00000392401.2, ENSP00000388558.2; ENSP00000354206.3, ENSP00000392401.2, ENSP00000388558.2; ENSP00000354206.3, ENSP00000392401.2, ENSP00000388558.2; ENSP00000354206.3, ENSP00000392401.2, ENSP00000388558.2; ENSP00000451595.1; ENSP00000451890.1; ENSP00000451969.1; ENSP00000451212.1; ENSP00000450609.1; ENSP00000450900.1; …	ENSG00000165804	chr14	21090077	21104722	-			negative regulation of transcription from RNA polymerase II promoter, regulatory region DNA binding, transcription regulatory region sequence-specific DNA binding, RNA polymerase II regulatory region sequence-specific DNA binding, RNA polymerase II core promoter proximal region sequence-specific DNA binding, RNA polymerase II transcription factor activity, sequence-specific DNA binding, transcrip…	GO:0000122, GO:0000975, GO:0000976, GO:0000977, GO:0000978, GO:0000981, GO:0000982, GO:0000987, GO:0001012, GO:0001067, GO:0001071, GO:0001078, GO:0001159, GO:0001227, GO:0001505, GO:0003676, GO:0003677, GO:0003690, GO:0003700, GO:0004871, GO:0004872, GO:0004888, GO:0004930, GO:0004969, GO:0005488, GO:0005515, GO:0005622, GO:0005623, GO:0005634, GO:0006139, GO:0006351, GO:0006355, GO:0006357, GO:…	362	364	205	914	1044	1007	534	483	463	1158	1167	951
ENSG00000101911	PRPS2	protein_coding	Ribose-phosphate pyrophosphokinase 2; Ribose-phosphate pyrophosphokinase 2; Ribose-phosphate pyrophosphokinase 2; Ribose-phosphate pyrophosphokinase 2; Ribose-phosphate pyrophosphokinase 2; Phosphoribosyl pyrophosphate synthetase 2; Phosphoribosyl pyrophosphate synthetase 2; Phosphoribosyl pyrophosphate synthetase 2	PRPS2; PRPS2; PRPS2; PRPS2; PRPS2; PRPS2; PRPS2; PRPS2	P11908; Q0VDH9; Q0VDI0; Q15245; Q2TAK7; D3YTJ7; A6NMS2; H7C540	PRPS2_HUMAN; PRPS2_HUMAN; PRPS2_HUMAN; PRPS2_HUMAN; PRPS2_HUMAN; D3YTJ7_HUMAN; A6NMS2_HUMAN; H7C540_HUMAN	ENST00000380668.10, ENST00000398491.6; ENST00000380668.10, ENST00000398491.6; ENST00000380668.10, ENST00000398491.6; ENST00000380668.10, ENST00000398491.6; ENST00000380668.10, ENST00000398491.6; ENST00000489404.5; ENST00000380663.7; ENST00000461630.1	ENSP00000370043.5, ENSP00000381504.2; ENSP00000370043.5, ENSP00000381504.2; ENSP00000370043.5, ENSP00000381504.2; ENSP00000370043.5, ENSP00000381504.2; ENSP00000370043.5, ENSP00000381504.2; ENSP00000419380.1; ENSP00000370038.3; ENSP00000418911.1	ENSG00000101911	chrX	12791355	12824222	+	Metabolic pathways, Pentose phosphate pathway, Purine metabolism, Carbon metabolism, Biosynthesis of amino acids	hsa01100, hsa00030, hsa00230, hsa01200, hsa01230	nucleotide binding, magnesium ion binding, nucleoside binding, purine nucleoside binding, catalytic activity, ribose phosphate diphosphokinase activity, binding, protein binding, ATP binding, extracellular region, 5-phosphoribose 1-diphosphate biosynthetic process, nucleobase-containing compound metabolic process, cellular aromatic compound metabolic process, nucleoside phosphate metabolic proces…	GO:0000166, GO:0000287, GO:0001882, GO:0001883, GO:0003824, GO:0004749, GO:0005488, GO:0005515, GO:0005524, GO:0005576, GO:0006015, GO:0006139, GO:0006725, GO:0006753, GO:0006793, GO:0006796, GO:0006807, GO:0008152, GO:0009058, GO:0009117, GO:0009123, GO:0009124, GO:0009156, GO:0009161, GO:0009165, GO:0009987, GO:0016301, GO:0016310, GO:0016740, GO:0016772, GO:0016778, GO:0017076, GO:0018130, GO:…	352	350	559	600	606	632	307	391	353	511	598	504
ENSG00000188783	PRELP	protein_coding	Prolargin; Prolargin; PRELP protein	PRELP, SLRR2A; PRELP, SLRR2A; PRELP	P51888; Q6FG38; Q6FHG6	PRELP_HUMAN; PRELP_HUMAN; Q6FHG6_HUMAN	ENST00000343110.3; ENST00000343110.3;	ENSP00000343924.2; ENSP00000343924.2;	ENSG00000188783	chr1	203475806	203491352	+			lytic vacuole, skeletal system development, structural molecule activity, extracellular matrix structural constituent, binding, glycosaminoglycan binding, extracellular region, proteinaceous extracellular matrix, extracellular space, intracellular, cell, cytoplasm, lysosome, vacuole, vacuolar lumen, Golgi apparatus, Golgi lumen, aminoglycan metabolic process, aminoglycan biosynthetic process, gly…	GO:0000323, GO:0001501, GO:0005198, GO:0005201, GO:0005488, GO:0005539, GO:0005576, GO:0005578, GO:0005615, GO:0005622, GO:0005623, GO:0005737, GO:0005764, GO:0005773, GO:0005775, GO:0005794, GO:0005796, GO:0006022, GO:0006023, GO:0006024, GO:0006026, GO:0006027, GO:0006790, GO:0006807, GO:0007275, GO:0007568, GO:0007569, GO:0008152, GO:0008201, GO:0009056, GO:0009057, GO:0009058, GO:0009059, GO:…	4	1	6	5	2	2	67	43	142	1	2	3
ENSG00000239789	MRPS17	protein_coding	Small ribosomal subunit protein uS17m; Small ribosomal subunit protein uS17m; Mitochondrial ribosomal protein S17; MRPS17 protein; Mitochondrial ribosomal protein S17	MRPS17, RPMS17, HSPC011; MRPS17, RPMS17, HSPC011; MRPS17; MRPS17; MRPS17	Q9Y2R5; Q86X15; Q96Q59; Q8IY71; E9PE17	RT17_HUMAN; RT17_HUMAN; Q96Q59_HUMAN; Q8IY71_HUMAN; E9PE17_HUMAN	ENST00000285298.9; ENST00000285298.9; ; ENST00000443449.1	ENSP00000285298.4; ENSP00000285298.4; ; ENSP00000401349.1	ENSG00000239789	chr7	55951877	55956500	+	Ribosome	hsa03010	organellar ribosome, organellar small ribosomal subunit, nucleic acid binding, RNA binding, structural constituent of ribosome, structural molecule activity, binding, intracellular, cell, cytoplasm, mitochondrion, mitochondrial envelope, mitochondrial inner membrane, mitochondrial matrix, mitochondrial ribosome, mitochondrial small ribosomal subunit, ribosome, translation, translational elongatio…	GO:0000313, GO:0000314, GO:0003676, GO:0003723, GO:0003735, GO:0005198, GO:0005488, GO:0005622, GO:0005623, GO:0005737, GO:0005739, GO:0005740, GO:0005743, GO:0005759, GO:0005761, GO:0005763, GO:0005840, GO:0006412, GO:0006414, GO:0006415, GO:0006518, GO:0006807, GO:0006996, GO:0007005, GO:0008152, GO:0009058, GO:0009059, GO:0009987, GO:0010467, GO:0015935, GO:0016020, GO:0016043, GO:0019538, GO:…	119	116	112	92	108	110	101	86	84	84	94	91
ENSG00000123575	FAM199X	protein_coding	Protein FAM199X; Protein FAM199X; Protein FAM199X	FAM199X, CXorf39; FAM199X, CXorf39; FAM199X, CXorf39	Q6PEV8; Q8WVP6; Q96AV3	F199X_HUMAN; F199X_HUMAN; F199X_HUMAN	ENST00000493442.2; ENST00000493442.2; ENST00000493442.2	ENSP00000417581.1; ENSP00000417581.1; ENSP00000417581.1	ENSG00000123575	chrX	104166453	104195902	+					1087	1074	963	1054	992	1116	1227	1249	1255	1159	1092	1143
ENSG00000225871	ENSG00000225871	processed_pseudogene								chr1	148435105	148436926	+					2	1	2	3	0	3	1	1	2	1	4	2
ENSG00000225578	NCBP2-AS1	lncRNA								chr3	196939877	196942534	+					8	18	15	13	23	31	10	10	15	14	14	14
ENSG00000226723	ENSG00000226723	processed_pseudogene								chr1	192246708	192247487	-					8	6	8	6	8	12	9	5	7	4	5	5
ENSG00000197935	ZNF311	protein_coding	Zinc finger protein 311; Zinc finger protein 311; Zinc finger protein 311; Zinc finger protein 311; Alternative protein ZNF311	ZNF311, ZFP31; ZNF311, ZFP31; ZNF311, ZFP31; ZNF311, ZFP31; ZNF311	Q5JNZ3; A2BFK5; B0S7Y4; Q92971; L0R8L7	ZN311_HUMAN; ZN311_HUMAN; ZN311_HUMAN; ZN311_HUMAN; L0R8L7_HUMAN	ENST00000377179.4, ENST00000383655.4, ENST00000426120.2, ENST00000429714.2, ENST00000436574.2, ENST00000452316.2, ENST00000458265.2; ENST00000377179.4, ENST00000383655.4, ENST00000426120.2, ENST00000429714.2, ENST00000436574.2, ENST00000452316.2, ENST00000458265.2; ENST00000377179.4, ENST00000383655.4, ENST00000426120.2, ENST00000429714.2, ENST00000436574.2, ENST00000452316.2, ENST00000458265.2; …	ENSP00000366384.3, ENSP00000373151.4, ENSP00000398983.2, ENSP00000399157.2, ENSP00000405154.2, ENSP00000415772.2, ENSP00000398440.2; ENSP00000366384.3, ENSP00000373151.4, ENSP00000398983.2, ENSP00000399157.2, ENSP00000405154.2, ENSP00000415772.2, ENSP00000398440.2; ENSP00000366384.3, ENSP00000373151.4, ENSP00000398983.2, ENSP00000399157.2, ENSP00000405154.2, ENSP00000415772.2, ENSP00000398440.2; …	ENSG00000197935	chr6	28994785	29005316	-			nucleic acid binding transcription factor activity, nucleic acid binding, DNA binding, transcription factor activity, sequence-specific DNA binding, binding, intracellular, cell, nucleus, nucleobase-containing compound metabolic process, transcription, DNA-templated, regulation of transcription, DNA-templated, cellular aromatic compound metabolic process, nitrogen compound metabolic process, meta…	GO:0001071, GO:0003676, GO:0003677, GO:0003700, GO:0005488, GO:0005622, GO:0005623, GO:0005634, GO:0006139, GO:0006351, GO:0006355, GO:0006725, GO:0006807, GO:0008152, GO:0009058, GO:0009059, GO:0009889, GO:0009987, GO:0010467, GO:0010468, GO:0010556, GO:0016070, GO:0018130, GO:0019219, GO:0019222, GO:0019438, GO:0031323, GO:0031326, GO:0032774, GO:0034641, GO:0034645, GO:0034654, GO:0043167, GO:…	97	60	46	115	112	96	60	85	51	124	120	165
ENSG00000090863	GLG1	protein_coding	Golgi apparatus protein 1; Golgi apparatus protein 1; Golgi apparatus protein 1; Golgi apparatus protein 1; Golgi apparatus protein 1; Golgi apparatus protein 1; Golgi apparatus protein 1; Golgi glycoprotein 1; Golgi glycoprotein 1	GLG1, CFR1, ESL1, MG160; GLG1, CFR1, ESL1, MG160; GLG1, CFR1, ESL1, MG160; GLG1, CFR1, ESL1, MG160; GLG1, CFR1, ESL1, MG160; GLG1, hCG_1980142; GLG1; GLG1; GLG1	Q92896; B7Z8Y4; D3DUJ7; Q13221; Q6P9D1; H3BM42; H3BQU9; H3BQT1; H3BRD8	GSLG1_HUMAN; GSLG1_HUMAN; GSLG1_HUMAN; GSLG1_HUMAN; GSLG1_HUMAN; H3BM42_HUMAN; H3BQU9_HUMAN; H3BQT1_HUMAN; H3BRD8_HUMAN	ENST00000205061.9, ENST00000422840.7, ENST00000447066.6; ENST00000205061.9, ENST00000422840.7, ENST00000447066.6; ENST00000205061.9, ENST00000422840.7, ENST00000447066.6; ENST00000205061.9, ENST00000422840.7, ENST00000447066.6; ENST00000205061.9, ENST00000422840.7, ENST00000447066.6; ENST00000562090.5, ENST00000627032.2; ENST00000567951.5; ENST00000565474.1; ENST00000565260.1	ENSP00000205061.5, ENSP00000405984.3, ENSP00000406946.2; ENSP00000205061.5, ENSP00000405984.3, ENSP00000406946.2; ENSP00000205061.5, ENSP00000405984.3, ENSP00000406946.2; ENSP00000205061.5, ENSP00000405984.3, ENSP00000406946.2; ENSP00000205061.5, ENSP00000405984.3, ENSP00000406946.2; ENSP00000454218.1, ENSP00000487234.1; ENSP00000455950.1; ENSP00000455927.1; ENSP00000456195.1	ENSG00000090863	chr16	74447427	74607144	-	Cell adhesion molecules (CAMs)	hsa04514	Golgi membrane, skeletal system development, chondrocyte differentiation, immune system process, receptor binding, binding, protein binding, extracellular region, proteinaceous extracellular matrix, intracellular, cell, cytoplasm, Golgi apparatus, plasma membrane, proteolysis, movement of cell or subcellular component, cell communication, signal transduction, cell surface receptor signaling pathw…	GO:0000139, GO:0001501, GO:0002062, GO:0002376, GO:0005102, GO:0005488, GO:0005515, GO:0005576, GO:0005578, GO:0005622, GO:0005623, GO:0005737, GO:0005794, GO:0005886, GO:0006508, GO:0006928, GO:0007154, GO:0007165, GO:0007166, GO:0007167, GO:0007178, GO:0007179, GO:0007275, GO:0008152, GO:0009653, GO:0009719, GO:0009887, GO:0009888, GO:0009892, GO:0009966, GO:0009968, GO:0009987, GO:0010033, GO:…	2934	2831	2457	2850	2823	2762	2545	2483	2297	2691	2568	2368
ENSG00000276840	PMS2P13	transcribed_unprocessed_pseudogene	Protein PMS2CL; Protein PMS2CL; Protein PMS2CL	PMS2P13, PMS2CL; PMS2P13, PMS2CL; PMS2P13, PMS2CL	Q68D20; B4DK88; Q764P1	PMS2L_HUMAN; PMS2L_HUMAN; PMS2L_HUMAN			ENSG00000276840	chr7	75288120	75299795	-					1	4	2	0	0	1	1	0	0	1	2	1
ENSG00000287214	ENSG00000287214	lncRNA								chr8	67313043	67314637	-					0	0	0	2	5	0	1	0	1	2	3	5
ENSG00000124019	FAM124B	protein_coding	Protein FAM124B; Protein FAM124B; Protein FAM124B; Protein FAM124B	FAM124B; FAM124B; FAM124B; FAM124B	Q9H5Z6; A6NNC7; Q8NBZ4; Q8TAV7	F124B_HUMAN; F124B_HUMAN; F124B_HUMAN; F124B_HUMAN	ENST00000243806.2, ENST00000389874.3, ENST00000409685.4; ENST00000243806.2, ENST00000389874.3, ENST00000409685.4; ENST00000243806.2, ENST00000389874.3, ENST00000409685.4; ENST00000243806.2, ENST00000389874.3, ENST00000409685.4	ENSP00000243806.2, ENSP00000374524.3, ENSP00000386895.3; ENSP00000243806.2, ENSP00000374524.3, ENSP00000386895.3; ENSP00000243806.2, ENSP00000374524.3, ENSP00000386895.3; ENSP00000243806.2, ENSP00000374524.3, ENSP00000386895.3	ENSG00000124019	chr2	224378698	224402107	-			binding, protein binding	GO:0005488, GO:0005515	0	1	1	42	32	41	1	0	0	114	127	122
ENSG00000277301	ENSG00000277301	lncRNA								chr20	32509959	32520285	+					1	1	0	0	0	1	10	17	9	0	1	0
ENSG00000180834	MAP6D1	protein_coding	MAP6 domain-containing protein 1; MAP6 domain containing 1, MAP6 domain containing 1, isoform CRA_b; MAP6 domain containing 1	MAP6D1; MAP6D1, hCG_1648288; MAP6D1	Q9H9H5; C9JPF8; H7BZQ6	MA6D1_HUMAN; C9JPF8_HUMAN; H7BZQ6_HUMAN	ENST00000318631.8; ENST00000431348.1; ENST00000445426.1	ENSP00000314560.4; ENSP00000388945.1; ENSP00000390816.1	ENSG00000180834	chr3	183815922	183825594	-			microtubule cytoskeleton organization, binding, protein binding, calmodulin binding, intracellular, cell, cytoplasm, Golgi apparatus, Golgi-associated vesicle, cis-Golgi network, cytoskeleton, microtubule, cellular protein modification process, protein lipidation, N-terminal protein lipidation, N-terminal protein palmitoylation, organelle organization, cytoskeleton organization, microtubule-based…	GO:0000226, GO:0005488, GO:0005515, GO:0005516, GO:0005622, GO:0005623, GO:0005737, GO:0005794, GO:0005798, GO:0005801, GO:0005856, GO:0005874, GO:0006464, GO:0006497, GO:0006498, GO:0006500, GO:0006996, GO:0007010, GO:0007017, GO:0007019, GO:0007026, GO:0008017, GO:0008092, GO:0008152, GO:0009058, GO:0009059, GO:0009987, GO:0010639, GO:0012505, GO:0015630, GO:0015631, GO:0016023, GO:0016043, GO:…	7	6	4	7	6	7	1	6	4	2	3	6
ENSG00000165449	SLC16A9	protein_coding	Monocarboxylate transporter 9; Monocarboxylate transporter 9; Monocarboxylate transporter 9	SLC16A9, C10orf36, MCT9; SLC16A9, C10orf36, MCT9; SLC16A9, C10orf36, MCT9	Q7RTY1; Q6ZMI2; Q9UFH8	MOT9_HUMAN; MOT9_HUMAN; MOT9_HUMAN	ENST00000395347.1, ENST00000395348.8; ENST00000395347.1, ENST00000395348.8; ENST00000395347.1, ENST00000395348.8	ENSP00000378756.1, ENSP00000378757.3; ENSP00000378756.1, ENSP00000378757.3; ENSP00000378756.1, ENSP00000378757.3	ENSG00000165449	chr10	59650764	59736002	-			transporter activity, organic acid transmembrane transporter activity, binding, protein binding, cell, plasma membrane, organic acid metabolic process, transport, ion transport, anion transport, monocarboxylic acid transmembrane transporter activity, metabolic process, cellular process, secondary active transmembrane transporter activity, symporter activity, organic anion transport, monocarboxyli…	GO:0005215, GO:0005342, GO:0005488, GO:0005515, GO:0005623, GO:0005886, GO:0006082, GO:0006810, GO:0006811, GO:0006820, GO:0008028, GO:0008152, GO:0009987, GO:0015291, GO:0015293, GO:0015711, GO:0015718, GO:0016020, GO:0016021, GO:0022804, GO:0022857, GO:0022891, GO:0022892, GO:0031224, GO:0044237, GO:0044281, GO:0044425, GO:0044464, GO:0044699, GO:0044710, GO:0044763, GO:0046415, GO:0046942, GO:…	482	528	263	283	344	240	301	145	352	384	164	352
ENSG00000227329	ENSG00000227329	processed_pseudogene								chrX	53164391	53164557	-					0	1	2	2	1	4	0	1	0	0	0	0
ENSG00000272361	ENSG00000272361	lncRNA								chr7	16593626	16594224	-					0	2	5	1	1	3	3	6	2	0	1	1
ENSG00000267890	ENSG00000267890	lncRNA								chr19	50075123	50075902	+					1	1	0	7	5	4	1	0	1	4	4	5
ENSG00000163235	TGFA	protein_coding	Protransforming growth factor alpha; Protransforming growth factor alpha; Protransforming growth factor alpha; Protransforming growth factor alpha; Protransforming growth factor alpha; Protransforming growth factor alpha; Protransforming growth factor alpha; Protransforming growth factor alpha; Protransforming growth factor alpha; Transforming growth factor alpha; Transforming growth factor alpha…	TGFA; TGFA; TGFA; TGFA; TGFA; TGFA; TGFA; TGFA; TGFA; TGFA; TGFA; TGFA; TGFA, hCG_40573; TGFA; TGFA; TGFA	P01135; A8K286; Q15577; Q53SK7; Q9BS56; Q9UEI3; Q9UKM1; Q9UKM2; Q9UKM3; E7EPT6; F8VNR3; Q9UE87; Q15578; Q9UQ91; H0Y6S5; F8WA74	TGFA_HUMAN; TGFA_HUMAN; TGFA_HUMAN; TGFA_HUMAN; TGFA_HUMAN; TGFA_HUMAN; TGFA_HUMAN; TGFA_HUMAN; TGFA_HUMAN; E7EPT6_HUMAN; F8VNR3_HUMAN; Q9UE87_HUMAN; Q15578_HUMAN; Q9UQ91_HUMAN; H0Y6S5_HUMAN; F8WA74_HUMAN	ENST00000295400.11, ENST00000418333.6, ENST00000445399.5; ENST00000295400.11, ENST00000418333.6, ENST00000445399.5; ENST00000295400.11, ENST00000418333.6, ENST00000445399.5; ENST00000295400.11, ENST00000418333.6, ENST00000445399.5; ENST00000295400.11, ENST00000418333.6, ENST00000445399.5; ENST00000295400.11, ENST00000418333.6, ENST00000445399.5; ENST00000295400.11, ENST00000418333.6, ENST00000445…	ENSP00000295400.6, ENSP00000404099.2, ENSP00000387493.1; ENSP00000295400.6, ENSP00000404099.2, ENSP00000387493.1; ENSP00000295400.6, ENSP00000404099.2, ENSP00000387493.1; ENSP00000295400.6, ENSP00000404099.2, ENSP00000387493.1; ENSP00000295400.6, ENSP00000404099.2, ENSP00000387493.1; ENSP00000295400.6, ENSP00000404099.2, ENSP00000387493.1; ENSP00000295400.6, ENSP00000404099.2, ENSP00000387493.1; …	ENSG00000163235	chr2	70447284	70554193	-	Pathways in cancer, Non-small cell lung cancer, EGFR tyrosine kinase inhibitor resistance, ErbB signaling pathway, Glioma, Renal cell carcinoma, Pancreatic cancer, Prostate cancer	hsa05200, hsa05223, hsa01521, hsa04012, hsa05214, hsa05211, hsa05212, hsa05215	Golgi membrane, MAPK cascade, activation of MAPK activity, mitotic cell cycle, nuclear division, regulation of protein phosphorylation, positive regulation of protein phosphorylation, receptor binding, epidermal growth factor receptor binding, binding, protein binding, extracellular region, extracellular space, intracellular, cell, cytoplasm, endoplasmic reticulum, endoplasmic reticulum membrane,…	GO:0000139, GO:0000165, GO:0000187, GO:0000278, GO:0000280, GO:0001932, GO:0001934, GO:0005102, GO:0005154, GO:0005488, GO:0005515, GO:0005576, GO:0005615, GO:0005622, GO:0005623, GO:0005737, GO:0005783, GO:0005789, GO:0005793, GO:0005794, GO:0005886, GO:0005887, GO:0006461, GO:0006464, GO:0006468, GO:0006793, GO:0006796, GO:0006810, GO:0006888, GO:0006900, GO:0006901, GO:0006903, GO:0006996, GO:…	559	584	429	51	26	76	217	60	214	43	70	46
ENSG00000235837	ENSG00000235837	lncRNA								chr7	16695871	16719898	-					12	13	15	14	18	21	9	8	15	6	14	11
ENSG00000249780	ENSG00000249780	processed_pseudogene								chr4	12640298	12640637	-					2	2	4	1	3	4	2	3	5	2	1	3
ENSG00000215244	LINC02649	lncRNA								chr10	6271169	6353827	+					30	26	13	7	7	3	35	13	56	14	18	15
ENSG00000232560	LINC01549	lncRNA	Putative uncharacterized protein encoded by LINC01549	LINC01549, C21orf37	A6NIU2	CU037_HUMAN			ENSG00000232560	chr21	17438821	17450104	+					0	0	0	0	0	0	31	37	20	0	0	0
ENSG00000281406	BLACAT1	protein_coding	BLACAT1 overlapping LEMD1 locus	BLACAT1	A0A494BZU2	A0A494BZU2_HUMAN	ENST00000626538.2, ENST00000629113.2, ENST00000629624.3	ENSP00000499205.1, ENSP00000514412.1, ENSP00000498225.1	ENSG00000281406	chr1	205434885	205457091	-					123	126	83	484	586	629	262	464	344	453	654	387
ENSG00000084628	NKAIN1	protein_coding	Sodium/potassium-transporting ATPase subunit beta-1-interacting protein 1; Sodium/potassium-transporting ATPase subunit beta-1-interacting protein 1; Sodium/potassium-transporting ATPase subunit beta-1-interacting protein 1; Sodium/potassium-transporting ATPase subunit beta-1-interacting protein 1; Sodium/potassium-transporting ATPase subunit beta-1-interacting protein 1; Sodium/potassium-transpo…	NKAIN1, FAM77C; NKAIN1, FAM77C; NKAIN1, FAM77C; NKAIN1, FAM77C; NKAIN1, FAM77C; NKAIN1; NKAIN1	Q4KMZ8; A2VDJ3; B7Z5F5; B7Z5W9; Q9H9M7; H0YDA0; R4GNE2	NKAI1_HUMAN; NKAI1_HUMAN; NKAI1_HUMAN; NKAI1_HUMAN; NKAI1_HUMAN; H0YDA0_HUMAN; R4GNE2_HUMAN	ENST00000373736.7; ENST00000373736.7; ENST00000373736.7; ENST00000373736.7; ENST00000373736.7; ENST00000526106.5; ENST00000530145.1	ENSP00000362841.2; ENSP00000362841.2; ENSP00000362841.2; ENSP00000362841.2; ENSP00000362841.2; ENSP00000433225.1; ENSP00000473611.1	ENSG00000084628	chr1	31179745	31239887	-			regulation of sodium ion transport, binding, protein binding, cell, plasma membrane, transport, ion transport, cation transport, sodium ion transport, regulation of metal ion transport, monovalent inorganic cation transport, membrane, integral component of membrane, enzyme binding, metal ion transport, intrinsic component of membrane, regulation of localization, regulation of ion transport, membr…	GO:0002028, GO:0005488, GO:0005515, GO:0005623, GO:0005886, GO:0006810, GO:0006811, GO:0006812, GO:0006814, GO:0010959, GO:0015672, GO:0016020, GO:0016021, GO:0019899, GO:0030001, GO:0031224, GO:0032879, GO:0043269, GO:0044425, GO:0044464, GO:0050789, GO:0051049, GO:0051117, GO:0051179, GO:0051234, GO:0065007, GO:0071944	568	580	625	843	915	880	489	378	437	675	711	615
ENSG00000139193	CD27	protein_coding	CD27 antigen; CD27 antigen	CD27, TNFRSF7; CD27, TNFRSF7	P26842; B2RDZ0	CD27_HUMAN; CD27_HUMAN	ENST00000266557.4; ENST00000266557.4	ENSP00000266557.3; ENSP00000266557.3	ENSG00000139193	chr12	6444955	6451718	+	Cytokine-cytokine receptor interaction	hsa04060	MAPK cascade, cell activation, regulation of protein phosphorylation, positive regulation of protein phosphorylation, response to molecule of bacterial origin, adaptive immune response, immune effector process, immune system process, leukocyte mediated immunity, lymphocyte mediated immunity, adaptive immune response based on somatic recombination of immune receptors built from immunoglobulin supe…	GO:0000165, GO:0001775, GO:0001932, GO:0001934, GO:0002237, GO:0002250, GO:0002252, GO:0002376, GO:0002443, GO:0002449, GO:0002460, GO:0002520, GO:0002521, GO:0002682, GO:0002684, GO:0002694, GO:0002696, GO:0004857, GO:0004866, GO:0004869, GO:0004871, GO:0004872, GO:0004888, GO:0005031, GO:0005035, GO:0005488, GO:0005515, GO:0005576, GO:0005622, GO:0005623, GO:0005634, GO:0005886, GO:0005887, GO:…	0	0	1	1	0	1	2	2	2	3	4	2
ENSG00000261659	ENSG00000261659	lncRNA								chr16	689001	692554	+					21	41	38	33	48	46	40	42	38	20	32	28
ENSG00000198947	DMD	protein_coding	Dystrophin; Dystrophin; Dystrophin; Dystrophin; Dystrophin; Dystrophin; Dystrophin; Dystrophin; Dystrophin; Dystrophin; Dystrophin; Dystrophin; Dystrophin; Dystrophin; Dystrophin; Dystrophin; Dystrophin; Dystrophin; Dystrophin; Dystrophin; Dystrophin; Dystrophin isoform 4, cDNA FLJ60143, highly similar to Homo sapiens dystrophin, transcript variant Dp140bc, mRNA; Dystrophin; Dystrophin; Dystrophi…	DMD; DMD; DMD; DMD; DMD; DMD; DMD; DMD; DMD; DMD; DMD; DMD; DMD; DMD; DMD; DMD; DMD; DMD; DMD; DMD; DMD; DMD; DMD; DMD; DMD; DMD; DMD; DMD; DMD; DMD; DMD; DMD; DMD; DMD; DMD, dystrophin; DMD; DMD; DMD; DMD; DMD; DMD; DMD; DMD; DMD; DMD; DMD; DMD; DMD; DMD; DMD; DMD; DMD; DMD; DMD; DMD; DMD; DMD; DMD; DMD; DMD; DMD; DMD; DMD; DMD; DMD; DMD; DMD; DMD; DMD; DMD; DMD; DMD; DMD; DMD; DMD; DMD; DMD; DM…	P11532; A1L0U9; E7EQR9; E7EQS5; E7ESB2; E9PDN1; E9PDN5; F5GZY3; F8VX32; Q02295; Q14169; Q14170; Q5JYU0; Q6NSJ9; Q7KZ48; Q8N754; Q9UCW3; Q9UCW4; A0A075B6G3; A0A5H1ZRP8; A0A087WV90; B4DSV7; Q8WYC7; Q8WYC9; Q8WYE0; Q8WYC5; A0A6B9VZT5; Q8WYB7; Q8WYC6; Q8WYD9; Q9UPB5; L8E939; Q8WYD0; L8ECA9; Q8WTT4; Q8WYE2; Q8WYE9; A0A7D5DCA8; Q8TCV2; Q8WYD3; Q16484; Q8WYC3; Q8WYC4; Q8WYC8; Q8WYF4; Q7KZ40; Q8WTQ2; Q8W…	DMD_HUMAN; DMD_HUMAN; DMD_HUMAN; DMD_HUMAN; DMD_HUMAN; DMD_HUMAN; DMD_HUMAN; DMD_HUMAN; DMD_HUMAN; DMD_HUMAN; DMD_HUMAN; DMD_HUMAN; DMD_HUMAN; DMD_HUMAN; DMD_HUMAN; DMD_HUMAN; DMD_HUMAN; DMD_HUMAN; A0A075B6G3_HUMAN; A0A5H1ZRP8_HUMAN; A0A087WV90_HUMAN; B4DSV7_HUMAN; Q8WYC7_HUMAN; Q8WYC9_HUMAN; Q8WYE0_HUMAN; Q8WYC5_HUMAN; A0A6B9VZT5_HUMAN; Q8WYB7_HUMAN; Q8WYC6_HUMAN; Q8WYD9_HUMAN; Q9UPB5_HUMAN; L8E…	ENST00000361471.8, ENST00000378680.6, ENST00000378702.8, ENST00000378723.7, ENST00000682600.1; ENST00000361471.8, ENST00000378680.6, ENST00000378702.8, ENST00000378723.7, ENST00000682600.1; ENST00000361471.8, ENST00000378680.6, ENST00000378702.8, ENST00000378723.7, ENST00000682600.1; ENST00000361471.8, ENST00000378680.6, ENST00000378702.8, ENST00000378723.7, ENST00000682600.1; ENST00000361471.8, …	ENSP00000354464.4, ENSP00000367951.2, ENSP00000367974.4, ENSP00000367997.3, ENSP00000507640.1; ENSP00000354464.4, ENSP00000367951.2, ENSP00000367974.4, ENSP00000367997.3, ENSP00000507640.1; ENSP00000354464.4, ENSP00000367951.2, ENSP00000367974.4, ENSP00000367997.3, ENSP00000507640.1; ENSP00000354464.4, ENSP00000367951.2, ENSP00000367974.4, ENSP00000367997.3, ENSP00000507640.1; ENSP00000354464.4, …	ENSG00000198947	chrX	31097677	33339609	-	Viral myocarditis, Dilated cardiomyopathy, Hypertrophic cardiomyopathy (HCM), Arrhythmogenic right ventricular cardiomyopathy (ARVC)	hsa05416, hsa05414, hsa05410, hsa05412	cell morphogenesis, action potential, regulation of protein phosphorylation, negative regulation of protein phosphorylation, glycoprotein binding, regulation of heart rate, regulation of sodium ion transport, dystroglycan binding, system process, skeletal muscle contraction, muscle system process, circulatory system process, heart process, actin binding, structural molecule activity, structural c…	GO:0000902, GO:0001508, GO:0001932, GO:0001933, GO:0001948, GO:0002027, GO:0002028, GO:0002162, GO:0003008, GO:0003009, GO:0003012, GO:0003013, GO:0003015, GO:0003779, GO:0005198, GO:0005200, GO:0005488, GO:0005515, GO:0005622, GO:0005623, GO:0005634, GO:0005737, GO:0005829, GO:0005856, GO:0005886, GO:0006461, GO:0006464, GO:0006468, GO:0006518, GO:0006793, GO:0006796, GO:0006807, GO:0006810, GO:…	436	504	214	466	477	394	264	197	270	569	466	452
ENSG00000219395	HSPA8P15	processed_pseudogene								chr6	151411259	151413945	-					5	17	7	6	1	2	11	9	8	3	3	8
ENSG00000149294	NCAM1	protein_coding	Neural cell adhesion molecule 1; Neural cell adhesion molecule 1; Neural cell adhesion molecule 1; Neural cell adhesion molecule 1; Neural cell adhesion molecule 1; Neural cell adhesion molecule 1; Neural cell adhesion molecule 1; Neural cell adhesion molecule 1; Neural cell adhesion molecule 1; Neural cell adhesion molecule 1; Neural cell adhesion molecule 1; Neural cell adhesion molecule 1; Neu…	NCAM1, NCAM; NCAM1, NCAM; NCAM1, NCAM; NCAM1, NCAM; NCAM1, NCAM; NCAM1, NCAM; NCAM1, NCAM; NCAM1, NCAM; NCAM1, NCAM; NCAM1, NCAM; NCAM1, NCAM; NCAM1; NCAM1; NCAM1; NCAM1; NCAM1; NCAM1; NCAM1; NCAM1; NCAM1; NCAM1; NCAM1; NCAM1; NCAM1; NCAM1; NCAM1; NCAM1; NCAM1	P13591; A8K8T8; P13592; P13593; Q05C58; Q15829; Q16180; Q16209; Q59FL7; Q86X47; Q96CJ3; A0A087WTF6; A0A087WX77; H7BYX6; A0A087WTE4; A0A087WVU1; A0A087WWD4; A0A087WV75; L8EBH1; L8ECP3; A0A087WTR3; A0A0C4DGS4; A0A087WZS4; A0A0D9SF30; A0A0D9SF98; A0A087WWJ5; A0A087X1V2; A0A087WVD0	NCAM1_HUMAN; NCAM1_HUMAN; NCAM1_HUMAN; NCAM1_HUMAN; NCAM1_HUMAN; NCAM1_HUMAN; NCAM1_HUMAN; NCAM1_HUMAN; NCAM1_HUMAN; NCAM1_HUMAN; NCAM1_HUMAN; A0A087WTF6_HUMAN; A0A087WX77_HUMAN; H7BYX6_HUMAN; A0A087WTE4_HUMAN; A0A087WVU1_HUMAN; A0A087WWD4_HUMAN; A0A087WV75_HUMAN; L8EBH1_HUMAN; L8ECP3_HUMAN; A0A087WTR3_HUMAN; A0A0C4DGS4_HUMAN; A0A087WZS4_HUMAN; A0A0D9SF30_HUMAN; A0A0D9SF98_HUMAN; A0A087WWJ5_HUMAN…	ENST00000316851.12, ENST00000529356.5, ENST00000531044.5, ENST00000621128.4, ENST00000621850.4; ENST00000316851.12, ENST00000529356.5, ENST00000531044.5, ENST00000621128.4, ENST00000621850.4; ENST00000316851.12, ENST00000529356.5, ENST00000531044.5, ENST00000621128.4, ENST00000621850.4; ENST00000316851.12, ENST00000529356.5, ENST00000531044.5, ENST00000621128.4, ENST00000621850.4; ENST00000316851…	ENSP00000318472.8, ENSP00000482205.1, ENSP00000484943.1, ENSP00000481083.1, ENSP00000480774.1; ENSP00000318472.8, ENSP00000482205.1, ENSP00000484943.1, ENSP00000481083.1, ENSP00000480774.1; ENSP00000318472.8, ENSP00000482205.1, ENSP00000484943.1, ENSP00000481083.1, ENSP00000480774.1; ENSP00000318472.8, ENSP00000482205.1, ENSP00000484943.1, ENSP00000481083.1, ENSP00000480774.1; ENSP00000318472.8, …	ENSG00000149294	chr11	112961247	113278436	+	Cell adhesion molecules (CAMs), Prion diseases	hsa04514, hsa05020	Golgi membrane, MAPK cascade, cell morphogenesis, cell morphogenesis involved in differentiation, virus receptor activity, immune system process, receptor activity, guanyl-nucleotide exchange factor activity, Ras guanyl-nucleotide exchange factor activity, binding, protein binding, extracellular region, intracellular, cell, cytoplasm, Golgi apparatus, plasma membrane, cellular protein modificatio…	GO:0000139, GO:0000165, GO:0000902, GO:0000904, GO:0001618, GO:0002376, GO:0004872, GO:0005085, GO:0005088, GO:0005488, GO:0005515, GO:0005576, GO:0005622, GO:0005623, GO:0005737, GO:0005794, GO:0005886, GO:0006464, GO:0006468, GO:0006793, GO:0006796, GO:0006928, GO:0006935, GO:0006950, GO:0006952, GO:0006955, GO:0007154, GO:0007155, GO:0007165, GO:0007166, GO:0007267, GO:0007268, GO:0007275, GO:…	310	519	1113	277	249	369	1365	991	1139	100	106	98
ENSG00000259666	LINGO1-AS1	lncRNA								chr15	77641764	77652292	+					0	0	0	5	3	1	5	2	9	3	6	3
ENSG00000252452	RNU6-107P	snRNA								chr2	232782665	232782766	+					0	0	0	0	0	0	0	0	0	0	5	1
ENSG00000185236	RAB11B	protein_coding	Ras-related protein Rab-11B; Ras-related protein Rab-11B; Ras-related protein Rab-11B; Ras-related protein Rab-11B; Ras-related protein Rab-11B; Ras-related protein Rab-11B; Ras-related protein Rab-11B; Ras-related protein Rab-11B; Ras-related protein Rab-11B; Ras-related protein Rab-11B; RAB11B, member RAS oncogene family; RAB11B, member RAS oncogene family	RAB11B, YPT3; RAB11B, YPT3; RAB11B, YPT3; RAB11B, YPT3; RAB11B, YPT3; RAB11B, YPT3; RAB11B, YPT3; RAB11B, YPT3; RAB11B, YPT3; RAB11B, YPT3; RAB11B; RAB11B	Q15907; A5YM50; B2R7I4; B4DMK0; D6W671; Q2YDT2; Q5U0I1; Q6FHR0; Q6FI42; Q8NI07; M0R2D0; M0R377	RB11B_HUMAN; RB11B_HUMAN; RB11B_HUMAN; RB11B_HUMAN; RB11B_HUMAN; RB11B_HUMAN; RB11B_HUMAN; RB11B_HUMAN; RB11B_HUMAN; RB11B_HUMAN; M0R2D0_HUMAN; M0R377_HUMAN	ENST00000328024.11, ENST00000594216.1; ENST00000328024.11, ENST00000594216.1; ENST00000328024.11, ENST00000594216.1; ENST00000328024.11, ENST00000594216.1; ENST00000328024.11, ENST00000594216.1; ENST00000328024.11, ENST00000594216.1; ENST00000328024.11, ENST00000594216.1; ENST00000328024.11, ENST00000594216.1; ENST00000328024.11, ENST00000594216.1; ENST00000328024.11, ENST00000594216.1; ENST00000…	ENSP00000333547.5, ENSP00000471148.1; ENSP00000333547.5, ENSP00000471148.1; ENSP00000333547.5, ENSP00000471148.1; ENSP00000333547.5, ENSP00000471148.1; ENSP00000333547.5, ENSP00000471148.1; ENSP00000333547.5, ENSP00000471148.1; ENSP00000333547.5, ENSP00000471148.1; ENSP00000333547.5, ENSP00000471148.1; ENSP00000333547.5, ENSP00000471148.1; ENSP00000333547.5, ENSP00000471148.1; ENSP00000472473.1; …	ENSG00000185236	chr19	8389981	8404434	+	AMPK signaling pathway, Endocytosis, Vasopressin-regulated water reabsorption	hsa04152, hsa04144, hsa04962	transition metal ion transport, nucleotide binding, cellular glucose homeostasis, receptor recycling, nucleoside binding, purine nucleoside binding, peptide secretion, catalytic activity, GTPase activity, binding, protein binding, GTP binding, extracellular region, intracellular, cell, cytoplasm, mitochondrion, endosome, vacuole, vacuolar membrane, microtubule organizing center, cytoskeleton, pla…	GO:0000041, GO:0000166, GO:0001678, GO:0001881, GO:0001882, GO:0001883, GO:0002790, GO:0003824, GO:0003924, GO:0005488, GO:0005515, GO:0005525, GO:0005576, GO:0005622, GO:0005623, GO:0005737, GO:0005739, GO:0005768, GO:0005773, GO:0005774, GO:0005815, GO:0005856, GO:0005886, GO:0006810, GO:0006811, GO:0006812, GO:0006820, GO:0006826, GO:0006887, GO:0007034, GO:0007154, GO:0007165, GO:0007264, GO:…	658	666	597	664	702	722	623	631	615	599	598	525
ENSG00000247287	PRKCH-AS1	lncRNA								chr14	61294909	61322838	-					0	0	0	3	0	1	0	0	0	3	1	3
ENSG00000265972	TXNIP	protein_coding	Thioredoxin-interacting protein; Thioredoxin-interacting protein; Thioredoxin-interacting protein; Thioredoxin-interacting protein; Thioredoxin-interacting protein; Alternative protein TXNIP; Thioredoxin interacting protein	TXNIP, VDUP1; TXNIP, VDUP1; TXNIP, VDUP1; TXNIP, VDUP1; TXNIP, VDUP1; TXNIP; TXNIP, RP11-315I20.4-002	Q9H3M7; B4E3D3; Q16226; Q6PML0; Q9BXG9; L8E7V6; B1ALI9	TXNIP_HUMAN; TXNIP_HUMAN; TXNIP_HUMAN; TXNIP_HUMAN; TXNIP_HUMAN; L8E7V6_HUMAN; B1ALI9_HUMAN	ENST00000425134.2, ENST00000582401.6; ENST00000425134.2, ENST00000582401.6; ENST00000425134.2, ENST00000582401.6; ENST00000425134.2, ENST00000582401.6; ENST00000425134.2, ENST00000582401.6;	ENSP00000396322.2, ENSP00000462521.1; ENSP00000396322.2, ENSP00000462521.1; ENSP00000396322.2, ENSP00000462521.1; ENSP00000396322.2, ENSP00000462521.1; ENSP00000396322.2, ENSP00000462521.1;	ENSG00000265972	chr1	145992435	145996579	-			negative regulation of transcription from RNA polymerase II promoter, response to reactive oxygen species, response to tumor cell, enzyme inhibitor activity, binding, protein binding, intracellular, cell, nucleus, cytoplasm, mitochondrion, mitochondrial envelope, mitochondrial intermembrane space, cytosol, nucleobase-containing compound metabolic process, transcription, DNA-templated, regulation …	GO:0000122, GO:0000302, GO:0002347, GO:0004857, GO:0005488, GO:0005515, GO:0005622, GO:0005623, GO:0005634, GO:0005737, GO:0005739, GO:0005740, GO:0005758, GO:0005829, GO:0006139, GO:0006351, GO:0006355, GO:0006357, GO:0006366, GO:0006605, GO:0006606, GO:0006725, GO:0006807, GO:0006810, GO:0006886, GO:0006913, GO:0006915, GO:0006950, GO:0006979, GO:0007049, GO:0007154, GO:0007165, GO:0007166, GO:…	54	55	105	55	34	33	355	458	215	820	332	737
ENSG00000291209	ENSG00000291209	lncRNA								chr17	46978481	47049145	+					1	0	0	2	2	0	0	0	0	1	0	1
ENSG00000131732	ZCCHC9	protein_coding	Zinc finger CCHC domain-containing protein 9; Zinc finger CCHC domain-containing protein 9; Zinc finger CCHC domain-containing protein 9	ZCCHC9; ZCCHC9; ZCCHC9	Q8N567; B2RAE7; Q9H027	ZCHC9_HUMAN; ZCHC9_HUMAN; ZCHC9_HUMAN	ENST00000254037.6, ENST00000380199.9, ENST00000407610.8, ENST00000438268.2; ENST00000254037.6, ENST00000380199.9, ENST00000407610.8, ENST00000438268.2; ENST00000254037.6, ENST00000380199.9, ENST00000407610.8, ENST00000438268.2	ENSP00000254037.2, ENSP00000369546.5, ENSP00000385047.3, ENSP00000412637.2; ENSP00000254037.2, ENSP00000369546.5, ENSP00000385047.3, ENSP00000412637.2; ENSP00000254037.2, ENSP00000369546.5, ENSP00000385047.3, ENSP00000412637.2	ENSG00000131732	chr5	81301587	81313297	+			nucleic acid binding, RNA binding, binding, intracellular, cell, nucleus, nucleolus, nucleobase-containing compound metabolic process, transcription, DNA-templated, cellular aromatic compound metabolic process, phosphorus metabolic process, phosphate-containing compound metabolic process, nitrogen compound metabolic process, metabolic process, zinc ion binding, biosynthetic process, macromolecule…	GO:0003676, GO:0003723, GO:0005488, GO:0005622, GO:0005623, GO:0005634, GO:0005730, GO:0006139, GO:0006351, GO:0006725, GO:0006793, GO:0006796, GO:0006807, GO:0008152, GO:0008270, GO:0009058, GO:0009059, GO:0009892, GO:0009987, GO:0010467, GO:0010563, GO:0010921, GO:0010923, GO:0016070, GO:0016311, GO:0018130, GO:0019220, GO:0019222, GO:0019438, GO:0031323, GO:0031324, GO:0031974, GO:0031981, GO:…	475	473	443	400	413	381	459	475	502	418	419	431
ENSG00000072134	EPN2	protein_coding	Epsin-2; Epsin-2; Epsin-2; Epsin-2; Epsin-2; Epsin-2; Epsin-2; Epsin-2; Epsin 2; Epsin 2; EPN2 protein; Epsin 2; Epsin 2; Epsin 2; Epsin 2; Epsin 2; Epsin 2; Epsin 2; Epsin 2; Epsin 2; Epsin 2; Epsin 2	EPN2, KIAA1065; EPN2, KIAA1065; EPN2, KIAA1065; EPN2, KIAA1065; EPN2, KIAA1065; EPN2, KIAA1065; EPN2, KIAA1065; EPN2, KIAA1065; EPN2; EPN2; EPN2; EPN2; EPN2; EPN2; EPN2; EPN2; EPN2; EPN2; EPN2; EPN2; EPN2; EPN2	O95208; A8MTV8; B3KRX8; E9PBC2; O95207; Q52LD0; Q9H7Z2; Q9UPT7; E9PBC1; J3QQJ8; Q6NSL9; J3QKL8; J3KSR0; I3L2H1; J3KSF8; I3L356; J3KSA6; J3QLN2; J3KTF6; J3KSC7; F6PQP6; I3L2B2	EPN2_HUMAN; EPN2_HUMAN; EPN2_HUMAN; EPN2_HUMAN; EPN2_HUMAN; EPN2_HUMAN; EPN2_HUMAN; EPN2_HUMAN; E9PBC1_HUMAN; J3QQJ8_HUMAN; Q6NSL9_HUMAN; J3QKL8_HUMAN; J3KSR0_HUMAN; I3L2H1_HUMAN; J3KSF8_HUMAN; I3L356_HUMAN; J3KSA6_HUMAN; J3QLN2_HUMAN; J3KTF6_HUMAN; J3KSC7_HUMAN; F6PQP6_HUMAN; I3L2B2_HUMAN	ENST00000314728.10, ENST00000347697.6, ENST00000395618.7, ENST00000395620.6; ENST00000314728.10, ENST00000347697.6, ENST00000395618.7, ENST00000395620.6; ENST00000314728.10, ENST00000347697.6, ENST00000395618.7, ENST00000395620.6; ENST00000314728.10, ENST00000347697.6, ENST00000395618.7, ENST00000395620.6; ENST00000314728.10, ENST00000347697.6, ENST00000395618.7, ENST00000395620.6; ENST0000031472…	ENSP00000320543.5, ENSP00000261495.3, ENSP00000378980.3, ENSP00000378982.2; ENSP00000320543.5, ENSP00000261495.3, ENSP00000378980.3, ENSP00000378982.2; ENSP00000320543.5, ENSP00000261495.3, ENSP00000378980.3, ENSP00000378982.2; ENSP00000320543.5, ENSP00000261495.3, ENSP00000378980.3, ENSP00000378982.2; ENSP00000320543.5, ENSP00000261495.3, ENSP00000378980.3, ENSP00000378982.2; ENSP00000320543.5, …	ENSG00000072134	chr17	19215615	19336715	+	Endocytosis	hsa04144	binding, protein binding, intracellular, cell, nucleus, nucleoplasm, cytoplasm, Golgi apparatus, transport, endocytosis, lipid binding, cellular process, endomembrane system, vesicle membrane, membrane, cytoplasmic, membrane-bounded vesicle, cellular component organization, vesicle-mediated transport, regulation of endocytosis, membrane coat, clathrin coat, vesicle coat, clathrin vesicle coat, cl…	GO:0005488, GO:0005515, GO:0005622, GO:0005623, GO:0005634, GO:0005654, GO:0005737, GO:0005794, GO:0006810, GO:0006897, GO:0008289, GO:0009987, GO:0012505, GO:0012506, GO:0016020, GO:0016023, GO:0016043, GO:0016192, GO:0030100, GO:0030117, GO:0030118, GO:0030120, GO:0030125, GO:0030128, GO:0030135, GO:0030136, GO:0030139, GO:0030659, GO:0030662, GO:0030665, GO:0030666, GO:0030669, GO:0031090, GO:…	989	960	871	814	752	746	832	692	858	805	821	787
ENSG00000240096	ENSG00000240096	processed_pseudogene								chr14	93223598	93224139	-					5	0	0	1	1	1	1	2	2	0	0	1
ENSG00000135913	USP37	protein_coding	Ubiquitin carboxyl-terminal hydrolase 37; Ubiquitin carboxyl-terminal hydrolase 37; Ubiquitin carboxyl-terminal hydrolase 37; Ubiquitin carboxyl-terminal hydrolase 37; Ubiquitin carboxyl-terminal hydrolase 37; Ubiquitin carboxyl-terminal hydrolase 37; Ubiquitin carboxyl-terminal hydrolase 37; Ubiquitin carboxyl-terminal hydrolase 37; Ubiquitin carboxyl-terminal hydrolase 37; ubiquitinyl hydrolase…	USP37, KIAA1594; USP37, KIAA1594; USP37, KIAA1594; USP37, KIAA1594; USP37, KIAA1594; USP37, KIAA1594; USP37, KIAA1594; USP37, KIAA1594; USP37, KIAA1594; USP37	Q86T82; A2RUQ8; B7ZM38; B7ZM41; E9PHL3; Q2KHT2; Q53S10; Q7Z3A5; Q9HCH8; Q86W68	UBP37_HUMAN; UBP37_HUMAN; UBP37_HUMAN; UBP37_HUMAN; UBP37_HUMAN; UBP37_HUMAN; UBP37_HUMAN; UBP37_HUMAN; UBP37_HUMAN; Q86W68_HUMAN	ENST00000258399.8, ENST00000415516.5, ENST00000418019.5, ENST00000454775.5; ENST00000258399.8, ENST00000415516.5, ENST00000418019.5, ENST00000454775.5; ENST00000258399.8, ENST00000415516.5, ENST00000418019.5, ENST00000454775.5; ENST00000258399.8, ENST00000415516.5, ENST00000418019.5, ENST00000454775.5; ENST00000258399.8, ENST00000415516.5, ENST00000418019.5, ENST00000454775.5; ENST00000258399.8, …	ENSP00000258399.3, ENSP00000400902.1, ENSP00000396585.1, ENSP00000393662.1; ENSP00000258399.3, ENSP00000400902.1, ENSP00000396585.1, ENSP00000393662.1; ENSP00000258399.3, ENSP00000400902.1, ENSP00000396585.1, ENSP00000393662.1; ENSP00000258399.3, ENSP00000400902.1, ENSP00000396585.1, ENSP00000393662.1; ENSP00000258399.3, ENSP00000400902.1, ENSP00000396585.1, ENSP00000393662.1; ENSP00000258399.3, …	ENSG00000135913	chr2	218450251	218568351	-			G1/S transition of mitotic cell cycle, mitotic cell cycle, nuclear division, catalytic activity, endopeptidase activity, cysteine-type endopeptidase activity, thiol-dependent ubiquitin-specific protease activity, binding, protein binding, intracellular, cell, nucleus, cellular protein modification process, proteolysis, ubiquitin-dependent protein catabolic process, organelle organization, cell cy…	GO:0000082, GO:0000278, GO:0000280, GO:0003824, GO:0004175, GO:0004197, GO:0004843, GO:0005488, GO:0005515, GO:0005622, GO:0005623, GO:0005634, GO:0006464, GO:0006508, GO:0006511, GO:0006996, GO:0007049, GO:0007067, GO:0008152, GO:0008233, GO:0008234, GO:0009056, GO:0009057, GO:0009987, GO:0016043, GO:0016579, GO:0016787, GO:0019538, GO:0019783, GO:0019899, GO:0019900, GO:0019901, GO:0019941, GO:…	1044	1093	1060	803	737	779	863	749	942	843	812	861
ENSG00000149179	CSTPP1	protein_coding	Centriolar satellite-associated tubulin polyglutamylase complex regulator 1; Centriolar satellite-associated tubulin polyglutamylase complex regulator 1; Centriolar satellite-associated tubulin polyglutamylase complex regulator 1; Centriolar satellite-associated tubulin polyglutamylase complex regulator 1; Centriolar satellite-associated tubulin polyglutamylase complex regulator 1; Centriolar sat…	CSTPP1, C11orf49; CSTPP1, C11orf49; CSTPP1, C11orf49; CSTPP1, C11orf49; CSTPP1, C11orf49; CSTPP1, C11orf49; CSTPP1, C11orf49; CSTPP1; CSTPP1; CSTPP1; CSTPP1; CSTPP1; CSTPP1	Q9H6J7; D3DQQ8; E9PAX7; Q7L077; Q96CS8; Q9BQH4; Q9BUW5; E9PQA0; E9PQS2; E9PI28; H0YDJ0; E9PI12; H0YDE7	CSTP1_HUMAN; CSTP1_HUMAN; CSTP1_HUMAN; CSTP1_HUMAN; CSTP1_HUMAN; CSTP1_HUMAN; CSTP1_HUMAN; E9PQA0_HUMAN; E9PQS2_HUMAN; E9PI28_HUMAN; H0YDJ0_HUMAN; E9PI12_HUMAN; H0YDE7_HUMAN	ENST00000278460.12, ENST00000378615.7, ENST00000378618.6, ENST00000395460.6; ENST00000278460.12, ENST00000378615.7, ENST00000378618.6, ENST00000395460.6; ENST00000278460.12, ENST00000378615.7, ENST00000378618.6, ENST00000395460.6; ENST00000278460.12, ENST00000378615.7, ENST00000378618.6, ENST00000395460.6; ENST00000278460.12, ENST00000378615.7, ENST00000378618.6, ENST00000395460.6; ENST0000027846…	ENSP00000278460.8, ENSP00000367878.3, ENSP00000367881.2, ENSP00000378844.2; ENSP00000278460.8, ENSP00000367878.3, ENSP00000367881.2, ENSP00000378844.2; ENSP00000278460.8, ENSP00000367878.3, ENSP00000367881.2, ENSP00000378844.2; ENSP00000278460.8, ENSP00000367878.3, ENSP00000367881.2, ENSP00000378844.2; ENSP00000278460.8, ENSP00000367878.3, ENSP00000367881.2, ENSP00000378844.2; ENSP00000278460.8, …	ENSG00000149179	chr11	46936689	47164385	+			binding, protein binding, intracellular, cell, nucleus, nucleoplasm, membrane-enclosed lumen, nuclear lumen, organelle, membrane-bounded organelle, intracellular organelle, intracellular membrane-bounded organelle, organelle lumen, organelle part, intracellular part, nuclear part, intracellular organelle part, cell part, intracellular organelle lumen	GO:0005488, GO:0005515, GO:0005622, GO:0005623, GO:0005634, GO:0005654, GO:0031974, GO:0031981, GO:0043226, GO:0043227, GO:0043229, GO:0043231, GO:0043233, GO:0044422, GO:0044424, GO:0044428, GO:0044446, GO:0044464, GO:0070013	344	329	321	322	307	316	314	367	306	240	284	234
ENSG00000251661	ENSG00000251661	lncRNA								chr11	318640	325631	+					13	9	13	3	3	9	34	44	25	1	5	7
ENSG00000234537	ENSG00000234537	unprocessed_pseudogene								chr9	92132398	92138629	+					2	1	1	5	6	6	8	5	6	21	13	21
ENSG00000132837	DMGDH	protein_coding	Dimethylglycine dehydrogenase, mitochondrial; Dimethylglycine dehydrogenase, mitochondrial; Dimethylglycine dehydrogenase, mitochondrial; Dimethylglycine dehydrogenase; Dimethylglycine dehydrogenase; Dimethylglycine dehydrogenase; DMGDH protein, Dimethylglycine dehydrogenase	DMGDH; DMGDH; DMGDH; DMGDH; DMGDH; DMGDH; DMGDH	Q9UI17; B2RBN0; B4E1J9; E5RGI4; E5RG50; E5RK15; Q8TCC6	M2GD_HUMAN; M2GD_HUMAN; M2GD_HUMAN; E5RGI4_HUMAN; E5RG50_HUMAN; E5RK15_HUMAN; Q8TCC6_HUMAN	ENST00000255189.8; ENST00000255189.8; ENST00000255189.8; ENST00000521052.5, ENST00000524206.1; ENST00000518477.5; ENST00000517853.5; ENST00000523732.1	ENSP00000255189.3; ENSP00000255189.3; ENSP00000255189.3; ENSP00000430133.1, ENSP00000428092.1; ENSP00000427834.1; ENSP00000428995.1; ENSP00000430972.1	ENSG00000132837	chr5	78997564	79236038	-	Metabolic pathways, Glycine, serine and threonine metabolism	hsa01100, hsa00260	nucleic acid binding, RNA binding, catalytic activity, binding, intracellular, cell, cytoplasm, mitochondrion, mitochondrial matrix, organic acid metabolic process, cellular amino acid metabolic process, glycine metabolic process, cellular biogenic amine metabolic process, amino-acid betaine metabolic process, amino-acid betaine catabolic process, nitrogen compound metabolic process, metabolic pr…	GO:0003676, GO:0003723, GO:0003824, GO:0005488, GO:0005622, GO:0005623, GO:0005737, GO:0005739, GO:0005759, GO:0006082, GO:0006520, GO:0006544, GO:0006576, GO:0006577, GO:0006579, GO:0006807, GO:0008152, GO:0009055, GO:0009056, GO:0009069, GO:0009308, GO:0009310, GO:0009987, GO:0016491, GO:0016645, GO:0019695, GO:0019752, GO:0031974, GO:0034641, GO:0042402, GO:0042426, GO:0043226, GO:0043227, GO:…	11	24	19	7	9	7	7	2	2	11	8	10
ENSG00000289401	ENSG00000289401	lncRNA								chr12	120572901	120573600	+					4	8	5	2	2	1	9	4	7	6	5	6
ENSG00000113916	BCL6	protein_coding	B-cell lymphoma 6 protein; B-cell lymphoma 6 protein; B-cell lymphoma 6 protein; B-cell lymphoma 6 protein; BCL6 protein; BCL6 protein; BCL6 protein; B-cell lymphoma 6 protein; BCL6 transcription repressor; BCL6 transcription repressor; BCL6 transcription repressor; B-cell CLL/lymphoma 6; Zinc finger transcription factor BCL6S	BCL6, BCL5, LAZ3, ZBTB27, ZNF51; BCL6, BCL5, LAZ3, ZBTB27, ZNF51; BCL6, BCL5, LAZ3, ZBTB27, ZNF51; BCL6, BCL5, LAZ3, ZBTB27, ZNF51; BCL6; BCL6; BCL6; BCL6; BCL6; BCL6; BCL6; BCL6; BCL6	P41182; A7E241; B8PSA7; D3DNV5; A0N7C7; A0N7C6; Q16413; A0A510GDE0; A0A0C4DH53; C9JL16; C9JCS5; A5PL18; B5B0A5	BCL6_HUMAN; BCL6_HUMAN; BCL6_HUMAN; BCL6_HUMAN; A0N7C7_HUMAN; A0N7C6_HUMAN; Q16413_HUMAN; A0A510GDE0_HUMAN; A0A0C4DH53_HUMAN; C9JL16_HUMAN; C9JCS5_HUMAN; A5PL18_HUMAN; B5B0A5_HUMAN	ENST00000232014.8, ENST00000406870.7, ENST00000450123.6, ENST00000621333.4; ENST00000232014.8, ENST00000406870.7, ENST00000450123.6, ENST00000621333.4; ENST00000232014.8, ENST00000406870.7, ENST00000450123.6, ENST00000621333.4; ENST00000232014.8, ENST00000406870.7, ENST00000450123.6, ENST00000621333.4; ; ; ENST00000419510.6; ENST00000438077.1; ENST00000430339.5;	ENSP00000232014.4, ENSP00000384371.2, ENSP00000413122.2, ENSP00000479784.1; ENSP00000232014.4, ENSP00000384371.2, ENSP00000413122.2, ENSP00000479784.1; ENSP00000232014.4, ENSP00000384371.2, ENSP00000413122.2, ENSP00000479784.1; ENSP00000232014.4, ENSP00000384371.2, ENSP00000413122.2, ENSP00000479784.1; ; ; ENSP00000398014.2; ENSP00000414455.1; ENSP00000415574.1;	ENSG00000113916	chr3	187721377	187745725	-	Transcriptional misregulation in cancer, FoxO signaling pathway	hsa05202, hsa04068	reproduction, regulation of DNA recombination, protein import into nucleus, translocation, negative regulation of transcription from RNA polymerase II promoter, cell morphogenesis, regulatory region DNA binding, transcription regulatory region sequence-specific DNA binding, RNA polymerase II regulatory region sequence-specific DNA binding, RNA polymerase II transcription factor activity, sequence…	GO:0000003, GO:0000018, GO:0000060, GO:0000122, GO:0000902, GO:0000975, GO:0000976, GO:0000977, GO:0000981, GO:0001012, GO:0001067, GO:0001071, GO:0001161, GO:0001227, GO:0001558, GO:0001775, GO:0001783, GO:0001816, GO:0001817, GO:0001818, GO:0001952, GO:0001953, GO:0002200, GO:0002204, GO:0002208, GO:0002250, GO:0002252, GO:0002262, GO:0002263, GO:0002285, GO:0002286, GO:0002287, GO:0002292, GO:…	64	67	72	214	168	174	65	36	48	464	521	427
ENSG00000241932	RPL35AP34	processed_pseudogene								chr16	12881170	12881493	+					0	0	0	3	1	0	0	1	2	1	1	1
ENSG00000138834	MAPK8IP3	protein_coding	C-Jun-amino-terminal kinase-interacting protein 3; C-Jun-amino-terminal kinase-interacting protein 3; C-Jun-amino-terminal kinase-interacting protein 3; C-Jun-amino-terminal kinase-interacting protein 3; C-Jun-amino-terminal kinase-interacting protein 3; C-Jun-amino-terminal kinase-interacting protein 3; C-Jun-amino-terminal kinase-interacting protein 3; Mitogen-activated protein kinase 8 interac…	MAPK8IP3, JIP3, KIAA1066; MAPK8IP3, JIP3, KIAA1066; MAPK8IP3, JIP3, KIAA1066; MAPK8IP3, JIP3, KIAA1066; MAPK8IP3, JIP3, KIAA1066; MAPK8IP3, JIP3, KIAA1066; MAPK8IP3, JIP3, KIAA1066; MAPK8IP3; MAPK8IP3; MAPK8IP3; MAPK8IP3; MAPK8IP3; MAPK8IP3; MAPK8IP3	Q9UPT6; A2A2B3; A7E2B3; Q96RY4; Q9H4I4; Q9H7P1; Q9NUG0; E9PFH7; A0A087WYG2; H3BN91; A0A8I5KWZ2; G1UI24; A0A669KB35; B7ZMF3	JIP3_HUMAN; JIP3_HUMAN; JIP3_HUMAN; JIP3_HUMAN; JIP3_HUMAN; JIP3_HUMAN; JIP3_HUMAN; E9PFH7_HUMAN; A0A087WYG2_HUMAN; H3BN91_HUMAN; A0A8I5KWZ2_HUMAN; G1UI24_HUMAN; A0A669KB35_HUMAN; B7ZMF3_HUMAN	ENST00000250894.8; ENST00000250894.8; ENST00000250894.8; ENST00000250894.8; ENST00000250894.8; ENST00000250894.8; ENST00000250894.8; ENST00000356010.9; ENST00000610761.2; ENST00000567849.1; ENST00000685565.1; ENST00000673691.1;	ENSP00000250894.4; ENSP00000250894.4; ENSP00000250894.4; ENSP00000250894.4; ENSP00000250894.4; ENSP00000250894.4; ENSP00000250894.4; ENSP00000348290.5; ENSP00000481780.1; ENSP00000454739.1; ENSP00000508465.1; ENSP00000501096.1;	ENSG00000138834	chr16	1706166	1770351	+	MAPK signaling pathway	hsa04010	Golgi membrane, MAPK cascade, activation of MAPK activity, cell morphogenesis, cell morphogenesis involved in differentiation, in utero embryonic development, regulation of protein phosphorylation, positive regulation of protein phosphorylation, MAP-kinase scaffold activity, structural molecule activity, binding, protein binding, intracellular, cell, cytoplasm, endoplasmic reticulum, smooth endop…	GO:0000139, GO:0000165, GO:0000187, GO:0000902, GO:0000904, GO:0001701, GO:0001932, GO:0001934, GO:0005078, GO:0005198, GO:0005488, GO:0005515, GO:0005622, GO:0005623, GO:0005737, GO:0005783, GO:0005790, GO:0005794, GO:0005886, GO:0006464, GO:0006468, GO:0006793, GO:0006796, GO:0006810, GO:0006928, GO:0006935, GO:0006950, GO:0007154, GO:0007165, GO:0007254, GO:0007257, GO:0007275, GO:0007399, GO:…	672	650	679	649	660	605	1676	1664	1589	1010	1027	1072
ENSG00000149260	CAPN5	protein_coding	Calpain-5; Calpain-5; Calpain 5, isoform CRA_c, Testis tissue sperm-binding protein Li 91mP; Calpain 5; Calpain 5; Calpain 5	CAPN5, NCL3; CAPN5, NCL3; CAPN5, hCG_41870; CAPN5; CAPN5; CAPN5	O15484; O00263; A0A140VKH4; E7EV01; A0A3B3IRX8; E9PS73	CAN5_HUMAN; CAN5_HUMAN; A0A140VKH4_HUMAN; E7EV01_HUMAN; A0A3B3IRX8_HUMAN; E9PS73_HUMAN	ENST00000529629.5, ENST00000531028.2, ENST00000648180.1; ENST00000529629.5, ENST00000531028.2, ENST00000648180.1; ENST00000456580.6; ENST00000648752.1; ENST00000527066.5	ENSP00000432332.1, ENSP00000467244.2, ENSP00000498132.1; ENSP00000432332.1, ENSP00000467244.2, ENSP00000498132.1; ENSP00000409996.2; ENSP00000496931.1; ENSP00000435894.1	ENSG00000149260	chr11	77066961	77126155	+			reproduction, ovarian follicle development, luteinization, developmental process involved in reproduction, catalytic activity, endopeptidase activity, cysteine-type endopeptidase activity, calcium-dependent cysteine-type endopeptidase activity, extracellular region, intracellular, cell, cytoplasm, adherens junction, cell-substrate adherens junction, focal adhesion, proteolysis, cell communication…	GO:0000003, GO:0001541, GO:0001553, GO:0003006, GO:0003824, GO:0004175, GO:0004197, GO:0004198, GO:0005576, GO:0005622, GO:0005623, GO:0005737, GO:0005912, GO:0005924, GO:0005925, GO:0006508, GO:0007154, GO:0007165, GO:0007275, GO:0007548, GO:0008152, GO:0008233, GO:0008234, GO:0008406, GO:0008585, GO:0009888, GO:0009986, GO:0009987, GO:0016787, GO:0019538, GO:0022414, GO:0022602, GO:0023052, GO:…	326	336	275	679	625	612	323	422	381	446	490	479
ENSG00000214941	ZSWIM7	protein_coding	Zinc finger SWIM domain-containing protein 7; Zinc finger SWIM-type containing 7; Zinc finger SWIM-type containing 7; Zinc finger SWIM-type containing 7; Zinc finger SWIM-type containing 7; Zinc finger SWIM-type containing 7; Zinc finger SWIM-type containing 7	ZSWIM7, SWS1; ZSWIM7; ZSWIM7; ZSWIM7; ZSWIM7; ZSWIM7; ZSWIM7	Q19AV6; J3KRY0; J3QL97; J3QS07; J3QLK2; J3QS31; J3QRT4	ZSWM7_HUMAN; J3KRY0_HUMAN; J3QL97_HUMAN; J3QS07_HUMAN; J3QLK2_HUMAN; J3QS31_HUMAN; J3QRT4_HUMAN	ENST00000399277.6, ENST00000472495.5; ENST00000476496.5; ENST00000579955.1; ENST00000460252.5, ENST00000460315.5; ENST00000584519.5; ENST00000474716.5, ENST00000486706.6, ENST00000490395.5, ENST00000491631.5, ENST00000585208.5; ENST00000486655.5	ENSP00000382218.1, ENSP00000419138.1; ENSP00000462208.1; ENSP00000463444.1; ENSP00000464463.1, ENSP00000462590.1; ENSP00000463592.1; ENSP00000464500.1, ENSP00000463327.1, ENSP00000464605.1, ENSP00000462598.1, ENSP00000464227.1; ENSP00000464371.1	ENSG00000214941	chr17	15976560	15999717	-			double-strand break repair via homologous recombination, recombinational repair, binding, protein binding, intracellular, cell, nucleus, nucleobase-containing compound metabolic process, DNA metabolic process, DNA repair, double-strand break repair, DNA recombination, cellular aromatic compound metabolic process, nitrogen compound metabolic process, response to stress, cellular response to DNA da…	GO:0000724, GO:0000725, GO:0005488, GO:0005515, GO:0005622, GO:0005623, GO:0005634, GO:0006139, GO:0006259, GO:0006281, GO:0006302, GO:0006310, GO:0006725, GO:0006807, GO:0006950, GO:0006974, GO:0008152, GO:0008270, GO:0009987, GO:0031647, GO:0032991, GO:0033554, GO:0034641, GO:0043167, GO:0043169, GO:0043170, GO:0043226, GO:0043227, GO:0043229, GO:0043231, GO:0043234, GO:0044237, GO:0044238, GO:…	363	348	382	298	307	332	362	395	353	275	292	278
ENSG00000075340	ADD2	protein_coding	Beta-adducin; Beta-adducin; Beta-adducin; Beta-adducin; Beta-adducin; Beta-adducin; Beta-adducin; Beta-adducin; Beta-adducin; Beta-adducin; Beta-adducin; Beta-adducin; Beta-adducin; Beta-adducin; Beta-adducin; Adducin 2; Adducin 2; ADD2 protein; Adducin 2; Adducin 2; Adducin 2	ADD2, ADDB; ADD2, ADDB; ADD2, ADDB; ADD2, ADDB; ADD2, ADDB; ADD2, ADDB; ADD2, ADDB; ADD2, ADDB; ADD2, ADDB; ADD2, ADDB; ADD2, ADDB; ADD2, ADDB; ADD2, ADDB; ADD2, ADDB; ADD2, ADDB; ADD2; ADD2; ADD2; ADD2; ADD2; ADD2	P35612; A8K4P2; B4DM17; D6W5G7; D6W5G8; Q13482; Q16412; Q59G82; Q5U5P4; Q6P0P2; Q6PGQ4; Q7Z688; Q7Z689; Q7Z690; Q7Z691; C9JJK3; C9J299; Q05DK5; A0A1C7CYY0; C9J080; C9JTM0	ADDB_HUMAN; ADDB_HUMAN; ADDB_HUMAN; ADDB_HUMAN; ADDB_HUMAN; ADDB_HUMAN; ADDB_HUMAN; ADDB_HUMAN; ADDB_HUMAN; ADDB_HUMAN; ADDB_HUMAN; ADDB_HUMAN; ADDB_HUMAN; ADDB_HUMAN; ADDB_HUMAN; C9JJK3_HUMAN; C9J299_HUMAN; Q05DK5_HUMAN; A0A1C7CYY0_HUMAN; C9J080_HUMAN; C9JTM0_HUMAN	ENST00000264436.9, ENST00000355733.7, ENST00000403045.6, ENST00000407644.6, ENST00000413157.6, ENST00000430656.5; ENST00000264436.9, ENST00000355733.7, ENST00000403045.6, ENST00000407644.6, ENST00000413157.6, ENST00000430656.5; ENST00000264436.9, ENST00000355733.7, ENST00000403045.6, ENST00000407644.6, ENST00000413157.6, ENST00000430656.5; ENST00000264436.9, ENST00000355733.7, ENST00000403045.6, …	ENSP00000264436.3, ENSP00000347972.3, ENSP00000384303.2, ENSP00000384677.2, ENSP00000388072.2, ENSP00000398112.1; ENSP00000264436.3, ENSP00000347972.3, ENSP00000384303.2, ENSP00000384677.2, ENSP00000388072.2, ENSP00000398112.1; ENSP00000264436.3, ENSP00000347972.3, ENSP00000384303.2, ENSP00000384677.2, ENSP00000388072.2, ENSP00000398112.1; ENSP00000264436.3, ENSP00000347972.3, ENSP00000384303.2, …	ENSG00000075340	chr2	70607618	70768225	-			immune system process, immune system development, actin binding, structural molecule activity, binding, protein binding, calmodulin binding, intracellular, cell, cytoplasm, cytosol, cytoskeleton, plasma membrane, protein complex assembly, transport, ion transport, organelle organization, cytoskeleton organization, actin filament organization, multicellular organism development, regulation of acti…	GO:0002376, GO:0002520, GO:0003779, GO:0005198, GO:0005488, GO:0005515, GO:0005516, GO:0005622, GO:0005623, GO:0005737, GO:0005829, GO:0005856, GO:0005886, GO:0006461, GO:0006810, GO:0006811, GO:0006996, GO:0007010, GO:0007015, GO:0007275, GO:0008064, GO:0008092, GO:0008154, GO:0008290, GO:0009987, GO:0010639, GO:0015629, GO:0016020, GO:0016023, GO:0016043, GO:0022411, GO:0022607, GO:0030029, GO:…	1582	1495	1076	3121	3434	3391	1809	1381	1976	2816	2954	2474
ENSG00000285940	ENSG00000285940	lncRNA								chr18	37565281	37762131	+					1	2	1	2	1	7	0	0	0	2	3	1
ENSG00000162972	MAIP1	protein_coding	m-AAA protease-interacting protein 1, mitochondrial; m-AAA protease-interacting protein 1, mitochondrial; m-AAA protease-interacting protein 1, mitochondrial; Matrix AAA peptidase interacting protein 1	MAIP1, C2orf47; MAIP1, C2orf47; MAIP1, C2orf47; MAIP1	Q8WWC4; Q658V9; Q9H671; H7C0V0	MAIP1_HUMAN; MAIP1_HUMAN; MAIP1_HUMAN; H7C0V0_HUMAN	ENST00000295079.6, ENST00000392290.6; ENST00000295079.6, ENST00000392290.6; ENST00000295079.6, ENST00000392290.6; ENST00000435773.2	ENSP00000295079.2, ENSP00000376111.1; ENSP00000295079.2, ENSP00000376111.1; ENSP00000295079.2, ENSP00000376111.1; ENSP00000396846.2	ENSG00000162972	chr2	199955317	200008540	+			intracellular, cell, cytoplasm, mitochondrion, organelle, membrane-bounded organelle, intracellular organelle, intracellular membrane-bounded organelle, intracellular part, cytoplasmic part, cell part	GO:0005622, GO:0005623, GO:0005737, GO:0005739, GO:0043226, GO:0043227, GO:0043229, GO:0043231, GO:0044424, GO:0044444, GO:0044464	233	230	255	259	252	255	212	210	240	264	257	240
ENSG00000290567	ATP8B5P	lncRNA								chr9	35406755	35483035	+					4	2	2	0	0	0	0	3	2	2	1	2
ENSG00000262223	LINC03048	lncRNA								chr17	81375144	81385464	-					2	1	0	1	2	1	20	13	12	4	3	6
ENSG00000249550	LINC01234	lncRNA								chr12	113583886	113773726	-					12	11	11	55	74	46	5	4	3	34	45	48
ENSG00000243431	RPL5P30	processed_pseudogene								chr11	118560690	118561580	+					4	3	7	1	1	2	7	11	6	4	3	6
ENSG00000172269	DPAGT1	protein_coding	UDP-N-acetylglucosamine--dolichyl-phosphate N-acetylglucosaminephosphotransferase; UDP-N-acetylglucosamine--dolichyl-phosphate N-acetylglucosaminephosphotransferase; UDP-N-acetylglucosamine--dolichyl-phosphate N-acetylglucosaminephosphotransferase; UDP-N-acetylglucosamine--dolichyl-phosphate N-acetylglucosaminephosphotransferase; UDP-N-acetylglucosamine--dolichyl-phosphate N-acetylglucosaminephos…	DPAGT1, DPAGT2; DPAGT1, DPAGT2; DPAGT1, DPAGT2; DPAGT1, DPAGT2; DPAGT1; DPAGT1; DPAGT1; DPAGT1; DPAGT1; DPAGT1; DPAGT1; DPAGT1; DPAGT1; DPAGT1; DPAGT1; DPAGT1; DPAGT1; DPAGT1; DPAGT1	Q9H3H5; O15216; Q86WV9; Q9BWE6; A0A1W2PPC6; A0A1W2PQH0; A0A1B0GV58; A0A804HI18; A0A804HJ11; A0A804HKZ3; A0A804HL46; H7C2L6; A0A804HHX1; A0A804HJ22; A0A1W2PQD1; F8W681; A0A804HIP7; A0A1W2PRR6; F8WE55	GPT_HUMAN; GPT_HUMAN; GPT_HUMAN; GPT_HUMAN; A0A1W2PPC6_HUMAN; A0A1W2PQH0_HUMAN; A0A1B0GV58_HUMAN; A0A804HI18_HUMAN; A0A804HJ11_HUMAN; A0A804HKZ3_HUMAN; A0A804HL46_HUMAN; H7C2L6_HUMAN; A0A804HHX1_HUMAN; A0A804HJ22_HUMAN; A0A1W2PQD1_HUMAN; F8W681_HUMAN; A0A804HIP7_HUMAN; A0A1W2PRR6_HUMAN; F8WE55_HUMAN	ENST00000354202.9, ENST00000409993.6; ENST00000354202.9, ENST00000409993.6; ENST00000354202.9, ENST00000409993.6; ENST00000354202.9, ENST00000409993.6; ENST00000639704.1; ENST00000638850.1; ENST00000636404.1; ENST00000682946.1; ENST00000682791.1; ENST00000682326.1; ENST00000682811.1; ENST00000442480.1; ENST00000684499.1; ENST00000684682.1; ENST00000640102.1; ENST00000392834.7, ENST00000682232.1, …	ENSP00000346142.4, ENSP00000386597.2; ENSP00000346142.4, ENSP00000386597.2; ENSP00000346142.4, ENSP00000386597.2; ENSP00000346142.4, ENSP00000386597.2; ENSP00000491336.1; ENSP00000492088.1; ENSP00000490380.1; ENSP00000506856.1; ENSP00000507312.1; ENSP00000508129.1; ENSP00000508196.1; ENSP00000406591.1; ENSP00000506800.1; ENSP00000507326.1; ENSP00000492027.1; ENSP00000376579.3, ENSP00000507302.1, …	ENSG00000172269	chr11	119096025	119108331	-	Metabolic pathways, N-Glycan biosynthesis	hsa01100, hsa00510	catalytic activity, UDP-N-acetylglucosamine-dolichyl-phosphate N-acetylglucosaminephosphotransferase activity, UDP-N-acetylglucosamine-lysosomal-enzyme N-acetylglucosaminephosphotransferase activity, intracellular, cell, cytoplasm, endoplasmic reticulum, endoplasmic reticulum membrane, carbohydrate metabolic process, amino sugar metabolic process, UDP-N-acetylglucosamine metabolic process, alcoho…	GO:0003824, GO:0003975, GO:0003976, GO:0005622, GO:0005623, GO:0005737, GO:0005783, GO:0005789, GO:0005975, GO:0006040, GO:0006047, GO:0006066, GO:0006139, GO:0006461, GO:0006464, GO:0006486, GO:0006487, GO:0006488, GO:0006490, GO:0006629, GO:0006720, GO:0006725, GO:0006807, GO:0008152, GO:0008299, GO:0008610, GO:0008963, GO:0009058, GO:0009059, GO:0009100, GO:0009101, GO:0009225, GO:0009987, GO:…	553	525	530	627	631	635	454	393	453	583	590	523
ENSG00000167754	KLK5	protein_coding	Kallikrein-5; Kallikrein-5; Kallikrein-5; Kallikrein-5; Kallikrein-related peptidase 5 transcript variant 6; Kallikrein-related peptidase 5 transcript variant 5; Kallikrein 5 isoform 3 preproprotein, Kallikrein 5, isoform CRA_b; Kallikrein related peptidase 5	KLK5, SCTE, UNQ570/PRO1132; KLK5, SCTE, UNQ570/PRO1132; KLK5, SCTE, UNQ570/PRO1132; KLK5, SCTE, UNQ570/PRO1132; KLK5, KLK-L2, KLKL2, SCTE; KLK5, KLK-L2, KLKL2, SCTE; KLK5, hCG_22933; KLK5	Q9Y337; A0A024R4G4; Q53ZR3; Q9HBG8; A0A2I2MP49; A0A2I2MP48; Q6S9W8; M0QXX2	KLK5_HUMAN; KLK5_HUMAN; KLK5_HUMAN; KLK5_HUMAN; A0A2I2MP49_HUMAN; A0A2I2MP48_HUMAN; Q6S9W8_HUMAN; M0QXX2_HUMAN	ENST00000336334.8, ENST00000391809.6, ENST00000593428.5; ENST00000336334.8, ENST00000391809.6, ENST00000593428.5; ENST00000336334.8, ENST00000391809.6, ENST00000593428.5; ENST00000336334.8, ENST00000391809.6, ENST00000593428.5; ; ENST00000594846.1	ENSP00000337733.2, ENSP00000375685.1, ENSP00000471966.1; ENSP00000337733.2, ENSP00000375685.1, ENSP00000471966.1; ENSP00000337733.2, ENSP00000375685.1, ENSP00000471966.1; ENSP00000337733.2, ENSP00000375685.1, ENSP00000471966.1; ; ENSP00000469439.1	ENSG00000167754	chr19	50943303	50953093	-			positive regulation of antimicrobial peptide production, immune effector process, immune system process, production of molecular mediator of immune response, regulation of immune system process, positive regulation of immune system process, regulation of immune effector process, positive regulation of immune effector process, regulation of production of molecular mediator of immune response, posi…	GO:0002225, GO:0002252, GO:0002376, GO:0002440, GO:0002682, GO:0002684, GO:0002697, GO:0002699, GO:0002700, GO:0002702, GO:0002759, GO:0002760, GO:0002775, GO:0002778, GO:0002784, GO:0002786, GO:0002803, GO:0002831, GO:0002833, GO:0002920, GO:0002922, GO:0003824, GO:0004175, GO:0004252, GO:0005488, GO:0005515, GO:0005576, GO:0005615, GO:0005622, GO:0005623, GO:0005737, GO:0006508, GO:0006950, GO:…	1	0	0	0	1	0	0	0	0	6	5	9
ENSG00000227755	ENSG00000227755	transcribed_processed_pseudogene								chr22	23446598	23460833	+					1	2	0	0	0	0	1	2	5	1	1	1
ENSG00000087495	PHACTR3	protein_coding	Phosphatase and actin regulator 3; Phosphatase and actin regulator 3; Phosphatase and actin regulator 3; Phosphatase and actin regulator 3; Phosphatase and actin regulator 3; Phosphatase and actin regulator 3; Phosphatase and actin regulator 3; Phosphatase and actin regulator 3; Phosphatase and actin regulator; Phosphatase and actin regulator 3	PHACTR3, C20orf101, SCAPIN1; PHACTR3, C20orf101, SCAPIN1; PHACTR3, C20orf101, SCAPIN1; PHACTR3, C20orf101, SCAPIN1; PHACTR3, C20orf101, SCAPIN1; PHACTR3, C20orf101, SCAPIN1; PHACTR3, C20orf101, SCAPIN1; PHACTR3, C20orf101, SCAPIN1; PHACTR3; PHACTR3	Q96KR7; B1AKX0; B1AN68; B1AN69; B2RB46; Q32P33; Q707P6; Q9H4T4; A0A5F9ZHM5; F6RP66	PHAR3_HUMAN; PHAR3_HUMAN; PHAR3_HUMAN; PHAR3_HUMAN; PHAR3_HUMAN; PHAR3_HUMAN; PHAR3_HUMAN; PHAR3_HUMAN; A0A5F9ZHM5_HUMAN; F6RP66_HUMAN	ENST00000355648.8, ENST00000359926.7, ENST00000361300.4, ENST00000371015.6, ENST00000395636.6, ENST00000541461.5; ENST00000355648.8, ENST00000359926.7, ENST00000361300.4, ENST00000371015.6, ENST00000395636.6, ENST00000541461.5; ENST00000355648.8, ENST00000359926.7, ENST00000361300.4, ENST00000371015.6, ENST00000395636.6, ENST00000541461.5; ENST00000355648.8, ENST00000359926.7, ENST00000361300.4, …	ENSP00000347866.4, ENSP00000353002.3, ENSP00000354555.4, ENSP00000360054.1, ENSP00000378998.2, ENSP00000442483.1; ENSP00000347866.4, ENSP00000353002.3, ENSP00000354555.4, ENSP00000360054.1, ENSP00000378998.2, ENSP00000442483.1; ENSP00000347866.4, ENSP00000353002.3, ENSP00000354555.4, ENSP00000360054.1, ENSP00000378998.2, ENSP00000442483.1; ENSP00000347866.4, ENSP00000353002.3, ENSP00000354555.4, …	ENSG00000087495	chr20	59577509	59847711	+			actin binding, enzyme inhibitor activity, protein phosphatase inhibitor activity, binding, protein binding, intracellular, cell, nucleus, nucleoplasm, cytoskeletal protein binding, protein phosphatase 1 binding, protein phosphatase type 1 regulator activity, nuclear matrix, phosphatase regulator activity, phosphatase inhibitor activity, protein phosphatase regulator activity, enzyme binding, phos…	GO:0003779, GO:0004857, GO:0004864, GO:0005488, GO:0005515, GO:0005622, GO:0005623, GO:0005634, GO:0005654, GO:0008092, GO:0008157, GO:0008599, GO:0016363, GO:0019208, GO:0019212, GO:0019888, GO:0019899, GO:0019902, GO:0019903, GO:0030234, GO:0031974, GO:0031981, GO:0034399, GO:0043086, GO:0043226, GO:0043227, GO:0043229, GO:0043231, GO:0043233, GO:0044092, GO:0044422, GO:0044424, GO:0044428, GO:…	0	2	0	6	7	2	0	0	2	5	1	3
ENSG00000127377	CRYGN	protein_coding	Gamma-crystallin N; Gamma-crystallin N; Crystallin gamma N; Crystallin, gamma N; Crystallin gamma N	CRYGN; CRYGN; CRYGN; CRYGN, tcag7.754; CRYGN	Q8WXF5; Q496G6; A0A2R8Y702; A0A090N8I5; A0A1W2PRF4	CRGN_HUMAN; CRGN_HUMAN; A0A2R8Y702_HUMAN; A0A090N8I5_HUMAN; A0A1W2PRF4_HUMAN	ENST00000337323.3, ENST00000491928.1; ENST00000337323.3, ENST00000491928.1; ENST00000644350.1; ENST00000478106.2	ENSP00000338613.3, ENSP00000420157.1; ENSP00000338613.3, ENSP00000420157.1; ENSP00000495938.1; ENSP00000492574.2	ENSG00000127377	chr7	151428832	151440813	-					16	8	8	7	8	10	40	94	34	12	16	20
ENSG00000107872	FBXL15	protein_coding	F-box/LRR-repeat protein 15; F-box/LRR-repeat protein 15; F-box/LRR-repeat protein 15; F-box/LRR-repeat protein 15; F-box/LRR-repeat protein 15; F-box/LRR-repeat protein 15; F-box/LRR-repeat protein 15; F-box/LRR-repeat protein 15; F-box/LRR-repeat protein 15; F-box/LRR-repeat protein 15; F-box and leucine rich repeat protein 15; F-box and leucine rich repeat protein 15; F-box and leucine rich re…	FBXL15, FBXO37; FBXL15, FBXO37; FBXL15, FBXO37; FBXL15, FBXO37; FBXL15, FBXO37; FBXL15, FBXO37; FBXL15, FBXO37; FBXL15, FBXO37; FBXL15, FBXO37; FBXL15, FBXO37; FBXL15; FBXL15; FBXL15; FBXL15; FBXL15	Q9H469; A1L4J8; B1AKX8; B1AKX9; B1AKY0; B1AKY1; C9JWA4; Q0D2Q3; Q49AL7; Q5JWA5; X6RCZ8; X6RGT4; X6RHD7; X6RJB2; A0A0C4DFV0	FXL15_HUMAN; FXL15_HUMAN; FXL15_HUMAN; FXL15_HUMAN; FXL15_HUMAN; FXL15_HUMAN; FXL15_HUMAN; FXL15_HUMAN; FXL15_HUMAN; FXL15_HUMAN; X6RCZ8_HUMAN; X6RGT4_HUMAN; X6RHD7_HUMAN; X6RJB2_HUMAN; A0A0C4DFV0_HUMAN	ENST00000369956.8; ENST00000369956.8; ENST00000369956.8; ENST00000369956.8; ENST00000369956.8; ENST00000369956.8; ENST00000369956.8; ENST00000369956.8; ENST00000369956.8; ENST00000369956.8; ENST00000457067.1; ENST00000425536.1; ENST00000440407.5; ENST00000432590.5; ENST00000369956	ENSP00000358972.3; ENSP00000358972.3; ENSP00000358972.3; ENSP00000358972.3; ENSP00000358972.3; ENSP00000358972.3; ENSP00000358972.3; ENSP00000358972.3; ENSP00000358972.3; ENSP00000358972.3; ENSP00000392215.1; ENSP00000403646.1; ENSP00000405961.1; ENSP00000411435.1; ENSP00000358972	ENSG00000107872	chr10	102419189	102423136	+			G2/M transition of mitotic cell cycle, ubiquitin ligase complex, mitotic cell cycle, ossification, regionalization, catalytic activity, ubiquitin-protein transferase activity, binding, protein binding, intracellular, cell, cytoplasm, nucleobase-containing compound metabolic process, transcription, DNA-templated, regulation of transcription, DNA-templated, regulation of transcription from RNA poly…	GO:0000086, GO:0000151, GO:0000278, GO:0001503, GO:0003002, GO:0003824, GO:0004842, GO:0005488, GO:0005515, GO:0005622, GO:0005623, GO:0005737, GO:0006139, GO:0006351, GO:0006355, GO:0006357, GO:0006366, GO:0006464, GO:0006508, GO:0006511, GO:0006725, GO:0006807, GO:0007049, GO:0007154, GO:0007165, GO:0007166, GO:0007167, GO:0007178, GO:0007275, GO:0007389, GO:0008152, GO:0009056, GO:0009057, GO:…	121	125	114	210	198	159	167	165	174	172	202	173
ENSG00000201302	SNORA65	snoRNA								chr9	127448501	127448630	-					2	3	11	7	8	3	3	4	4	4	4	10
ENSG00000076716	GPC4	protein_coding	Glypican-4; Glypican-4; Glypican-4; Glypican-4; Glypican-4; Glypican-4; Glypican-4; Glypican-4; K-glypican	GPC4, UNQ474/PRO937; GPC4, UNQ474/PRO937; GPC4, UNQ474/PRO937; GPC4, UNQ474/PRO937; GPC4, UNQ474/PRO937; GPC4, UNQ474/PRO937; GPC4, UNQ474/PRO937; GPC4, UNQ474/PRO937; GPC4	O75487; B2R6J7; B4E2C0; Q6ZMA6; Q96L43; Q9NU08; Q9UJN1; Q9UPD9; Q86SV6	GPC4_HUMAN; GPC4_HUMAN; GPC4_HUMAN; GPC4_HUMAN; GPC4_HUMAN; GPC4_HUMAN; GPC4_HUMAN; GPC4_HUMAN; Q86SV6_HUMAN	ENST00000370828.4; ENST00000370828.4; ENST00000370828.4; ENST00000370828.4; ENST00000370828.4; ENST00000370828.4; ENST00000370828.4; ENST00000370828.4;	ENSP00000359864.3; ENSP00000359864.3; ENSP00000359864.3; ENSP00000359864.3; ENSP00000359864.3; ENSP00000359864.3; ENSP00000359864.3; ENSP00000359864.3;	ENSG00000076716	chrX	133300103	133415489	-	Wnt signaling pathway	hsa04310	lytic vacuole, retinoid metabolic process, establishment of planar polarity, morphogenesis of a polarized epithelium, glycoprotein binding, morphogenesis of an epithelium, signal transducer activity, receptor activity, binding, extracellular region, proteinaceous extracellular matrix, extracellular space, intracellular, cell, nucleus, cytoplasm, lysosome, vacuole, vacuolar lumen, Golgi apparatus,…	GO:0000323, GO:0001523, GO:0001736, GO:0001738, GO:0001948, GO:0002009, GO:0004871, GO:0004872, GO:0005488, GO:0005576, GO:0005578, GO:0005615, GO:0005622, GO:0005623, GO:0005634, GO:0005737, GO:0005764, GO:0005773, GO:0005775, GO:0005794, GO:0005796, GO:0005886, GO:0005887, GO:0006022, GO:0006023, GO:0006024, GO:0006026, GO:0006027, GO:0006629, GO:0006720, GO:0006721, GO:0006807, GO:0007154, GO:…	1851	1889	1970	2260	2352	2398	1036	698	934	1843	1793	1609
ENSG00000110057	UNC93B1	protein_coding	Protein unc-93 homolog B1; Protein unc-93 homolog B1; Protein unc-93 homolog B1; Protein unc-93 homolog B1; Unc-93 homolog B1, TLR signaling regulator; UNC93B1 protein; UNC93B1 protein; Unc-93 homolog B1, TLR signaling regulator	UNC93B1, UNC93, UNC93B; UNC93B1, UNC93, UNC93B; UNC93B1, UNC93, UNC93B; UNC93B1, UNC93, UNC93B; UNC93B1; UNC93B1; UNC93B1; UNC93B1	Q9H1C4; O95764; Q569H6; Q710D4; E9PR93; Q05BS6; Q58F16; E9PNE5	UN93B_HUMAN; UN93B_HUMAN; UN93B_HUMAN; UN93B_HUMAN; E9PR93_HUMAN; Q05BS6_HUMAN; Q58F16_HUMAN; E9PNE5_HUMAN	ENST00000227471.7; ENST00000227471.7; ENST00000227471.7; ENST00000227471.7; ENST00000524455.5; ; ENST00000528423.1	ENSP00000227471.3; ENSP00000227471.3; ENSP00000227471.3; ENSP00000227471.3; ENSP00000434294.1; ; ENSP00000437195.1	ENSG00000110057	chr11	67991100	68004982	-			Golgi membrane, lytic vacuole, activation of innate immune response, pattern recognition receptor signaling pathway, toll-like receptor signaling pathway, adaptive immune response, immune effector process, activation of immune response, immune system process, regulation of immune system process, positive regulation of immune system process, immune response-activating signal transduction, innate i…	GO:0000139, GO:0000323, GO:0002218, GO:0002221, GO:0002224, GO:0002250, GO:0002252, GO:0002253, GO:0002376, GO:0002682, GO:0002684, GO:0002757, GO:0002758, GO:0002764, GO:0005622, GO:0005623, GO:0005737, GO:0005764, GO:0005768, GO:0005773, GO:0005783, GO:0005789, GO:0005794, GO:0006810, GO:0006886, GO:0006950, GO:0006952, GO:0006955, GO:0007154, GO:0007165, GO:0008104, GO:0009605, GO:0009607, GO:…	226	204	187	167	166	173	140	122	138	208	242	216
ENSG00000167110	GOLGA2	protein_coding	Golgin subfamily A member 2; Golgin subfamily A member 2; Golgin subfamily A member 2; Golgin subfamily A member 2; Golgin subfamily A member 2; Golgin A2; Golgin A2; Golgin A2; Golgin A2; Golgin A2; Golgi matrix protein GM130; Golgin A2; Golgin A2; Golgin A2; Golgin A2; Golgin A2; Golgin A2; Golgin A2; Golgin A2; Golgin A2; Golgin A2; Golgin subfamily A member 2; Golgin A2; Golgin A2	GOLGA2; GOLGA2; GOLGA2; GOLGA2; GOLGA2; GOLGA2; GOLGA2; GOLGA2; GOLGA2; GOLGA2; GOLGA2; GOLGA2; GOLGA2; GOLGA2; GOLGA2; GOLGA2; GOLGA2; GOLGA2; GOLGA2; GOLGA2; GOLGA2; GOLGA2; GOLGA2; GOLGA2	Q08379; A0A0C4DGS5; Q6GRM9; Q9BRB0; Q9NYF9; A0A8I5KYB0; A0A8I5KRU0; A0A8I5KYU9; A0A8I5QL14; A0A8I5KUW5; Q5PXD5; A0A8I5KZ34; A0A8I5KQL3; A0A8I5KNZ1; A0A8I5KT73; H0Y7B8; A0A8I5QJQ7; A0A8I5KZ68; R4GND7; A0A8J9BZL8; B7ZC06; A0A6Q8KRG2; A0A087WYC0; A0A1W2PQY5	GOGA2_HUMAN; GOGA2_HUMAN; GOGA2_HUMAN; GOGA2_HUMAN; GOGA2_HUMAN; A0A8I5KYB0_HUMAN; A0A8I5KRU0_HUMAN; A0A8I5KYU9_HUMAN; A0A8I5QL14_HUMAN; A0A8I5KUW5_HUMAN; Q5PXD5_HUMAN; A0A8I5KZ34_HUMAN; A0A8I5KQL3_HUMAN; A0A8I5KNZ1_HUMAN; A0A8I5KT73_HUMAN; H0Y7B8_HUMAN; A0A8I5QJQ7_HUMAN; A0A8I5KZ68_HUMAN; R4GND7_HUMAN; A0A8J9BZL8_HUMAN; B7ZC06_HUMAN; A0A6Q8KRG2_HUMAN; A0A087WYC0_HUMAN; A0A1W2PQY5_HUMAN	ENST00000421699.8; ENST00000421699.8; ENST00000421699.8; ENST00000421699.8; ENST00000421699.8; ENST00000685382.1; ENST00000693180.1; ENST00000693047.1; ENST00000686884.1; ENST00000685900.1; ENST00000691841.1; ENST00000692923.1; ENST00000693185.1; ENST00000693736.1; ENST00000458730.3; ENST00000686291.1; ENST00000687179.1; ENST00000490628.3; ENST00000611957.5; ENST00000450617.8; ENST00000421699; EN…	ENSP00000416097.4; ENSP00000416097.4; ENSP00000416097.4; ENSP00000416097.4; ENSP00000416097.4; ENSP00000509720.1; ENSP00000509427.1; ENSP00000510159.1; ENSP00000510439.1; ENSP00000508962.1; ENSP00000510680.1; ENSP00000509689.1; ENSP00000508841.1; ENSP00000510407.1; ENSP00000411598.3; ENSP00000510145.1; ENSP00000510790.1; ENSP00000473603.3; ENSP00000478799.2; ENSP00000409271.4; ENSP00000416097; EN…	ENSG00000167110	chr9	128255829	128276026	-			reproduction, Golgi cis cisterna, Golgi membrane, SNARE binding, microtubule cytoskeleton organization, mitotic cell cycle, nuclear division, spindle pole, binding, protein binding, intracellular, cell, nucleus, cytoplasm, endoplasmic reticulum-Golgi intermediate compartment, Golgi apparatus, Golgi stack, cis-Golgi network, spindle, cytoskeleton, microtubule, carbohydrate metabolic process, regul…	GO:0000003, GO:0000137, GO:0000139, GO:0000149, GO:0000226, GO:0000278, GO:0000280, GO:0000922, GO:0005488, GO:0005515, GO:0005622, GO:0005623, GO:0005634, GO:0005737, GO:0005793, GO:0005794, GO:0005795, GO:0005801, GO:0005819, GO:0005856, GO:0005874, GO:0005975, GO:0006109, GO:0006461, GO:0006464, GO:0006486, GO:0006810, GO:0006888, GO:0006900, GO:0006901, GO:0006903, GO:0006914, GO:0006996, GO:…	1047	1022	1043	1191	1117	965	1354	1284	1211	1599	1400	1323
ENSG00000248538	PPP1R3B-DT	lncRNA								chr8	9151695	9425524	+					19	15	10	21	16	13	7	2	5	8	3	6
ENSG00000268798	ENSG00000268798	lncRNA								chr19	1440839	1441938	+					14	20	25	28	15	24	13	26	14	38	40	31
ENSG00000089225	TBX5	protein_coding	T-box transcription factor TBX5; T-box transcription factor TBX5; T-box transcription factor TBX5; T-box transcription factor TBX5; T-box transcription factor TBX5	TBX5; TBX5; TBX5; TBX5; TBX5	Q99593; A6ND77; O15301; Q96TB0; Q9Y4I2	TBX5_HUMAN; TBX5_HUMAN; TBX5_HUMAN; TBX5_HUMAN; TBX5_HUMAN	ENST00000310346.8, ENST00000349716.9, ENST00000405440.7, ENST00000526441.1; ENST00000310346.8, ENST00000349716.9, ENST00000405440.7, ENST00000526441.1; ENST00000310346.8, ENST00000349716.9, ENST00000405440.7, ENST00000526441.1; ENST00000310346.8, ENST00000349716.9, ENST00000405440.7, ENST00000526441.1; ENST00000310346.8, ENST00000349716.9, ENST00000405440.7, ENST00000526441.1	ENSP00000309913.4, ENSP00000337723.5, ENSP00000384152.3, ENSP00000433292.1; ENSP00000309913.4, ENSP00000337723.5, ENSP00000384152.3, ENSP00000433292.1; ENSP00000309913.4, ENSP00000337723.5, ENSP00000384152.3, ENSP00000433292.1; ENSP00000309913.4, ENSP00000337723.5, ENSP00000384152.3, ENSP00000433292.1; ENSP00000309913.4, ENSP00000337723.5, ENSP00000384152.3, ENSP00000433292.1	ENSG00000089225	chr12	114353911	114408442	-			cell morphogenesis, cell morphogenesis involved in differentiation, regulatory region DNA binding, transcription regulatory region sequence-specific DNA binding, RNA polymerase II regulatory region sequence-specific DNA binding, RNA polymerase II transcription factor activity, sequence-specific DNA binding, RNA polymerase II regulatory region DNA binding, regulatory region nucleic acid binding, n…	GO:0000902, GO:0000904, GO:0000975, GO:0000976, GO:0000977, GO:0000981, GO:0001012, GO:0001067, GO:0001071, GO:0001228, GO:0001568, GO:0001570, GO:0001837, GO:0001944, GO:0002009, GO:0003007, GO:0003156, GO:0003161, GO:0003164, GO:0003166, GO:0003170, GO:0003171, GO:0003179, GO:0003181, GO:0003197, GO:0003205, GO:0003206, GO:0003207, GO:0003208, GO:0003209, GO:0003211, GO:0003214, GO:0003218, GO:…	227	211	15	470	501	15	290	25	163	604	23	351
ENSG00000182040	USH1G	protein_coding	pre-mRNA splicing regulator USH1G; pre-mRNA splicing regulator USH1G; Usher syndrome type 1G protein isoform 2; USH1 protein network component sans	USH1G, SANS; USH1G, SANS; USH1G; USH1G	Q495M9; Q8N251; A0A385DPC5; J3KSN5	USH1G_HUMAN; USH1G_HUMAN; A0A385DPC5_HUMAN; J3KSN5_HUMAN	ENST00000614341.5; ENST00000614341.5; ENST00000579243.1	ENSP00000480279.1; ENSP00000480279.1; ENSP00000462568.1	ENSG00000182040	chr17	74916083	74923256	-			tissue homeostasis, retina homeostasis, photoreceptor inner segment, system process, binding, protein binding, intracellular, cell, cytoplasm, microtubule organizing center, cytosol, cytoskeleton, plasma membrane, cilium, multicellular organism development, nervous system development, sensory organ development, sensory perception, sensory perception of sound, cytoskeletal protein binding, anatomi…	GO:0001894, GO:0001895, GO:0001917, GO:0003008, GO:0005488, GO:0005515, GO:0005622, GO:0005623, GO:0005737, GO:0005815, GO:0005829, GO:0005856, GO:0005886, GO:0005929, GO:0007275, GO:0007399, GO:0007423, GO:0007600, GO:0007605, GO:0008092, GO:0009653, GO:0009790, GO:0009887, GO:0009987, GO:0015629, GO:0015630, GO:0016020, GO:0016043, GO:0022008, GO:0030030, GO:0030154, GO:0030182, GO:0030507, GO:…	2	6	7	7	5	8	5	3	2	15	18	14
ENSG00000274769	ENSG00000274769	lncRNA								chr2	61115787	61164825	+					1	1	3	0	2	1	0	1	0	1	0	1
ENSG00000086848	ALG9	protein_coding	Alpha-1,2-mannosyltransferase ALG9; Alpha-1,2-mannosyltransferase ALG9; Alpha-1,2-mannosyltransferase ALG9; Alpha-1,2-mannosyltransferase ALG9; Alpha-1,2-mannosyltransferase ALG9; Alpha-1,2-mannosyltransferase ALG9; Mannosyltransferase; Mannosyltransferase; Mannosyltransferase; Asparagine-linked glycosylation 9 alpha-12-mannosyltransferase-like protein isoform 1, Asparagine-linked glycosylation 9…	ALG9, DIBD1; ALG9, DIBD1; ALG9, DIBD1; ALG9, DIBD1; ALG9, DIBD1; ALG9, DIBD1; ALG9; ALG9; ALG9; ALG9; ALG9; ALG9; ALG9; ALG9	Q9H6U8; Q6ZMD5; Q7Z4R4; Q96GS7; Q96PB9; Q9H068; A0A087WZY8; H0YCW6; A0A087WVC0; A0A0S2Z5N6; H0YF48; H0YEX8; A0A087WX16; A0A087WTZ3	ALG9_HUMAN; ALG9_HUMAN; ALG9_HUMAN; ALG9_HUMAN; ALG9_HUMAN; ALG9_HUMAN; A0A087WZY8_HUMAN; H0YCW6_HUMAN; A0A087WVC0_HUMAN; A0A0S2Z5N6_HUMAN; H0YF48_HUMAN; H0YEX8_HUMAN; A0A087WX16_HUMAN; A0A087WTZ3_HUMAN	ENST00000398006.6, ENST00000531154.5, ENST00000614444.4, ENST00000616540.5; ENST00000398006.6, ENST00000531154.5, ENST00000614444.4, ENST00000616540.5; ENST00000398006.6, ENST00000531154.5, ENST00000614444.4, ENST00000616540.5; ENST00000398006.6, ENST00000531154.5, ENST00000614444.4, ENST00000616540.5; ENST00000398006.6, ENST00000531154.5, ENST00000614444.4, ENST00000616540.5; ENST00000398006.6, …	ENSP00000381090.2, ENSP00000435517.1, ENSP00000484200.1, ENSP00000482437.1; ENSP00000381090.2, ENSP00000435517.1, ENSP00000484200.1, ENSP00000482437.1; ENSP00000381090.2, ENSP00000435517.1, ENSP00000484200.1, ENSP00000482437.1; ENSP00000381090.2, ENSP00000435517.1, ENSP00000484200.1, ENSP00000482437.1; ENSP00000381090.2, ENSP00000435517.1, ENSP00000484200.1, ENSP00000482437.1; ENSP00000381090.2, …	ENSG00000086848	chr11	111782195	111871581	-	Metabolic pathways, N-Glycan biosynthesis	hsa01100, hsa00510	alpha-1,2-mannosyltransferase activity, mannosyltransferase activity, catalytic activity, intracellular, cell, cytoplasm, endoplasmic reticulum, endoplasmic reticulum membrane, carbohydrate metabolic process, cellular protein modification process, protein glycosylation, dolichol-linked oligosaccharide biosynthetic process, oligosaccharide-lipid intermediate biosynthetic process, lipid metabolic p…	GO:0000026, GO:0000030, GO:0003824, GO:0005622, GO:0005623, GO:0005737, GO:0005783, GO:0005789, GO:0005975, GO:0006464, GO:0006486, GO:0006488, GO:0006490, GO:0006629, GO:0008152, GO:0009058, GO:0009059, GO:0009100, GO:0009101, GO:0009987, GO:0012505, GO:0016020, GO:0016021, GO:0016740, GO:0016757, GO:0016758, GO:0019538, GO:0031224, GO:0034645, GO:0036211, GO:0042175, GO:0043170, GO:0043226, GO:…	230	272	233	108	110	122	249	207	247	140	124	169
ENSG00000137343	ATAT1	protein_coding	Alpha-tubulin N-acetyltransferase 1; Alpha-tubulin N-acetyltransferase 1; Alpha-tubulin N-acetyltransferase 1; Alpha-tubulin N-acetyltransferase 1; Alpha-tubulin N-acetyltransferase 1; Alpha-tubulin N-acetyltransferase 1; Alpha-tubulin N-acetyltransferase 1; Alpha-tubulin N-acetyltransferase 1; Alpha-tubulin N-acetyltransferase 1; Alpha-tubulin N-acetyltransferase 1; Alpha-tubulin N-acetyltransfe…	ATAT1, C6orf134, MEC17, Nbla00487; ATAT1, C6orf134, MEC17, Nbla00487; ATAT1, C6orf134, MEC17, Nbla00487; ATAT1, C6orf134, MEC17, Nbla00487; ATAT1, C6orf134, MEC17, Nbla00487; ATAT1, C6orf134, MEC17, Nbla00487; ATAT1, C6orf134, MEC17, Nbla00487; ATAT1, C6orf134, MEC17, Nbla00487; ATAT1, C6orf134, MEC17, Nbla00487; ATAT1, C6orf134, MEC17, Nbla00487; ATAT1, C6orf134, MEC17, Nbla00487; ATAT1, C6orf13…	Q5SQI0; A2AB28; Q3LIB0; Q5JP39; Q5JP40; Q5JP42; Q5SQI1; Q5SU03; Q86X42; Q8NDK9; Q9BRS1; Q9H8X5; A0A1U9X797; B7Z5C8; B7Z4Q7	ATAT_HUMAN; ATAT_HUMAN; ATAT_HUMAN; ATAT_HUMAN; ATAT_HUMAN; ATAT_HUMAN; ATAT_HUMAN; ATAT_HUMAN; ATAT_HUMAN; ATAT_HUMAN; ATAT_HUMAN; ATAT_HUMAN; A0A1U9X797_HUMAN; B7Z5C8_HUMAN; B7Z4Q7_HUMAN	ENST00000318999.11, ENST00000319027.9, ENST00000329992.12, ENST00000330083.6, ENST00000376483.8, ENST00000376485.8, ENST00000383582.4, ENST00000383583.8, ENST00000383584.6, ENST00000383585.8, ENST00000400575.5, ENST00000400576.5, ENST00000411724.5, ENST00000416435.2, ENST00000416917.5, ENST00000417183.5, ENST00000418248.5, ENST00000420586.6, ENST00000423338.5, ENST00000423654.5, ENST00000424121.5…	ENSP00000324222.7, ENSP00000324459.5, ENSP00000332374.8, ENSP00000327832.5, ENSP00000365666.4, ENSP00000365668.4, ENSP00000373076.4, ENSP00000373077.4, ENSP00000373078.2, ENSP00000373079.4, ENSP00000383419.1, ENSP00000383420.1, ENSP00000388617.1, ENSP00000412993.2, ENSP00000402998.1, ENSP00000393868.1, ENSP00000411362.1, ENSP00000411050.2, ENSP00000415000.1, ENSP00000403142.1, ENSP00000412198.1, …	ENSG00000137343	chr6	30626842	30646823	+			reproduction, microtubule cytoskeleton organization, catalytic activity, lysine N-acetyltransferase activity, acting on acetyl phosphate as donor, binding, intracellular, cell, cytoplasm, Golgi apparatus, spindle, cytosol, cytoskeleton, microtubule, clathrin-coated pit, adherens junction, cell-substrate adherens junction, focal adhesion, protein complex assembly, cellular protein modification pro…	GO:0000003, GO:0000226, GO:0003824, GO:0004468, GO:0005488, GO:0005622, GO:0005623, GO:0005737, GO:0005794, GO:0005819, GO:0005829, GO:0005856, GO:0005874, GO:0005905, GO:0005912, GO:0005924, GO:0005925, GO:0006461, GO:0006464, GO:0006473, GO:0006475, GO:0006996, GO:0007010, GO:0007017, GO:0007275, GO:0007276, GO:0007283, GO:0007399, GO:0007417, GO:0007420, GO:0008080, GO:0008152, GO:0009987, GO:…	467	467	501	291	278	326	576	542	577	406	393	367
ENSG00000287310	ENSG00000287310	lncRNA								chr14	69582916	69584946	-					5	2	1	7	9	9	4	16	6	4	7	7
ENSG00000104825	NFKBIB	protein_coding	NF-kappa-B inhibitor beta; NF-kappa-B inhibitor beta; NF-kappa-B inhibitor beta; NFKB inhibitor beta; NFKB inhibitor beta; NFKB inhibitor beta; NFKB inhibitor beta	NFKBIB, IKBB, TRIP9; NFKBIB, IKBB, TRIP9; NFKBIB, IKBB, TRIP9; NFKBIB; NFKBIB; NFKBIB; NFKBIB	Q15653; A8K3F4; Q96BJ7; H0YFH0; I3L1A4; G5E9C2; I3L4X3	IKBB_HUMAN; IKBB_HUMAN; IKBB_HUMAN; H0YFH0_HUMAN; I3L1A4_HUMAN; G5E9C2_HUMAN; I3L4X3_HUMAN	ENST00000313582.6, ENST00000572515.5, ENST00000634647.1, ENST00000635517.2; ENST00000313582.6, ENST00000572515.5, ENST00000634647.1, ENST00000635517.2; ENST00000313582.6, ENST00000572515.5, ENST00000634647.1, ENST00000635517.2; ENST00000509705.3; ENST00000575359.5; ENST00000392079.7; ENST00000576510.5	ENSP00000312988.5, ENSP00000459728.1, ENSP00000489145.1, ENSP00000489138.1; ENSP00000312988.5, ENSP00000459728.1, ENSP00000489145.1, ENSP00000489138.1; ENSP00000312988.5, ENSP00000459728.1, ENSP00000489145.1, ENSP00000489138.1; ENSP00000438598.2; ENSP00000458685.1; ENSP00000375929.4; ENSP00000461617.1	ENSG00000104825	chr19	38899700	38908893	+	RIG-I-like receptor signaling pathway, Cytosolic DNA-sensing pathway, Measles, Influenza A, Herpes simplex infection, Adipocytokine signaling pathway, Chemokine signaling pathway, Neurotrophin signaling pathway, Epstein-Barr virus infection, B cell receptor signaling pathway, Leishmaniasis, Toxoplasmosis, T cell receptor signaling pathway, NOD-like receptor signaling pathway, Shigellosis	hsa04622, hsa04623, hsa05162, hsa05164, hsa05168, hsa04920, hsa04062, hsa04722, hsa05169, hsa04662, hsa05140, hsa05145, hsa04660, hsa04621, hsa05131	transcription factor activity, protein binding, transcription factor activity, transcription factor binding, response to molecule of bacterial origin, transcription cofactor activity, transcription coactivator activity, signal transducer activity, binding, protein binding, intracellular, cell, nucleus, cytoplasm, cytosol, nucleobase-containing compound metabolic process, transcription, DNA-templa…	GO:0000988, GO:0000989, GO:0002237, GO:0003712, GO:0003713, GO:0004871, GO:0005488, GO:0005515, GO:0005622, GO:0005623, GO:0005634, GO:0005737, GO:0005829, GO:0006139, GO:0006351, GO:0006355, GO:0006605, GO:0006606, GO:0006725, GO:0006807, GO:0006810, GO:0006886, GO:0006913, GO:0007154, GO:0007165, GO:0007249, GO:0007253, GO:0008104, GO:0008152, GO:0009058, GO:0009059, GO:0009605, GO:0009607, GO:…	519	565	615	314	361	320	440	439	447	360	367	349
ENSG00000227733	ENSG00000227733	lncRNA								chr1	148159213	148255012	-					10	6	16	8	5	17	18	65	40	2	12	14
ENSG00000183569	SERHL2	protein_coding	Serine hydrolase-like protein 2; Serine hydrolase-like protein 2; Serine hydrolase-like protein 2; Serine hydrolase-like protein 2; Serine hydrolase-like protein 2; Serine hydrolase-like protein 2; Serine hydrolase-like protein 2; Serine hydrolase-like protein 2; Serine hydrolase-like protein; Serine hydrolase-like protein; Serine hydrolase-like protein; Serine hydrolase-like 2; Serine hydrolase …	SERHL2, SERHL; SERHL2, SERHL; SERHL2, SERHL; SERHL2, SERHL; SERHL2, SERHL; SERHL2, SERHL; SERHL2, SERHL; SERHL2, SERHL; SERHL2, SERHL; SERHL2, SERHL; SERHL2, SERHL; SERHL2; SERHL2; SERHL2; SERHL2; SERHL2, hCG_1987678	Q9H4I8; B1AHE9; B1AHF0; Q0VDJ1; Q5H973; Q9BR29; Q9BR30; Q9Y3I9; Q9NQF3; Q5JZ95; Q9UH21; Q0VDJ0; A0A0A0MSL7; B4DGG4; F2Z3M3; A6ND93	SEHL2_HUMAN; SEHL2_HUMAN; SEHL2_HUMAN; SEHL2_HUMAN; SEHL2_HUMAN; SEHL2_HUMAN; SEHL2_HUMAN; SEHL2_HUMAN; SERHL_HUMAN; SERHL_HUMAN; SERHL_HUMAN; Q0VDJ0_HUMAN; A0A0A0MSL7_HUMAN; B4DGG4_HUMAN; F2Z3M3_HUMAN; A6ND93_HUMAN	ENST00000327678.10, ENST00000335879.5, ENST00000407614.8; ENST00000327678.10, ENST00000335879.5, ENST00000407614.8; ENST00000327678.10, ENST00000335879.5, ENST00000407614.8; ENST00000327678.10, ENST00000335879.5, ENST00000407614.8; ENST00000327678.10, ENST00000335879.5, ENST00000407614.8; ENST00000327678.10, ENST00000335879.5, ENST00000407614.8; ENST00000327678.10, ENST00000335879.5, ENST00000407…	ENSP00000331376.5, ENSP00000336578.5, ENSP00000385691.4; ENSP00000331376.5, ENSP00000336578.5, ENSP00000385691.4; ENSP00000331376.5, ENSP00000336578.5, ENSP00000385691.4; ENSP00000331376.5, ENSP00000336578.5, ENSP00000385691.4; ENSP00000331376.5, ENSP00000336578.5, ENSP00000385691.4; ENSP00000331376.5, ENSP00000336578.5, ENSP00000385691.4; ENSP00000331376.5, ENSP00000336578.5, ENSP00000385691.4; …	ENSG00000183569	chr22	42553617	42574382	+			catalytic activity, intracellular, cell, cytoplasm, mitochondrion, peroxisome, cytoplasmic, membrane-bounded vesicle, hydrolase activity, cytoplasmic vesicle, vesicle, membrane-bounded vesicle, microbody, organelle, membrane-bounded organelle, intracellular organelle, intracellular membrane-bounded organelle, intracellular part, cytoplasmic part, cell part, perinuclear region of cytoplasm, intrac…	GO:0003824, GO:0005622, GO:0005623, GO:0005737, GO:0005739, GO:0005777, GO:0016023, GO:0016787, GO:0031410, GO:0031982, GO:0031988, GO:0042579, GO:0043226, GO:0043227, GO:0043229, GO:0043231, GO:0044424, GO:0044444, GO:0044464, GO:0048471, GO:0097708	29	24	10	22	10	28	24	22	27	15	90	21
ENSG00000143382	ADAMTSL4	protein_coding	ADAMTS-like protein 4; ADAMTS-like protein 4; ADAMTS-like protein 4; ADAMTS-like protein 4; ADAMTS-like protein 4; ADAMTS-like protein 4; ADAMTS-like protein 4; ADAMTSL4 protein; ADAMTS like 4	ADAMTSL4, TSRC1, PP1396, UNQ2803/PRO34012; ADAMTSL4, TSRC1, PP1396, UNQ2803/PRO34012; ADAMTSL4, TSRC1, PP1396, UNQ2803/PRO34012; ADAMTSL4, TSRC1, PP1396, UNQ2803/PRO34012; ADAMTSL4, TSRC1, PP1396, UNQ2803/PRO34012; ADAMTSL4, TSRC1, PP1396, UNQ2803/PRO34012; ADAMTSL4, TSRC1, PP1396, UNQ2803/PRO34012; ADAMTSL4; ADAMTSL4	Q6UY14; B2RTT0; F8WAD0; Q5T5F7; Q6IPM6; Q8N643; Q9HBS6; B7ZMJ3; A0A669KBE7	ATL4_HUMAN; ATL4_HUMAN; ATL4_HUMAN; ATL4_HUMAN; ATL4_HUMAN; ATL4_HUMAN; ATL4_HUMAN; B7ZMJ3_HUMAN; A0A669KBE7_HUMAN	ENST00000271643.9, ENST00000369038.6, ENST00000369039.9, ENST00000369041.9, ENST00000674043.1; ENST00000271643.9, ENST00000369038.6, ENST00000369039.9, ENST00000369041.9, ENST00000674043.1; ENST00000271643.9, ENST00000369038.6, ENST00000369039.9, ENST00000369041.9, ENST00000674043.1; ENST00000271643.9, ENST00000369038.6, ENST00000369039.9, ENST00000369041.9, ENST00000674043.1; ENST00000271643.9, …	ENSP00000271643.4, ENSP00000358034.2, ENSP00000358035.5, ENSP00000358037.5, ENSP00000501295.1; ENSP00000271643.4, ENSP00000358034.2, ENSP00000358035.5, ENSP00000358037.5, ENSP00000501295.1; ENSP00000271643.4, ENSP00000358034.2, ENSP00000358035.5, ENSP00000358037.5, ENSP00000501295.1; ENSP00000271643.4, ENSP00000358034.2, ENSP00000358035.5, ENSP00000358037.5, ENSP00000501295.1; ENSP00000271643.4, …	ENSG00000143382	chr1	150549369	150560937	+			protease binding, catalytic activity, endopeptidase activity, metalloendopeptidase activity, binding, protein binding, extracellular region, proteinaceous extracellular matrix, interstitial matrix, intracellular, cell, cytoplasm, endoplasmic reticulum, endoplasmic reticulum lumen, carbohydrate metabolic process, cellular protein modification process, protein glycosylation, protein O-linked glycos…	GO:0002020, GO:0003824, GO:0004175, GO:0004222, GO:0005488, GO:0005515, GO:0005576, GO:0005578, GO:0005614, GO:0005622, GO:0005623, GO:0005737, GO:0005783, GO:0005788, GO:0005975, GO:0006464, GO:0006486, GO:0006493, GO:0006508, GO:0006915, GO:0008152, GO:0008219, GO:0008233, GO:0008237, GO:0009058, GO:0009059, GO:0009100, GO:0009101, GO:0009987, GO:0010941, GO:0010942, GO:0012501, GO:0012505, GO:…	110	68	38	129	109	50	294	182	340	313	217	294
ENSG00000204084	INPP5B	protein_coding	Type II inositol 1,4,5-trisphosphate 5-phosphatase; Type II inositol 1,4,5-trisphosphate 5-phosphatase; Type II inositol 1,4,5-trisphosphate 5-phosphatase; Type II inositol 1,4,5-trisphosphate 5-phosphatase; Type II inositol 1,4,5-trisphosphate 5-phosphatase; Type II inositol 1,4,5-trisphosphate 5-phosphatase; Type II inositol 1,4,5-trisphosphate 5-phosphatase; Type II inositol 1,4,5-trisphosphat…	INPP5B, OCRL2; INPP5B, OCRL2; INPP5B, OCRL2; INPP5B, OCRL2; INPP5B, OCRL2; INPP5B, OCRL2; INPP5B, OCRL2; INPP5B, OCRL2; INPP5B, OCRL2; INPP5B; INPP5B	P32019; C9J6U5; Q5VSG9; Q5VSH0; Q5VSH1; Q658Q5; Q6P6D4; Q6PD53; Q86YE1; E7ESY0; B1ARF3	I5P2_HUMAN; I5P2_HUMAN; I5P2_HUMAN; I5P2_HUMAN; I5P2_HUMAN; I5P2_HUMAN; I5P2_HUMAN; I5P2_HUMAN; I5P2_HUMAN; E7ESY0_HUMAN; B1ARF3_HUMAN	ENST00000373023.6, ENST00000373024.8, ENST00000373026.5, ENST00000373027.5; ENST00000373023.6, ENST00000373024.8, ENST00000373026.5, ENST00000373027.5; ENST00000373023.6, ENST00000373024.8, ENST00000373026.5, ENST00000373027.5; ENST00000373023.6, ENST00000373024.8, ENST00000373026.5, ENST00000373027.5; ENST00000373023.6, ENST00000373024.8, ENST00000373026.5, ENST00000373027.5; ENST00000373023.6, …	ENSP00000362114.2, ENSP00000362115.3, ENSP00000362117.1, ENSP00000362118.1; ENSP00000362114.2, ENSP00000362115.3, ENSP00000362117.1, ENSP00000362118.1; ENSP00000362114.2, ENSP00000362115.3, ENSP00000362117.1, ENSP00000362118.1; ENSP00000362114.2, ENSP00000362115.3, ENSP00000362117.1, ENSP00000362118.1; ENSP00000362114.2, ENSP00000362115.3, ENSP00000362117.1, ENSP00000362118.1; ENSP00000362114.2, …	ENSG00000204084	chr1	37860697	37947057	-	Metabolic pathways, Inositol phosphate metabolism, Phosphatidylinositol signaling system	hsa01100, hsa00562, hsa04070	reproduction, in utero embryonic development, catalytic activity, phosphatidylinositol-4,5-bisphosphate 5-phosphatase activity, GTPase activator activity, binding, protein binding, intracellular, cell, cytoplasm, endosome, early endosome, vacuole, vacuolar membrane, endoplasmic reticulum-Golgi intermediate compartment, Golgi apparatus, cytosol, plasma membrane, alcohol metabolic process, proteoly…	GO:0000003, GO:0001701, GO:0003824, GO:0004439, GO:0005096, GO:0005488, GO:0005515, GO:0005622, GO:0005623, GO:0005737, GO:0005768, GO:0005769, GO:0005773, GO:0005774, GO:0005793, GO:0005794, GO:0005829, GO:0005886, GO:0006066, GO:0006508, GO:0006629, GO:0006644, GO:0006650, GO:0006793, GO:0006796, GO:0006928, GO:0007154, GO:0007165, GO:0007264, GO:0007275, GO:0007276, GO:0007283, GO:0008047, GO:…	816	743	721	717	709	627	512	523	579	659	649	681
ENSG00000006118	TMEM132A	protein_coding	Transmembrane protein 132A; Transmembrane protein 132A; Transmembrane protein 132A; Transmembrane protein 132A; Transmembrane protein 132A; Transmembrane protein 132A; Transmembrane protein 132A; Transmembrane protein 132A; Transmembrane protein 132A; Transmembrane protein 132A; Transmembrane protein 132A	TMEM132A, HSPA5BP1, KIAA1583; TMEM132A, HSPA5BP1, KIAA1583; TMEM132A, HSPA5BP1, KIAA1583; TMEM132A, HSPA5BP1, KIAA1583; TMEM132A, HSPA5BP1, KIAA1583; TMEM132A, HSPA5BP1, KIAA1583; TMEM132A, HSPA5BP1, KIAA1583; TMEM132A; TMEM132A; TMEM132A; TMEM132A	Q24JP5; Q69YU7; Q86VZ8; Q86W97; Q9H8K3; Q9HCI9; Q9NWY0; F5H765; H0YFQ2; H0YFB3; H0YFQ1	T132A_HUMAN; T132A_HUMAN; T132A_HUMAN; T132A_HUMAN; T132A_HUMAN; T132A_HUMAN; T132A_HUMAN; F5H765_HUMAN; H0YFQ2_HUMAN; H0YFB3_HUMAN; H0YFQ1_HUMAN	ENST00000005286.8, ENST00000453848.7; ENST00000005286.8, ENST00000453848.7; ENST00000005286.8, ENST00000453848.7; ENST00000005286.8, ENST00000453848.7; ENST00000005286.8, ENST00000453848.7; ENST00000005286.8, ENST00000453848.7; ENST00000005286.8, ENST00000453848.7; ENST00000544065.5; ENST00000536409.1; ENST00000540112.1; ENST00000535480.1	ENSP00000005286.4, ENSP00000405823.2; ENSP00000005286.4, ENSP00000405823.2; ENSP00000005286.4, ENSP00000405823.2; ENSP00000005286.4, ENSP00000405823.2; ENSP00000005286.4, ENSP00000405823.2; ENSP00000005286.4, ENSP00000405823.2; ENSP00000005286.4, ENSP00000405823.2; ENSP00000442754.1; ENSP00000439717.1; ENSP00000437848.1; ENSP00000439716.1	ENSG00000006118	chr11	60924460	60937159	+			Golgi membrane, extracellular region, intracellular, cell, cytoplasm, endoplasmic reticulum, endoplasmic reticulum membrane, Golgi apparatus, endomembrane system, membrane, integral component of membrane, organelle membrane, intrinsic component of membrane, vesicle, membrane-bounded vesicle, nuclear outer membrane-endoplasmic reticulum membrane network, organelle, membrane-bounded organelle, intr…	GO:0000139, GO:0005576, GO:0005622, GO:0005623, GO:0005737, GO:0005783, GO:0005789, GO:0005794, GO:0012505, GO:0016020, GO:0016021, GO:0031090, GO:0031224, GO:0031982, GO:0031988, GO:0042175, GO:0043226, GO:0043227, GO:0043229, GO:0043230, GO:0043231, GO:0044421, GO:0044422, GO:0044424, GO:0044425, GO:0044431, GO:0044432, GO:0044444, GO:0044446, GO:0044464, GO:0070062, GO:0098588, GO:1903561	819	857	969	662	730	712	1464	1294	1323	897	789	794
ENSG00000230393	ENSG00000230393	lncRNA								chr2	100104919	100107504	+					1	0	0	0	0	0	4	8	7	1	1	0
[truncated: 25,980 more rows]

## Sheet: enrichment analysis
Table 2_B. Enrichment analysis of RNAsequencing of the studied groups
[truncated: 14,642 more rows]
