# Supplementary material for: Persulfidation alters gene regulatory programs and promotes endothelial specification
Source: Redox Biol. 2025 Nov 28;89:103926. doi: 10.1016/j.redox.2025.103926 (PMC12721145; doi:10.1016/j.redox.2025.103926)
Supplement: Multimedia component 3 [file mmc3.xlsx]

## Sheet: iPSCs
Table S1. WNT and TGFβ associated transcripts within the studied groups
Gene	Pathway	iPSC_Sol_1	iPSC_Sol_2	iPSC_Sol_3	iPSC_Na2S3_1	iPSC_Na2S3_2	iPSC_Na2S3_3
ACVR1	TGFβ	-0.17141	-0.720882	-0.915863	-1.01216	-1.20877	-1.23708
APC	Both	0.640962	0.416312	1.21185	-1.97166	-1.12047	-1.5875
ARID4B	TGFβ	0.176682	-0.593994	1.39034	0.275261	-0.352304	-0.21488
BCAR3	TGFβ	-0.652732	-0.937373	-1.07341	-0.946613	-1.01845	-1.04272
BMP2	Both	-0.574439	-0.832914	-0.902616	-0.95522	-1.24003	-0.810025
BMPR1A	TGFβ	0.639841	0.579708	0.762472	1.1107	1.36796	1.06413
BMPR2	TGFβ	-0.770238	-1.31924	-1.09633	-0.823139	-0.563678	-0.662184
CDH1	TGFβ	0.646713	0.60128	0.696996	0.72916	0.754292	0.705061
CDK9	TGFβ	1.10292	1.5103	1.34384	0.244102	0.265702	-0.0883487
CDKN1C	TGFβ	-0.0820507	0.0656237	0.165936	1.16168	0.891705	0.718244
CTNNB1	Both	-0.544559	-0.0705257	0.253396	-1.26387	-0.986187	-0.964961
ENG	TGFβ	1.14249	1.07078	0.394108	0.333879	0.38774	0.30594
FKBP1A	TGFβ	1.96832	1.71251	0.518792	-0.277594	-1.46567	-0.0129543
FNTA	TGFβ	-1.12505	-1.48514	-1.4489	-0.367991	-0.638111	0.390395
FURIN	TGFβ	-0.0621678	-0.163947	-0.317271	-0.26276	-0.340161	-0.375378
HDAC1	Both	-0.991264	-1.08767	-1.70778	0.0380385	-1.18264	0.223057
HIPK2	TGFβ	-0.853626	-0.656028	-0.714912	-1.27603	-0.643647	-1.39079
ID1	TGFβ	0.475186	0.581636	0.927066	-1.19089	-0.430779	-0.498604
ID2	TGFβ	-1.4432	-0.96908	-0.87549	-0.17984	0.0589252	-0.0197804
ID3	TGFβ	-0.319876	0.0945222	-0.0601269	-1.66603	-0.974671	-1.73079
IFNGR2	TGFβ	-0.209212	-0.622028	-1.03529	1.21203	0.841477	0.896371
JUNB	TGFβ	-0.0426805	-0.868722	-0.0995488	-1.78786	-0.24154	-1.39623
KLF10	TGFβ	1.13825	1.32862	1.22211	0.00187889	0.289142	-0.278902
LEFTY2	TGFβ	1.41747	1.16301	1.59638	0.159656	0.388621	0.021934
LTBP2	TGFβ	0.913425	0.931051	0.503423	1.23206	0.786059	1.15983
MAP3K7	Both	0.276213	-0.306421	-0.361677	1.48816	1.20677	1.83719
NCOR2	Both	-0.460503	-0.813711	-0.812718	-0.704579	-0.453805	-1.49677
NOG	Both	-0.300172	-0.523613	-0.675599	-1.01491	-0.859	-1.20232
PMEPA1	TGFβ	0.447755	0.475975	0.795284	-0.758405	-0.136395	-0.949926
PPM1A	Both	0.52929	0.18803	-0.0928753	0.810789	0.956355	0.217886
PPP1CA	Both	0.726885	1.00223	0.598292	-1.02833	-0.599388	-1.1295
PPP1R15A	TGFβ	-1.47322	-1.30749	-1.78729	0.498473	-0.075015	-0.219374
RAB31	TGFβ	-0.138772	-0.133407	-0.273702	-0.725777	-0.615365	-1.02678
RHOA	Both	0.713538	0.674294	-0.682976	0.26766	-0.241263	-1.33418
SERPINE1	TGFβ	1.3759	1.3758	0.467156	0.844564	0.263358	0.645694
SKI	Both	0.941335	0.893118	0.737223	-1.52831	-1.43384	-1.74248
SKIL	TGFβ	0.59501	0.603484	1.44884	0.37021	0.767591	0.379517
SLC20A1	TGFβ	-0.223719	-0.16238	0.247662	-1.04976	-1.33352	-1.6116
SMAD1	TGFβ	0.173723	-0.41979	0.0954355	-1.3354	-0.872043	-1.47597
SMAD3	Both	-0.514668	-0.383444	0.770556	-1.2567	-0.398321	-1.71041
SMAD6	TGFβ	-0.556858	-0.6325	-0.508978	-1.00354	-0.669588	-1.26364
SMAD7	Both	0.585046	1.03342	1.27964	-1.6621	-0.179213	-1.95547
SMURF1	Both	0.752491	0.554378	1.52577	-0.73268	-0.238137	-0.737834
SMURF2	Both	1.22069	1.16678	0.615451	0.179052	-0.105242	-0.785923
SPTBN1	TGFβ	1.10684	0.813676	1.32984	0.592423	1.07344	0.139284
TGFB1	Both	-0.452938	-0.635795	-0.44999	-1.50503	-1.06154	-1.31032
TGFBR1	TGFβ	-1.10745	-0.689602	-0.497071	-0.982159	-0.356209	-0.899613
TGIF1	TGFβ	-0.0173237	0.077197	-0.0733653	0.859329	0.990209	0.438528
THBS1	TGFβ	1.10328	0.96126	0.643422	1.04147	0.855503	0.704699
TJP1	TGFβ	1.5997	1.29854	0.901278	0.151407	0.0770453	0.32984
TRIM33	TGFβ	-0.335697	-0.766938	0.352617	-0.333316	0.548957	0.622042
UBE2D3	TGFβ	0.7337	0.758219	0.387397	1.23035	1.16694	1.16658
WWTR1	Both	-0.320389	-1.39467	-1.41541	-0.129236	-0.127967	-1.00778
XIAP	Both	-0.182969	-0.953956	-0.0276992	0.71514	-0.371864	0.346719
BAMBI	Both	-0.657342	-0.710333	-0.660381	-1.06228	-0.889919	-1.08941
MTMR4	TGFβ	-1.45772	-1.31414	-1.32761	1.05196	0.94913	0.160178
NEDD4L	TGFβ	0.907607	0.847459	0.736718	0.925768	0.801207	0.837087
PPP1CB	TGFβ	-0.262522	-0.110883	-0.359887	-1.26404	-1.63557	-0.998217
PPP1CC	TGFβ	-0.164184	-0.303147	-1.93205	1.95066	0.589332	1.11137
RPS27A	Both	-0.784874	-1.02667	-0.528849	0.0449745	0.358725	0.0749667
SMAD2	TGFβ	-0.284239	-0.663431	-0.407811	0.662815	0.311167	0.221133
STRAP	TGFβ	0.811134	1.24654	0.70612	-0.572795	-0.38216	-1.39198
STUB1	TGFβ	0.770892	1.22383	0.712086	-1.275	-0.47236	-1.27312
TGFBR2	TGFβ	1.12656	1.06875	1.18953	-0.148926	0.563967	-0.584913
UBA52	Both	-0.257005	-0.136077	-0.640873	-0.317938	-0.0833433	-0.253561
UBB	Both	1.37053	1.54262	0.826486	0.136807	-0.176425	0.308791
UBC	Both	0.238868	0.0619121	-0.336504	1.81315	1.0371	1.52511
UCHL5	TGFβ	-0.253833	-0.127197	-0.682791	-0.124217	-1.42824	-0.415911
USP15	TGFβ	-0.553344	-0.596729	-0.8553	-0.970598	-0.940025	-0.722205
XPO1	Both	0.836515	0.47285	0.577267	1.09876	0.681698	1.36247
ZFYVE9	TGFβ	0.226394	-0.799219	-1.10988	-0.647346	-1.21631	-0.354068
ACVR2A	TGFβ	-0.78732	-1.01511	-0.54004	-0.752959	-0.914768	-0.821846
AGO1	Both	1.12107	1.26246	1.7794	-0.0226395	0.637135	-0.0339047
AGO2	Both	0.18185	-0.266543	-0.61278	1.5995	0.901529	1.45851
AGO3	Both	-0.339107	-0.694136	-1.10828	0.747858	0.764381	0.0280243
AGO4	Both	-1.34513	-1.17522	-1.58788	0.737006	0.26086	0.660491
APH1A	TGFβ	-0.773928	-0.0331349	-0.88919	1.44196	1.74759	0.774104
APH1B	TGFβ	0.312608	0.372227	0.0411323	1.20113	0.755378	1.12078
ARRB1	TGFβ	0.256016	0.248843	0.398708	0.29506	0.679024	0.328497
ARRB2	Both	0.840264	0.733717	0.873324	0.763313	1.23317	0.980039
EP300	Both	-0.600388	-0.583141	0.399547	-0.326389	-0.0998454	-0.92912
FGF2	Both	0.146264	-0.144284	0.27796	1.58297	1.15701	1.71597
GIPC1	TGFβ	0.868666	0.814026	0.603179	1.11863	1.17829	0.918358
HELLS	TGFβ	0.734156	0.650543	0.889972	0.908927	0.997084	0.960771
INHA	TGFβ	-0.727356	-1.52169	-0.694912	0.508573	0.0949109	0.615362
KLF16	TGFβ	0.38221	0.601603	0.478697	-0.381376	-0.157671	-0.947758
MMP14	TGFβ	-0.395302	-0.397228	-1.17632	-0.313005	-0.692101	-1.17462
MMP16	TGFβ	0.439515	0.251916	0.291647	1.54912	1.27876	1.41683
MOV10	Both	-1.87636	-0.728347	-0.512404	1.28403	0.605366	0.209414
MYCN	TGFβ	0.321944	0.302785	0.528821	0.49213	0.863298	0.466322
MYF5	TGFβ	-0.652724	-0.652724	-0.289165	-0.652724	-0.652724	-0.652724
MYF6	TGFβ	-1.14181	-0.365978	0.161538	0.122589	-0.123963	-0.0260366
NCSTN	Both	-0.504848	-0.420154	-0.837938	-1.12406	-1.36258	-1.16875
PSEN1	Both	-0.44828	-0.428392	-0.205876	1.5965	0.345543	1.54619
PSEN2	Both	0.552932	0.643814	0.336022	1.51018	0.928594	1.38856
PSENEN	TGFβ	0.650998	0.862128	-0.0996302	1.02213	1.31234	1.14083
RARA	TGFβ	-0.368053	-0.453188	0.362618	-1.53316	-0.681997	-1.88867
RXRA	TGFβ	-0.283532	-0.237531	0.0912473	-1.36346	-0.758464	-1.72033
SMAD4	Both	0.54353	-0.0842631	-0.602219	1.45809	0.558469	1.26014
SP1	TGFβ	-0.661279	-0.980917	-1.5876	1.32246	0.369585	0.566109
TCF12	TGFβ	0.260996	-0.808698	-1.39313	1.09431	0.727048	0.36269
TCF3	TGFβ	-0.0750778	0.381	-0.367681	-1.01918	-0.546467	-1.96115
TCF4	Both	-0.728525	-0.936487	-0.817004	-0.847054	-0.462705	-0.720912
TGFB2	TGFβ	0.519004	0.478296	0.50714	0.133183	0.260953	0.158113
TGFBR3	TGFβ	0.292893	-0.873289	-0.313066	-0.434013	-1.62958	-0.997896
TIMP1	TGFβ	-0.348967	-0.613248	-0.876785	-0.256089	-0.23469	0.061362
TIMP2	TGFβ	1.16397	1.19034	1.14438	0.582853	0.70272	0.473179
TNRC6A	Both	0.32778	-0.042358	0.92033	1.10849	1.50754	1.32213
TNRC6B	Both	0.400453	-0.088977	0.10888	1.57134	1.11383	1.13778
TNRC6C	Both	0.604943	0.408135	0.349229	1.17303	1.61858	0.756405
ACVR1B	TGFβ	-0.469306	-0.00845823	0.00820987	1.59244	1.53384	1.0195
ACVR1C	TGFβ	-0.754699	-0.749687	-1.58435	1.5209	0.496636	1.57212
ACVR2B	TGFβ	0.772809	0.520928	0.676797	1.2105	0.876077	0.841178
ACVRL1	TGFβ	-0.494244	-1.06112	-1.4586	-0.478643	-0.516792	-0.286272
AMH	TGFβ	-1.05087	-0.563629	-0.202098	-0.10254	-2.06208	-0.572145
AMHR2	TGFβ	-1.20429	-0.937943	-0.9468	-0.372129	-1.05059	-0.837279
ARHGEF18	TGFβ	0.99649	0.864538	0.567541	1.21234	1.06603	0.858755
BMPR1B	TGFβ	1.45248	1.91157	0.00227983	0.167456	-0.364022	-0.209995
CBL	TGFβ	0.550809	0.127523	0.287226	1.20795	0.569684	0.790241
CCNC	TGFβ	1.56485	1.46876	-0.272784	0.375696	-0.661712	1.06009
CCNK	TGFβ	0.972467	1.5803	1.16846	-0.12425	0.0223204	-0.774645
CCNT1	TGFβ	-1.05716	-1.57139	-1.36436	1.26088	0.877448	0.705785
CCNT2	TGFβ	-1.7322	-1.68039	-1.01046	1.1619	0.56914	0.989069
CDK8	TGFβ	0.0484561	-0.605555	-0.642787	1.79249	1.61051	1.079
CER1	Both	-0.439411	-0.692718	-0.349852	-1.00128	-0.888319	-0.978034
CGN	TGFβ	0.947397	0.922022	1.00031	0.925089	0.957013	0.93673
CHRDL1	TGFβ	0.845627	0.88831	0.688747	0.962661	0.870594	0.899011
COL1A2	TGFβ	0.317813	-0.707779	0.14892	-0.568968	-0.358951	-0.804049
DRAP1	TGFβ	0.280063	0.859343	0.354955	1.16735	1.5527	1.10118
E2F4	TGFβ	0.648723	0.844002	0.133162	-1.0501	-1.20273	-1.42673
E2F5	TGFβ	-0.885003	-0.971966	-1.36356	-0.631624	-0.901159	-0.552201
F11R	TGFβ	0.634981	0.594143	0.758524	0.878275	0.989966	0.688364
FBN1	TGFβ	-0.508813	-0.535832	-0.0823117	-1.01321	-0.772888	-1.13917
FOXH1	TGFβ	-0.731135	-0.737837	-0.585745	-0.27955	-0.288648	-0.20549
FST	TGFβ	-1.11069	-1.16194	-0.803139	-0.42456	-0.388819	-0.426755
FSTL1	TGFβ	-0.16577	-0.336968	-0.481453	1.12437	0.589668	0.954933
FSTL3	TGFβ	-1.09887	-1.52798	-1.29805	0.112836	-0.10393	0.353121
GREM2	TGFβ	0.296811	0.250325	1.4159	0.0559876	-0.707807	-0.648907
INHBB	TGFβ	-0.18757	-0.600824	0.0540134	-0.55833	-0.710828	-0.124339
ITGA8	TGFβ	-0.92012	-0.92012	-0.92012	-0.694282	-0.92012	-0.825842
ITGAV	TGFβ	0.482637	0.00108081	0.20935	0.540048	0.154444	0.232642
ITGB1	TGFβ	0.490562	0.489682	-0.0914101	1.59123	1.30633	1.17449
ITGB5	TGFβ	1.29655	1.16532	1.23708	-0.322657	0.477033	-0.588741
ITGB8	TGFβ	-0.394434	-1.01131	-0.37369	0.206853	0.857266	0.150712
LTBP1	TGFβ	0.589906	0.969864	0.0824502	1.16388	0.369539	0.202526
LTBP3	TGFβ	0.65276	0.717285	0.414382	1.12645	1.0618	0.9254
LTBP4	TGFβ	0.138313	-0.355777	-0.216087	1.45353	1.25441	1.399
MAPK1	TGFβ	-0.533191	0.341617	0.790323	-1.35271	0.888559	-1.68706
MAPK3	TGFβ	0.038053	0.22188	-1.19229	-0.200215	-1.22532	-0.353175
MEN1	Both	0.828672	1.00655	1.02383	-1.52421	-0.756474	-1.64632
MYC	Both	1.76945	1.49811	1.00902	0.0886419	-0.0155373	0.144792
NCOR1	TGFβ	-0.309204	0.125559	0.881936	-0.753217	0.717381	-0.723958
NEDD8	TGFβ	0.665717	0.377484	0.521087	1.16999	1.21857	1.11785
PARD3	TGFβ	-0.264757	-0.457316	-0.449783	-0.0462308	0.141526	-0.363732
PARD6A	Both	0.919826	0.94323	0.90121	0.845015	0.894218	0.780834
PARP1	TGFβ	1.14485	1.12766	1.02742	0.763984	0.814156	0.751875
PRKCZ	TGFβ	-0.271287	-0.446707	-0.388392	0.926619	0.896074	0.507871
RBL1	TGFβ	0.0221441	0.21027	0.310789	-1.77008	-1.54311	-1.10458
RNF111	TGFβ	-0.646697	-0.695311	-0.882939	-0.80598	-0.95939	-1.33247
SMAD5	TGFβ	-1.174	-1.29863	-1.23421	0.186158	0.118431	0.0186645
SMAD9	TGFβ	-0.835248	-0.479814	-0.389309	-1.43994	-0.810402	-0.981057
SNW1	TGFβ	-1.65837	-0.975769	-1.43647	1.34361	0.731343	1.013
STAT1	TGFβ	1.19558	1.04203	0.729415	0.850593	0.25215	1.10779
TFDP1	TGFβ	0.593914	0.80586	0.835571	-1.45677	-1.36403	-1.52897
TFDP2	TGFβ	0.588433	0.541893	0.933426	1.05797	1.03572	1.37856
TGFB3	TGFβ	-0.596684	-0.193717	-0.37807	-0.582944	-1.80188	-0.870983
TGIF2	TGFβ	0.4923	0.861057	1.04886	0.0812363	0.644963	0.339441
UBE2D1	TGFβ	1.74803	1.64961	1.1585	-0.0165981	0.0657085	-0.073569
UBE2M	TGFβ	0.241441	0.371187	-0.623324	-0.576456	-0.619458	-1.02451
USP9X	TGFβ	0.171694	0.0825721	0.182744	1.64045	1.1237	1.70476
YBX1	TGFβ	1.53718	1.62322	1.08907	-0.127688	0.570412	-0.244101
ZFYVE16	TGFβ	-1.31788	-1.56786	-1.40738	-0.31652	0.247752	-0.0626673
ADAM17	WNT/β-cat	-1.11439	-0.818163	-1.03844	1.97456	-0.811398	-0.344399
AXIN1	WNT/β-cat	0.0279109	-0.0729449	-2.17773	1.36842	0.430581	-0.058125
AXIN2	WNT/β-cat	-0.921146	-0.967457	-0.847043	-0.994861	-0.889105	-0.781153
CCND2	WNT/β-cat	-0.236843	-0.555106	-0.42867	1.63383	1.03836	0.981043
CSNK1E	WNT/β-cat	-0.437437	-0.755543	-1.24474	1.80119	1.25934	1.64995
CUL1	WNT/β-cat	0.990257	1.52311	1.60946	-1.68196	-0.22982	-1.34363
DKK1	WNT/β-cat	-0.817707	-0.961926	-0.966168	-0.904946	-1.01587	-0.884354
DKK4	WNT/β-cat	-0.416195	-0.565209	-0.565209	-0.565209	-0.565209	-0.565209
DLL1	WNT/β-cat	-0.479788	-0.448838	-0.0622992	0.688247	0.811306	0.545386
DVL2	WNT/β-cat	-1.02029	-0.907295	-0.992367	-0.805779	-0.977124	-0.819514
FRAT1	WNT/β-cat	1.30186	0.98559	2.03842	-0.687136	0.408307	-0.287071
FZD1	WNT/β-cat	-1.12307	1.21098	-0.853734	-0.650148	-0.635114	-1.22421
FZD8	WNT/β-cat	-0.0775384	0.214326	0.993196	-1.51216	-0.83631	-1.30038
GNAI1	WNT/β-cat	-0.477854	-0.507677	-0.476747	-0.399004	-0.553308	-0.708313
HDAC11	WNT/β-cat	0.95585	0.781478	0.20254	0.967301	1.07798	0.886755
HDAC2	WNT/β-cat	-1.25728	-0.654578	-0.180623	-0.784112	0.376393	-0.446001
HDAC5	WNT/β-cat	0.493536	0.252962	0.334283	1.31364	1.43289	1.41529
HEY1	WNT/β-cat	0.180092	0.208718	0.274347	-1.32432	-0.822658	-1.40459
HEY2	WNT/β-cat	-1.39868	-1.57427	-1.23345	-0.133223	-0.126055	0.266298
JAG1	WNT/β-cat	0.57644	0.484447	0.653105	1.28688	1.39442	0.882843
JAG2	WNT/β-cat	1.37976	0.974248	1.00077	0.701003	0.760323	0.588723
KAT2A	WNT/β-cat	-0.86171	-1.15078	-1.14329	1.2449	-0.0790923	1.11772
LEF1	WNT/β-cat	-0.782667	-1.11397	-0.599455	-1.19259	-0.824839	-1.0633
MAML1	WNT/β-cat	-0.630942	-2.19585	-0.452237	0.691098	0.372175	-0.264514
NKD1	WNT/β-cat	-1.03389	-0.976452	-1.02757	-0.839842	-0.829765	-0.904485
NOTCH1	WNT/β-cat	-1.02987	-0.427881	0.58626	0.011376	0.972212	-1.18602
NOTCH4	WNT/β-cat	0.758754	0.706856	1.36954	-1.22084	-1.88366	-1.5118
NUMB	WNT/β-cat	-0.450181	-0.858199	-0.761106	0.346096	0.230918	0.0858922
PPARD	WNT/β-cat	1.42644	1.48458	0.950652	0.243796	0.0599321	-0.318987
PTCH1	WNT/β-cat	-0.487851	-0.640344	-0.553468	-0.686574	-0.677322	-0.452641
RBPJ	WNT/β-cat	0.4796	0.448624	0.709891	1.19382	1.40915	1.13442
SKP2	WNT/β-cat	-0.0203851	0.417414	-0.285644	-1.67047	-1.48441	-1.301
TCF7	WNT/β-cat	-0.593778	-0.870002	-0.580624	-1.14978	-1.12169	-0.882113
TP53	WNT/β-cat	1.01388	1.20719	1.3928	-0.369402	0.273127	-0.343779
WNT5B	WNT/β-cat	-0.663511	-0.699051	-0.923225	-1.04191	-1.09398	-1.01532
ADRM1	WNT/β-cat	1.03009	1.5129	1.67373	-0.624867	0.152018	-0.595332
AP2A1	WNT/β-cat	0.43279	0.586152	0.0896395	-0.634937	0.48442	-1.6188
AP2A2	WNT/β-cat	-1.00605	-0.341029	-0.657687	-0.96626	-1.54248	-0.795378
AP2B1	WNT/β-cat	0.482198	0.203145	-0.660078	-0.924821	-0.716686	-1.44783
AP2M1	WNT/β-cat	1.53313	1.2111	1.11097	-1.50167	-0.576952	-1.68539
AP2S1	WNT/β-cat	1.30655	1.59946	0.45333	-0.29989	0.130238	-0.441978
CALM1	WNT/β-cat	1.01094	0.952091	1.21434	-0.535018	0.29405	-0.436746
CAMK2A	WNT/β-cat	-0.742076	-0.689145	-0.546174	0.742567	0.353347	0.19466
CLTA	WNT/β-cat	-0.678234	-0.580182	-0.679948	-0.96265	-0.915654	-0.832672
CLTB	WNT/β-cat	0.523768	0.857946	-0.273067	-0.53382	-0.106048	0.0368173
CLTC	WNT/β-cat	1.30209	1.34832	1.25074	0.541484	0.548796	0.218971
DAAM1	WNT/β-cat	-0.276833	-0.734212	-0.561597	-1.20198	-0.666362	-1.15508
DVL1	WNT/β-cat	-1.07427	-1.34533	-1.90335	0.243586	-0.170452	-0.0200489
DVL3	WNT/β-cat	-0.812724	-0.864366	-0.857145	-0.608866	-0.16294	-1.01283
FZD2	WNT/β-cat	-0.333001	0.137004	-0.456016	0.592182	0.535145	-0.481064
FZD3	WNT/β-cat	0.726453	0.523026	0.697559	1.2164	1.20024	1.22097
FZD4	WNT/β-cat	-0.404503	-0.454201	-0.028173	-0.5422	-0.233735	-0.322959
FZD5	WNT/β-cat	1.1233	1.01551	1.06623	0.758354	0.843774	0.705684
FZD6	WNT/β-cat	-0.933197	-1.03853	-0.0801611	-0.083302	0.632539	0.30993
FZD7	WNT/β-cat	-0.336022	-0.378019	-0.694402	-0.811954	-0.789343	-0.558289
GNAO1	WNT/β-cat	0.969623	0.953253	0.877422	0.444377	0.65236	0.326206
GNAT2	WNT/β-cat	0.314469	0.619227	0.186986	-0.0551353	0.587701	-0.749934
GNB1	WNT/β-cat	1.12912	1.83856	0.728782	-0.174641	0.119465	-1.45781
GNB2	WNT/β-cat	0.149363	1.22478	-1.57226	0.505658	1.03173	-0.862761
GNB3	WNT/β-cat	-0.671265	-1.43091	-1.27549	1.81266	0.625451	0.23181
GNB4	WNT/β-cat	0.369698	0.130824	-0.755312	1.22563	1.47334	-0.0067879
GNB5	WNT/β-cat	0.401699	0.467724	0.476709	1.09017	1.16938	1.12132
GNG10	WNT/β-cat	0.944982	0.721469	-0.0015074	-0.992587	-0.529081	-0.692451
GNG11	WNT/β-cat	1.37941	1.08549	1.04254	-1.61116	-1.30899	-0.745384
GNG12	WNT/β-cat	1.20084	1.02422	0.685764	0.920714	0.875299	0.892552
GNG2	WNT/β-cat	-0.32067	-0.15548	-0.0956028	-1.15629	-0.745009	-1.127
GNG3	WNT/β-cat	1.17214	0.196499	1.14932	0.816503	-0.434702	-1.17256
GNG4	WNT/β-cat	1.12226	1.13996	1.01741	0.27915	0.655435	0.330272
GNG5	WNT/β-cat	-0.0619481	0.579311	0.404382	-0.903663	-0.352074	-1.16729
GNG7	WNT/β-cat	1.01143	0.951026	0.682652	1.11736	0.76607	1.07413
ITPR1	WNT/β-cat	-0.513054	-0.87954	-1.05372	-0.908281	-0.809461	-0.852811
ITPR2	WNT/β-cat	1.58657	1.62709	1.25236	0.221663	0.123562	0.100395
ITPR3	WNT/β-cat	0.0734746	0.0554344	-0.734411	0.351091	0.123092	0.409959
KRAS	WNT/β-cat	0.950228	0.994415	1.13102	0.786981	0.667113	0.803541
NFATC1	WNT/β-cat	0.829896	1.07709	1.99272	-0.956181	0.164051	-0.541052
NLK	WNT/β-cat	0.932371	0.955857	0.358605	0.456867	-0.334049	0.995913
PDE6B	WNT/β-cat	-1.04552	-0.404834	-0.938174	0.32118	-0.0314636	0.548848
PDE6G	WNT/β-cat	0.948063	-0.257691	0.698787	-0.385372	1.1369	0.149561
PFN1	WNT/β-cat	1.34009	1.45892	1.13742	-0.200041	0.116336	-0.495608
PLCB1	WNT/β-cat	-0.948371	-1.01659	-1.78913	0.0745315	-1.02931	-0.0213297
PLCB2	WNT/β-cat	0.103527	-0.333341	-0.238762	0.377551	0.681521	0.828629
PLCB3	WNT/β-cat	1.24142	1.49109	1.64412	-1.20287	-0.688888	-1.10411
PPP3CA	WNT/β-cat	0.994865	1.17046	1.01261	-1.01527	-0.475883	-1.10253
PPP3CB	WNT/β-cat	-0.0296427	0.25811	0.111286	-1.19776	-1.61678	-0.802479
PPP3R1	WNT/β-cat	0.232296	0.332034	-0.125714	-0.707508	-1.08403	-1.39328
PRICKLE1	WNT/β-cat	-1.27071	-1.39864	-1.08392	-0.66506	-0.106885	-0.29929
PRKCA	WNT/β-cat	1.11349	1.04225	0.708778	0.975229	0.868746	0.932385
PRKCB	WNT/β-cat	0.914295	0.894934	0.443542	1.06337	0.232889	1.17789
PRKCG	WNT/β-cat	0.673998	0.487354	0.721296	1.2239	1.15585	1.23967
PRKG1	WNT/β-cat	0.529093	0.461338	-0.270312	0.674935	-0.294418	0.6731
PRKG2	WNT/β-cat	0.812697	-0.146382	0.297126	-0.641352	-1.2633	0.0619503
PSMA1	WNT/β-cat	0.70976	0.823582	-0.720846	0.4426	-0.88526	0.22337
PSMA2	WNT/β-cat	-1.32009	-0.474323	0.209306	1.32858	0.78345	1.09933
PSMA3	WNT/β-cat	1.33161	1.25957	1.11364	0.407764	0.694185	0.397557
PSMA4	WNT/β-cat	0.999389	1.43194	1.51659	-0.713118	0.17159	-0.422557
PSMA5	WNT/β-cat	1.2369	1.21118	1.16856	0.273104	0.702772	0.488723
PSMA6	WNT/β-cat	0.411082	0.574979	0.612865	-1.23219	-0.375062	-0.80391
PSMA7	WNT/β-cat	1.1273	1.62866	1.221	-0.0538186	0.665169	-0.102728
PSMB1	WNT/β-cat	0.812446	1.14211	1.05588	0.748458	1.05341	0.739757
PSMB2	WNT/β-cat	1.37218	1.29999	1.09746	0.50743	0.633907	-0.309064
PSMB3	WNT/β-cat	0.897263	1.19205	0.895605	0.765539	1.12984	0.56488
PSMB4	WNT/β-cat	0.46543	0.893716	0.458938	1.1475	1.18295	1.08328
PSMB5	WNT/β-cat	0.767788	1.55211	1.07768	0.458428	0.198453	-0.32383
PSMB6	WNT/β-cat	1.25038	1.29645	1.02458	0.565642	1.02982	0.0780926
PSMB7	WNT/β-cat	0.488202	1.43762	0.560906	-1.13066	-0.177709	-0.640662
PSMC1	WNT/β-cat	0.625947	1.35068	1.43248	0.187998	0.799176	0.290605
PSMC2	WNT/β-cat	0.730864	1.58739	1.77923	0.122212	0.487521	0.187781
PSMC3	WNT/β-cat	0.686523	1.44044	1.31598	-1.14463	-1.06839	-1.11587
PSMC4	WNT/β-cat	1.27475	1.87535	1.40256	-0.264324	-0.0358999	-0.935172
PSMC5	WNT/β-cat	1.15633	1.60682	1.55602	-0.753427	-0.704687	-0.881151
PSMC6	WNT/β-cat	0.512695	1.17736	1.4223	-0.0469705	0.270366	0.449965
PSMD1	WNT/β-cat	1.34719	1.32583	1.22321	0.368046	0.720027	0.25795
PSMD11	WNT/β-cat	1.19658	1.38946	1.32173	0.128042	0.4143	-0.208941
PSMD12	WNT/β-cat	1.09567	1.36443	1.54216	-0.886009	-0.828617	-0.764524
PSMD13	WNT/β-cat	1.14396	1.2381	0.47652	0.847029	0.536114	0.579899
PSMD14	WNT/β-cat	0.658194	0.980941	1.03302	-0.754305	-0.488736	-0.829035
PSMD2	WNT/β-cat	1.72003	1.77564	1.16735	-0.223569	-0.0152702	-0.930936
PSMD3	WNT/β-cat	1.68029	1.83859	0.995268	-0.536538	-0.564046	-0.993467
PSMD6	WNT/β-cat	1.18625	1.3006	1.51036	-0.156859	0.389834	-0.052803
PSMD7	WNT/β-cat	0.617248	0.987377	1.03704	0.688677	0.859996	0.765303
PSMD8	WNT/β-cat	0.272672	0.518688	-0.475865	1.22914	1.64967	0.796345
RAC1	WNT/β-cat	1.38244	1.45239	0.511192	0.410427	0.512101	-0.347985
RAC2	WNT/β-cat	-0.976721	-0.758038	-0.920052	-0.871626	-0.565108	-1.27131
RAC3	WNT/β-cat	1.39674	1.48448	-1.58332	-0.0872831	-0.938551	-0.61827
ROR1	WNT/β-cat	0.973241	0.844729	0.918883	0.768677	0.794466	0.984069
ROR2	WNT/β-cat	-0.548617	-0.623799	-0.502027	-1.16546	-0.973082	-1.05221
RYK	WNT/β-cat	-0.54177	-0.449149	-0.325637	-0.815679	-0.689066	-0.47677
SCRIB	WNT/β-cat	-0.786993	-0.484347	-0.151716	-0.925679	-0.578637	-1.23078
SEM1	WNT/β-cat	0.834936	0.974495	1.02323	0.678357	1.03343	0.76339
TCF7L1	WNT/β-cat	0.904562	0.956224	1.09732	0.881995	1.00063	0.675552
TCF7L2	WNT/β-cat	0.930898	0.713055	0.733366	1.04985	0.830658	1.00076
VANGL2	WNT/β-cat	0.0132489	-0.0575264	-0.17218	0.439211	0.462385	-0.119737
WNT11	WNT/β-cat	-0.497216	-0.706709	-0.80134	-0.293216	-0.517817	-0.498069
WNT4	WNT/β-cat	-1.02202	-0.638285	-0.912658	-0.87588	-0.845402	-1.02695
WNT5A	WNT/β-cat	-0.991391	-0.829935	-0.82726	-0.972096	-0.89255	-1.19019
AMER1	WNT/β-cat	-0.707645	-0.277551	-0.223433	-1.02757	-0.430504	-0.737005
CSNK1A1	WNT/β-cat	1.36856	1.04186	0.444375	0.153299	0.831689	-0.657768
FRAT2	WNT/β-cat	1.0901	0.83874	0.995623	0.716925	0.778145	0.979001
GSK3B	WNT/β-cat	-0.405961	-0.626518	-0.12268	0.993125	1.37815	0.0718085
PPP2CA	WNT/β-cat	0.0572332	0.982083	0.845787	-0.305338	-0.010702	0.276799
PPP2CB	WNT/β-cat	1.22532	0.948545	-0.373389	1.31824	0.806763	0.850231
PPP2R1A	WNT/β-cat	0.904727	1.38131	1.24059	0.217031	0.958551	-0.492832
PPP2R1B	WNT/β-cat	1.28701	1.53499	1.63684	-0.967776	-0.120335	-0.669969
PPP2R5A	WNT/β-cat	-0.547116	-0.885529	-1.22484	-0.309211	-0.606845	-0.48959
PPP2R5B	WNT/β-cat	-0.763682	-0.789866	-0.5853	-0.993034	-1.03274	-1.23055
PPP2R5C	WNT/β-cat	0.705974	0.294877	-0.482274	0.932186	0.90453	1.13068
PPP2R5D	WNT/β-cat	-0.0736376	0.690231	-0.445279	-0.0966668	0.215815	-0.608239
PPP2R5E	WNT/β-cat	0.019287	0.115458	0.522524	-0.468279	0.161119	-0.882478
AKT1	WNT/β-cat	-0.383604	-0.21826	-0.606288	-0.863614	-0.542481	-1.38797
AKT2	WNT/β-cat	0.66797	0.801718	1.05989	0.906846	0.0415908	0.378189
ASH2L	WNT/β-cat	-0.181505	-0.243849	-0.47317	0.691915	0.66062	1.27357
BCL9	WNT/β-cat	0.195601	-0.136779	-0.813922	0.0560547	-1.17043	-0.327194
BCL9L	WNT/β-cat	-0.00693311	-0.272601	0.00645206	1.13466	0.905327	0.90967
BTRC	WNT/β-cat	0.601992	0.808383	0.360729	-1.85082	-1.87854	-1.08122
CBY1	WNT/β-cat	-0.240248	0.0573719	0.0177936	-1.91544	-1.17426	-1.41911
CHD8	WNT/β-cat	1.37654	1.2533	1.27803	-1.17946	-1.03173	-1.16039
CTBP1	WNT/β-cat	-0.810798	-0.623739	-0.779304	0.515037	0.452548	0.354608
CTNNBIP1	WNT/β-cat	0.686806	1.51363	1.06659	0.029981	1.07377	0.0971601
KMT2D	WNT/β-cat	-1.25886	-1.75556	-1.37909	0.454835	0.336238	-0.117318
PYGO1	WNT/β-cat	-0.847363	-1.20338	-0.755202	-0.940636	-0.810951	-0.84137
PYGO2	WNT/β-cat	0.0533409	0.578087	0.424848	-0.665376	-0.670313	-1.65267
RBBP5	WNT/β-cat	0.954613	1.50721	0.757382	-0.0488391	-0.549257	0.115703
SOX13	WNT/β-cat	0.819415	0.951476	0.960607	0.805274	0.872683	0.824819
SOX17	WNT/β-cat	-0.727042	-0.727042	-0.727042	-0.727042	-0.727042	-0.727042
SOX2	WNT/β-cat	0.875375	0.843302	0.941146	0.882704	1.04468	0.9682
SOX3	WNT/β-cat	0.919789	0.961295	0.640031	1.10902	0.914902	1.03182
SOX4	WNT/β-cat	0.236608	0.14716	0.040823	0.37853	0.929523	-0.346388
SOX6	WNT/β-cat	-0.666426	-0.700887	-1.28082	-0.074356	-0.230815	-0.0406082
SOX7	WNT/β-cat	0.0858318	-0.150394	-0.660469	-0.607035	-1.66729	-0.755847
SOX9	WNT/β-cat	0.458848	1.08981	0.701033	0.712213	1.35122	0.442103
TLE1	WNT/β-cat	0.961668	1.09169	1.25349	0.643815	1.09985	0.547731
TLE2	WNT/β-cat	0.917222	1.01494	0.973625	0.660125	0.587673	0.542502
TLE3	WNT/β-cat	-0.78502	-0.997565	-1.06319	-0.881156	-0.873545	-0.943346
TLE4	WNT/β-cat	0.0225487	0.0642858	0.433957	0.991244	1.2487	0.25209
YWHAZ	WNT/β-cat	1.42157	1.22557	1.11245	0.324101	0.673625	0.214546
CTBP2	WNT/β-cat	1.16259	1.2563	0.939126	0.124447	0.143545	0.326366
RBX1	WNT/β-cat	0.43318	0.519546	0.637333	0.912233	1.15564	0.839137
SKP1	WNT/β-cat	1.14279	1.30218	1.37445	0.366733	0.178922	0.0473327
TLE5	WNT/β-cat	0.59423	1.22303	1.26386	0.288783	0.906828	0.0198922
ZRANB1	WNT/β-cat	-0.504404	-0.884254	-0.795604	1.4016	0.822045	0.972232
CDC73	WNT/β-cat	-0.192972	-0.182255	-0.0540557	0.405904	-1.00387	-0.824789
CREBBP	WNT/β-cat	-0.88427	-0.934886	-0.659279	-0.733374	-0.760749	-1.13056
H2AC18	WNT/β-cat	1.24767	1.73247	0.753464	-0.724394	-1.51964	-1.21123
H2AC19	WNT/β-cat	-0.40196	0.854727	1.30567	0.634986	0.771019	-0.131661
H2AC20	WNT/β-cat	1.23359	1.52815	1.7756	-1.1796	-0.0674352	-1.23736
H2AC6	WNT/β-cat	0.584448	0.685062	0.636567	0.333108	0.261952	-0.176082
H2AC8	WNT/β-cat	0.254289	0.956417	1.31408	-0.192446	0.249109	-1.59101
H2AJ	WNT/β-cat	1.41104	1.34195	0.889471	-0.256479	0.201041	-0.227995
H2AX	WNT/β-cat	1.01657	1.45258	1.15699	0.406641	0.918166	0.265551
H2AZ2	WNT/β-cat	0.470585	1.16639	0.717676	0.142266	0.132715	0.203593
H2BC11	WNT/β-cat	0.428005	0.110956	0.502549	0.383011	0.00999296	-0.0917255
H2BC12	WNT/β-cat	-0.268236	-0.301141	0.249821	-0.242657	0.978725	-0.0753169
H2BC12L	WNT/β-cat	-0.817685	-0.533854	0.0984489	0.0792949	1.07218	0.0809585
H2BC15	WNT/β-cat	-0.27949	-0.35795	-0.820549	0.886003	2.29164	0.604725
H2BC21	WNT/β-cat	0.770673	0.638234	0.883575	1.41927	1.0566	0.485926
H2BC26	WNT/β-cat	0.569066	0.674647	0.582582	0.322405	0.439389	0.251726
H2BC5	WNT/β-cat	1.40834	1.03624	1.33752	-1.02889	-0.635748	-1.10954
H2BC6	WNT/β-cat	-0.37533	1.18924	0.958131	-1.59654	0.964428	-0.224264
H2BC9	WNT/β-cat	1.08454	0.907724	1.37493	0.0268565	0.712511	-0.692126
H3-3A	WNT/β-cat	0.813348	0.961221	1.03578	0.689721	1.35787	0.673991
H3-3B	WNT/β-cat	-0.368706	0.27619	0.866633	-0.0781455	0.0819378	-0.304511
H3C10	WNT/β-cat	1.17453	1.72607	1.55985	-0.594975	0.489552	-1.14933
H3C6	WNT/β-cat	0.192945	0.133893	0.932964	-0.389098	0.347806	0.0831744
H4C11	WNT/β-cat	0.519577	0.866532	1.63102	-0.0800639	1.49183	-0.722819
H4C12	WNT/β-cat	1.26586	0.701274	1.25873	-0.636793	0.629904	-0.84177
H4C14	WNT/β-cat	0.327139	0.468422	0.905959	-1.42546	-1.10067	-1.06676
H4C15	WNT/β-cat	0.328673	0.518642	1.00067	-1.76263	-1.21368	-0.685764
H4C16	WNT/β-cat	-1.2003	-0.0391403	-0.444386	-0.886594	-0.105349	-1.40127
H4C5	WNT/β-cat	-1.01321	0.667428	1.12909	-1.65254	-0.461295	-0.978995
H4C8	WNT/β-cat	0.48637	0.767307	1.39773	-1.03246	0.133895	-0.243934
H4C9	WNT/β-cat	0.700629	1.42282	1.63444	-0.611098	0.857483	0.0750669
KAT5	WNT/β-cat	-1.82494	-1.1288	-0.966437	0.313731	-0.0673215	0.163459
LEO1	WNT/β-cat	0.596159	0.839477	1.06046	-0.544588	-0.765319	-1.27099
RUNX3	WNT/β-cat	-0.910897	-0.990961	-1.19176	0.112125	0.40652	-0.347024
RUVBL1	WNT/β-cat	1.59625	1.79623	0.709914	-0.299514	-0.323863	-0.275103
SMARCA4	WNT/β-cat	0.899508	1.47972	0.744052	-1.11791	-0.771492	-2.17475
TERT	WNT/β-cat	0.616696	0.535376	0.301126	0.832606	0.701839	1.05931
TRRAP	WNT/β-cat	-0.479942	-0.682012	-0.882746	-0.660036	-1.05529	-1.23006
KREMEN1	WNT/β-cat	0.473782	0.671437	0.84214	0.726435	1.2976	0.465735
KREMEN2	WNT/β-cat	1.24562	1.00969	0.765598	0.728852	0.938446	0.762464
LRP5	WNT/β-cat	1.22693	0.805092	0.406391	-1.01233	-0.079351	-2.20407
LRP6	WNT/β-cat	0.244779	-0.274899	-0.130043	1.74029	1.41889	1.27864
SFRP1	WNT/β-cat	0.521365	0.979989	0.65497	1.24556	1.01414	1.00229
SFRP2	WNT/β-cat	0.948136	0.999513	0.951875	0.787419	0.888004	0.702388
WNT3A	WNT/β-cat	-0.665764	-0.680869	-0.581125	-0.722764	-1.18839	-0.764835
WNT9A	WNT/β-cat	0.958617	0.830006	1.06654	0.59317	0.861892	0.618183
CBFB	WNT/β-cat	-0.395844	-0.369802	-0.471688	-0.501323	-0.518461	-0.820781
ESR1	WNT/β-cat	0.321567	-0.178919	1.26659	0.126395	1.03483	-0.800745
FOXP3	WNT/β-cat	-1.36129	-0.984091	0.344674	-0.998903	-0.700926	-0.240482
RSPO3	WNT/β-cat	-0.976268	-0.727001	-0.734148	-0.883733	-0.976268	-0.976268
RUNX1	WNT/β-cat	-0.963988	-0.665498	-0.787303	-0.995027	-0.776993	-1.06272
CCND1	WNT/β-cat	0.63339	1.00579	1.03335	0.624329	0.687183	0.383614
CAV1	WNT/β-cat	1.56868	0.913005	0.979827	-0.581341	-0.311953	0.0265611
CCDC88C	WNT/β-cat	0.460467	0.238158	0.417752	0.331377	0.611023	-0.0358379
CSNK1G2	WNT/β-cat	0.835732	1.26098	0.608607	0.196292	0.457577	-0.566609
CSNK2A1	WNT/β-cat	-0.12047	0.336905	-0.59272	2.03528	1.41852	0.889841
CSNK2A2	WNT/β-cat	-0.799011	-0.720784	-0.913143	-1.00872	-1.01604	-1.07173
CSNK2B	WNT/β-cat	0.0240364	0.306867	0.204708	-1.19577	-0.984854	-1.45411
CUL3	WNT/β-cat	1.00141	1.42548	1.28364	-0.310451	-0.13267	-0.396411
CXXC4	WNT/β-cat	0.463286	0.590613	1.08953	0.20353	1.16369	0.599491
DACT1	WNT/β-cat	-0.265699	-0.743218	-0.676164	-1.2463	-1.11047	-1.13705
HECW1	WNT/β-cat	1.34064	1.02333	0.856678	-0.149317	0.865706	0.0935489
KLHL12	WNT/β-cat	-1.24386	-1.33456	-1.22555	0.816554	-1.14199	2.98382e-05
LGR4	WNT/β-cat	0.153244	-0.143148	0.142231	0.171362	0.266315	0.495325
LGR5	WNT/β-cat	-0.520424	-0.600777	-1.12207	-0.693985	-1.61661	-0.940333
LGR6	WNT/β-cat	0.891342	0.536111	0.69553	0.508913	0.0449298	0.815215
PIP5K1B	WNT/β-cat	0.690643	0.896829	0.848204	0.998246	0.921472	0.869933
PORCN	WNT/β-cat	0.116203	-0.337559	-0.0206946	1.36083	0.955566	0.752394
RNF146	WNT/β-cat	0.447271	-0.602404	0.408724	0.828064	1.46799	0.830424
RNF43	WNT/β-cat	-0.557831	-0.901227	-0.515325	0.295009	0.0918352	-0.0772197
RSPO2	WNT/β-cat	-0.280898	-0.809768	-0.809768	-0.569688	0.0385079	-0.270053
RSPO4	WNT/β-cat	-0.462432	-0.39045	-0.51906	-0.425095	-0.304248	-0.278623
SNX3	WNT/β-cat	-0.940453	-0.780767	-1.60724	-0.195511	-0.370167	0.195742
TMED5	WNT/β-cat	0.138217	-1.01601	-1.5184	0.92809	0.173396	1.61444
TNKS	WNT/β-cat	-1.0575	-1.54727	-1.75105	0.333664	0.0820627	0.233809
TNKS2	WNT/β-cat	0.128522	-0.0417978	-0.175162	0.762185	0.7269	0.763351
USP34	WNT/β-cat	-0.706035	-0.831806	-0.328651	0.32954	0.583834	0.682566
USP8	WNT/β-cat	1.07251	0.994543	0.892241	-0.100231	1.01469	0.957928
VPS26A	WNT/β-cat	0.038398	0.10088	0.425501	-1.58346	-1.17719	-1.6108
VPS29	WNT/β-cat	0.987164	1.71439	1.22939	-0.970279	-1.34575	-0.0103801
VPS35	WNT/β-cat	-0.311326	0.251526	-0.0181248	-1.40458	-0.287276	-0.182274
WLS	WNT/β-cat	-0.942261	-0.923247	-0.99782	-0.832444	-0.979895	-1.04826
WNT2B	WNT/β-cat	-0.0706678	-0.123013	-0.311208	-1.33533	-1.2306	-1.05692
WNT3	WNT/β-cat	0.0998326	-0.253605	-0.370036	-1.27083	-1.69104	-1.05449
WNT7B	WNT/β-cat	0.736201	0.759189	1.25722	0.835645	0.927559	0.847711
WNT8A	WNT/β-cat	-0.497199	-0.820047	-0.735628	-0.933467	-1.03161	-1.14529
WNT9B	WNT/β-cat	0.181553	0.129164	-0.0489344	-0.827484	-1.34685	-0.898138
ZNRF3	WNT/β-cat	-0.507887	-0.742746	-1.10996	-0.729696	-0.53736	-1.032
ADGRA2	WNT/β-cat	0.145389	0.154327	0.0517791	-0.0559782	-0.0777677	-0.00627672
ADNP	WNT/β-cat	-1.06275	-0.864256	-0.322704	-0.633882	0.0304945	-0.859364
AMER2	WNT/β-cat	1.09157	0.869025	1.17948	0.770222	0.430256	1.1099
AMER3	WNT/β-cat	-0.299438	-0.501705	-0.904144	-1.27321	-1.42911	-0.808315
AMFR	WNT/β-cat	0.338363	-0.351696	-1.74393	-0.61591	-1.08954	-1.12951
ANKRD6	WNT/β-cat	-0.798999	-0.826136	-0.409752	-1.04515	-0.706431	-1.21277
APC2	WNT/β-cat	-0.933981	-0.637444	-1.46144	-0.532837	0.573894	0.0657944
APOE	WNT/β-cat	0.439947	0.448194	0.464785	1.20301	0.976277	1.20781
APP	WNT/β-cat	0.863068	0.50367	0.493303	0.834926	0.721115	0.75339
ASPM	WNT/β-cat	0.7237	0.63538	0.956808	-0.996167	-0.821228	-0.264548
ATP6AP2	WNT/β-cat	0.190083	0.69742	-0.36858	1.67015	0.428918	1.53789
BICC1	WNT/β-cat	0.136542	-0.41286	0.0256545	-1.53374	-1.25963	-1.59271
BMAL1	WNT/β-cat	0.808934	0.599817	0.89698	-0.20018	-0.130278	-0.0696169
CAPRIN2	WNT/β-cat	-0.895984	-1.3535	-1.54815	1.68818	-0.219179	1.26313
CCAR2	WNT/β-cat	0.534796	1.30147	-0.250017	-0.77995	-1.64949	-1.11882
CCNY	WNT/β-cat	0.0779826	-0.423963	-0.800942	0.3956	0.0909686	-0.281767
CCNYL1	WNT/β-cat	1.43642	1.2027	1.41548	0.0602825	0.381027	0.202704
CDH2	WNT/β-cat	-0.824466	-0.738836	-0.446858	-1.21335	-0.747923	-1.43242
CDH3	WNT/β-cat	1.00411	0.911175	0.800186	0.735934	0.818148	0.614308
CDK14	WNT/β-cat	1.00668	0.985436	0.902177	0.0506577	0.598668	0.16809
COL1A1	WNT/β-cat	-0.0938222	-0.22594	-0.447101	-0.0745718	-0.305197	0.0260866
COL6A1	WNT/β-cat	-0.996511	-1.09268	-1.21102	-0.600348	-1.00929	-0.612176
CSNK1A1L	WNT/β-cat	0.525558	1.54041	-0.184756	0.38957	-0.842586	-0.702023
CSNK1D	WNT/β-cat	-0.621512	-0.587601	-0.659294	-1.19398	-1.22238	-1.16026
CSNK1G1	WNT/β-cat	-1.35058	-1.3094	-1.12686	-0.0554759	-0.212496	-0.86899
CSNK1G3	WNT/β-cat	0.00285222	-1.36982	-1.16512	0.489402	-0.489298	0.415952
CTDNEP1	WNT/β-cat	-1.08547	-0.332933	-1.20728	-0.653197	-0.777424	-1.35199
CTHRC1	WNT/β-cat	-0.26096	-0.599321	-0.731011	-0.335986	-0.627673	-0.185344
CTNND2	WNT/β-cat	0.719089	0.782332	1.36929	0.628784	1.36697	0.540027
CYLD	WNT/β-cat	0.632176	0.492418	0.948202	0.558984	-0.132825	0.822756
DAAM2	WNT/β-cat	0.483598	-0.398452	0.0360675	-1.82326	-0.661785	-1.8708
DAB2	WNT/β-cat	0.745565	0.471493	0.313239	-1.18783	-0.748322	-1.17625
DAB2IP	WNT/β-cat	0.00508965	-0.239452	-0.184559	-1.0973	-0.750292	-1.57592
DACT3	WNT/β-cat	-0.596432	-0.580455	-0.814008	-0.322878	-0.509804	-0.0845448
DAPK3	WNT/β-cat	0.409978	0.0476185	-0.314809	1.64428	1.09215	1.02302
DDIT3	WNT/β-cat	-1.55691	-1.35612	-1.75238	0.426638	0.203909	0.0868757
DDX3X	WNT/β-cat	-0.904042	-0.471415	-0.298383	0.850842	0.757137	0.274114
DISC1	WNT/β-cat	-0.0725259	-0.0146597	-0.502139	-1.69545	-1.408	-1.15878
DIXDC1	WNT/β-cat	0.726919	0.479367	0.820256	0.468208	1.21383	1.19967
DKK3	WNT/β-cat	-0.984215	-0.626201	0.810707	-0.828425	-0.10243	-0.826985
DKKL1	WNT/β-cat	-1.28897	0.0982839	0.783557	0.465221	1.96	0.384498
DRAXIN	WNT/β-cat	1.32301	1.5578	1.83209	-0.52843	-0.627741	-0.0342496
EDA	WNT/β-cat	0.877678	0.417869	0.652365	0.98313	1.49559	1.0348
EDN1	WNT/β-cat	0.121128	-0.348598	-0.727002	1.33299	0.633177	1.31163
EDNRA	WNT/β-cat	0.568495	0.468552	0.607274	0.677015	0.554717	0.732678
EDNRB	WNT/β-cat	0.618317	-0.564419	-1.40875	-0.243061	-0.330326	0.747349
EGF	WNT/β-cat	-0.0219879	-0.594558	-1.21835	-0.76978	-1.08697	-0.895012
EGFR	WNT/β-cat	1.07817	1.02126	1.05432	0.515255	0.905621	0.384966
EGR1	WNT/β-cat	-0.666468	-0.201482	-1.3126	1.89287	0.107186	1.67528
EMD	WNT/β-cat	-0.844714	-0.519494	-0.406145	1.42358	1.41646	2.00642
EXT1	WNT/β-cat	0.647165	0.298577	-0.313345	-1.14322	-1.09227	-1.30533
FAM53B	WNT/β-cat	-0.313215	-0.32599	-0.442685	-1.02099	-0.645545	-1.65053
FERMT1	WNT/β-cat	1.28924	1.27574	1.34711	-0.231774	-0.223876	0.229796
FGF10	WNT/β-cat	-1.09422	-0.7803	-1.56706	-0.421266	-0.918212	-0.367929
FGF9	WNT/β-cat	0.320218	0.272925	-0.28241	1.70929	1.26596	1.12222
FGFR2	WNT/β-cat	-0.103664	-0.202004	0.010659	0.450147	0.40041	0.663448
FOXD1	WNT/β-cat	-1.3374	-1.48638	1.21372	-1.12217	1.07625	-1.08302
FOXO1	WNT/β-cat	1.12718	1.22285	1.30857	0.10168	0.445556	0.134909
FOXO3	WNT/β-cat	-1.34571	-1.64311	-0.970565	0.0380662	0.337162	-1.1361
FRMD8	WNT/β-cat	-0.565382	-0.892543	-0.618554	-1.12544	-1.08431	-1.24512
FRMD8P1	WNT/β-cat	-1.61262	-0.281133	-0.541817	-1.21467	-0.241732	-1.19855
FRZB	WNT/β-cat	-0.118622	-0.0572166	0.341524	0.633502	0.787543	1.41945
FUZ	WNT/β-cat	0.53294	1.54103	0.231172	-0.952957	-0.364519	-0.63454
FZD10	WNT/β-cat	-0.182742	-0.0120735	-0.378293	-1.01006	-1.56454	-1.3687
FZD9	WNT/β-cat	0.152097	0.528995	-0.105543	-1.36246	-0.612682	-0.783634
G3BP1	WNT/β-cat	1.14071	1.08237	0.945327	0.750711	0.619062	0.770003
GATA3	WNT/β-cat	-0.328544	-0.518029	-0.837964	-0.858795	-1.54453	-1.14219
GID8	WNT/β-cat	1.81586	1.63409	0.862658	0.0732252	0.0879554	0.0106091
GLI1	WNT/β-cat	0.900636	0.821016	1.60243	0.292633	0.7681	0.756054
GLI3	WNT/β-cat	-0.132853	-0.244856	-0.110079	-0.289428	0.140435	-0.651415
GNAQ	WNT/β-cat	0.940301	0.847576	1.48617	-0.0673811	0.971323	-0.828136
GPC3	WNT/β-cat	-0.649958	-0.467494	-0.377102	-0.0547072	-0.0206619	0.0245601
GPRC5B	WNT/β-cat	0.6208	0.653271	1.02229	0.676672	0.917936	0.640383
GREM1	WNT/β-cat	0.0613821	0.378725	-0.985199	-0.385772	-1.14312	-0.593214
GSK3A	WNT/β-cat	1.2043	1.41957	-0.217172	-0.296065	-1.25621	-1.03838
GSKIP	WNT/β-cat	1.2091	1.01582	0.978447	0.4861	0.938369	0.578586
HESX1	WNT/β-cat	-1.42187	-0.359421	-0.638136	1.40178	-0.00831908	1.38339
HHEX	WNT/β-cat	0.118942	0.320073	0.417529	-0.697244	0.357559	-0.460813
IFT20	WNT/β-cat	0.453509	-0.254316	-0.526318	1.83127	1.19524	1.23139
IGFBP2	WNT/β-cat	0.596287	0.717181	0.0685666	0.708736	0.379411	1.15936
IGFBP4	WNT/β-cat	-0.866402	-0.773312	-1.16195	-0.801471	-0.925432	-0.954268
IGFBP6	WNT/β-cat	1.39416	1.3916	0.537582	-1.45569	-0.914523	-1.32029
ILK	WNT/β-cat	1.16549	0.363632	0.858801	1.40536	-0.255422	-1.41382
INVS	WNT/β-cat	-0.604524	-0.652515	-0.983467	-0.892178	-1.23959	-0.793939
ISL1	WNT/β-cat	-0.747665	-1.17096	-0.619424	-0.957327	-0.897438	-1.00973
JADE1	WNT/β-cat	0.0174338	0.108802	0.244563	1.18472	1.17342	1.11969
JRK	WNT/β-cat	-1.6303	-1.40391	0.113294	-0.425643	1.0315	-0.166448
JUP	WNT/β-cat	-0.00617122	0.0169653	0.501098	0.681431	0.678626	0.275396
KANK1	WNT/β-cat	0.411402	0.0825893	-0.0203362	0.615384	0.458432	0.313899
KLF4	WNT/β-cat	0.825201	0.724141	0.955624	0.783011	0.670085	0.788577
KPNA1	WNT/β-cat	-0.897448	-0.185978	-0.439423	1.33154	1.3361	1.02324
LATS1	WNT/β-cat	-0.672981	-1.1058	-0.495566	1.37843	0.704888	-0.0872723
LATS2	WNT/β-cat	0.382675	0.18348	0.0715493	1.68913	1.44445	1.0763
LIMD1	WNT/β-cat	-0.244399	-0.684314	0.380364	1.16736	0.847815	1.84051
LMBR1L	WNT/β-cat	-0.700202	-0.466312	-0.678859	1.23711	1.11898	1.01814
LRP4	WNT/β-cat	1.07243	1.17934	1.81882	-1.0808	-0.521091	-1.61751
LRRK1	WNT/β-cat	1.39346	1.20065	0.297133	0.84394	0.338175	1.25092
LRRK2	WNT/β-cat	1.10958	0.257245	1.50665	0.034265	0.721654	0.810836
LYPD6	WNT/β-cat	-0.361992	-0.318435	-0.25796	-0.689317	-0.692054	-0.617371
LZTS2	WNT/β-cat	-0.490687	-0.479898	-0.128039	0.765354	0.883391	0.393303
MAD2L2	WNT/β-cat	0.588946	0.642352	0.561466	1.20588	1.19787	1.3478
MAPK14	WNT/β-cat	0.255432	-0.0462061	-0.0929131	-0.0380966	0.306862	0.00185274
MCC	WNT/β-cat	-0.284231	-0.463117	-0.271432	-1.38039	-1.12034	-1.39719
MDK	WNT/β-cat	-0.817207	-0.384461	-0.552809	-0.405118	-0.57643	-0.715609
MESP1	WNT/β-cat	-0.913506	-1.16382	-1.17325	-0.617075	-0.670203	-0.640521
MKS1	WNT/β-cat	-1.29086	-0.551423	-0.782065	0.0211707	0.07176	-0.343181
MLLT3	WNT/β-cat	-0.729636	-0.714653	-0.612069	-0.690315	-0.378177	-0.717985
NFKB1	WNT/β-cat	1.04128	-0.0437972	0.0680416	-1.59052	-1.00147	-1.82823
NHERF1	WNT/β-cat	0.265859	0.25194	0.120588	-1.21413	-0.740811	-1.37906
NKD2	WNT/β-cat	0.460346	0.4784	0.578689	0.939382	1.02675	0.98333
NKX2-5	WNT/β-cat	1.59642	-0.298947	-1.2388	0.443112	-0.374835	0.0485235
NLE1	WNT/β-cat	-0.96503	-1.09544	-1.14078	-0.605179	-0.639105	-0.906248
NOTUM	WNT/β-cat	-0.601515	-0.757847	-1.10653	-0.538067	-0.826083	-0.581172
NPHP3	WNT/β-cat	-1.34639	-2.04033	0.068818	-0.656408	0.345928	-0.857972
NPHP4	WNT/β-cat	-0.995264	-1.31078	-1.09403	-0.204176	0.00262346	-0.528504
NR4A2	WNT/β-cat	-0.330693	-0.212514	-1.19447	-1.6711	-0.574868	-0.595437
NRARP	WNT/β-cat	0.926753	0.876304	0.986846	0.755054	0.883555	0.762246
OTUD5	WNT/β-cat	0.766464	0.792572	0.384419	1.32452	1.03712	1.07468
OTULIN	WNT/β-cat	-0.710713	-1.49012	-1.98527	0.979749	-0.404589	0.680294
PFDN5	WNT/β-cat	-1.3485	-1.56051	-0.37199	0.151969	-0.900496	-0.306949
PIN1	WNT/β-cat	0.229657	0.923811	0.51818	1.38465	0.38132	0.0312494
PLEKHA4	WNT/β-cat	-0.270156	-0.461874	-1.03004	1.07138	1.11359	1.23991
POU5F1	WNT/β-cat	0.757161	0.816535	0.805308	0.804664	0.891363	0.785812
PPM1B	WNT/β-cat	1.06804	0.795795	0.860704	0.88834	0.786925	1.00026
PPM1N	WNT/β-cat	0.515485	0.308187	0.748833	1.03474	1.08467	1.13654
PPP2R3A	WNT/β-cat	0.404332	0.385037	0.913479	-0.983659	-0.302526	-0.534662
PRDM15	WNT/β-cat	-0.669503	0.614785	1.4013	-0.0224324	-0.394768	-0.250095
PRKN	WNT/β-cat	-1.14468	-2.18696	-0.947576	0.394622	0.617054	0.721655
PTK7	WNT/β-cat	-0.901014	-0.973362	-1.15243	-0.782355	-0.935789	-0.858839
PTPRO	WNT/β-cat	1.35525	1.24452	0.928343	0.486796	0.776062	0.507898
PTPRU	WNT/β-cat	0.978891	0.747259	0.772611	0.900025	1.0217	0.674331
RAB5A	WNT/β-cat	0.86707	0.875609	0.804885	1.07184	1.14278	0.921229
RARG	WNT/β-cat	0.307452	0.289708	0.272896	1.4805	1.2288	1.11051
RBMS3	WNT/β-cat	1.11861	0.716016	0.323232	0.377104	-0.108025	0.221644
RECK	WNT/β-cat	-0.0705099	-0.00683058	-0.689524	-0.844119	-0.778271	-0.705259
RNF14	WNT/β-cat	0.192771	-0.0339793	-2.0083	0.343515	-0.444789	-0.265803
RNF220	WNT/β-cat	-0.433377	-0.558913	-1.05197	1.57991	1.69472	1.5249
RPS12	WNT/β-cat	-0.520381	-0.85814	-1.06785	-0.848408	-0.504152	-0.376536
RUVBL2	WNT/β-cat	0.335416	1.26429	-0.574298	-0.55011	-0.469364	-0.65949
SBNO1	WNT/β-cat	0.376757	-0.733031	-0.476914	1.44921	1.41624	0.7891
SCYL2	WNT/β-cat	-1.17846	-0.915331	-1.14824	-0.870489	-0.805133	-0.528996
SDC1	WNT/β-cat	1.01202	1.35493	1.34502	0.189685	0.492437	-0.326246
SDHAF2	WNT/β-cat	1.01425	1.04696	1.45504	0.413398	0.781681	-0.150966
SEMA5A	WNT/β-cat	-0.834506	-0.825262	-1.55506	-0.591318	-0.360381	-1.10333
SFRP5	WNT/β-cat	0.810587	0.116723	0.371602	0.258869	-0.0495094	0.545793
SHH	WNT/β-cat	-0.998253	0.284739	0.122443	-0.762497	-0.808483	-0.622577
SHISA3	WNT/β-cat	0.689976	0.723559	0.898532	1.11558	1.40064	0.502792
SHISA6	WNT/β-cat	-0.731755	-0.580334	-0.434261	-0.935278	-0.567794	-1.08548
SIAH1	WNT/β-cat	0.0923631	-0.750187	-0.602612	-0.286647	-0.145005	-0.699995
SIAH2	WNT/β-cat	0.104713	-0.504167	-0.944617	-1.17715	-1.21473	-1.0437
SNAI1	WNT/β-cat	-0.750025	-0.999655	-1.05453	-0.866716	-0.978488	-0.966122
SNAI2	WNT/β-cat	-0.851293	-0.955501	-0.631276	-1.09342	-0.925428	-1.06916
SOSTDC1	WNT/β-cat	1.4914	1.70325	1.19081	0.232916	-0.197536	0.282742
SOX10	WNT/β-cat	0.279766	-2.00792	-1.31078	0.146541	-0.874114	0.882624
SPIN4	WNT/β-cat	-0.23049	-0.31587	-0.31505	0.0179237	-0.0697729	0.0375738
SRC	WNT/β-cat	-0.820574	-0.654928	-0.690403	-0.565577	-0.754869	-0.805178
STK11	WNT/β-cat	0.463682	0.610917	0.201296	1.62109	1.35029	0.89626
STK3	WNT/β-cat	-0.457382	-0.861715	-2.05416	0.589464	-0.141706	0.578585
STK4	WNT/β-cat	-0.417203	-1.742	-0.384914	-0.351529	-0.257349	-0.83763
SULF2	WNT/β-cat	-0.139177	0.287989	0.0738264	-0.47627	-1.04756	-0.911758
TBL1X	WNT/β-cat	-0.66067	-0.615322	-1.06236	-0.910824	-1.20288	-0.710864
TBL1XR1	WNT/β-cat	-0.567077	-0.70477	-0.374484	1.05309	0.648871	0.684339
TLE6	WNT/β-cat	1.1361	1.25826	0.34589	0.882262	0.105893	0.901347
TMEM131L	WNT/β-cat	1.60915	1.25554	1.77146	-0.297148	0.114542	-0.211401
TMEM170B	WNT/β-cat	0.720604	0.707539	0.826885	1.09736	1.21571	0.963781
TMEM198	WNT/β-cat	0.0773653	0.942643	0.770345	-0.626133	0.018775	-1.91624
TMEM64	WNT/β-cat	-0.106818	-0.314369	0.347505	1.38397	1.74767	1.46328
TMEM88	WNT/β-cat	-0.174744	-0.220941	-0.284079	-0.176815	-0.331232	-0.265073
TMEM88B	WNT/β-cat	-0.616883	-1.04622	-0.635678	1.4167	1.10657	2.01551
TMEM9	WNT/β-cat	-0.288425	0.031064	-1.03588	1.7232	0.920522	1.23269
TPBG	WNT/β-cat	0.874934	-0.0383492	0.139203	1.50132	1.14146	0.930189
TPBGL	WNT/β-cat	-0.343259	0.051274	-0.169457	0.92011	0.232146	0.537936
TRPM4	WNT/β-cat	0.0536355	0.365402	0.00448581	1.34041	1.49989	1.24978
TTC21B	WNT/β-cat	-0.226818	-1.43888	-0.178601	-1.35936	-1.55366	0.873832
UBAC2	WNT/β-cat	-0.384485	-0.695643	-1.20877	1.27136	1.05069	0.731721
UBE2B	WNT/β-cat	-1.54209	-1.06358	-0.705302	1.02244	-0.982821	-0.282802
UBR5	WNT/β-cat	0.0886084	-0.137441	0.0622842	1.39731	1.32524	1.43479
USP47	WNT/β-cat	-0.80511	-0.61485	-0.133521	-0.228745	0.220935	-0.0474318
VCP	WNT/β-cat	1.18682	1.31328	1.58902	0.120108	0.835464	-0.341691
VPS4B	WNT/β-cat	0.491924	0.615849	-1.26187	0.212592	-1.54695	0.582118
WNK1	WNT/β-cat	1.83003	0.263491	0.337677	0.490392	0.340968	-0.606715
WNK2	WNT/β-cat	0.949979	0.957586	0.845042	0.930144	1.15171	0.72629
YAP1	WNT/β-cat	-0.493178	-0.48634	-0.368758	-0.694736	-0.677263	-0.840662
ZBED3	WNT/β-cat	-0.846846	-0.551405	-0.647569	-0.949582	-0.554254	-0.9816
ZEB2	WNT/β-cat	-1.14095	-0.587718	-0.731953	-1.14095	-0.990854	-1.07481
ZNF703	WNT/β-cat	-0.668503	-0.772728	-0.788168	-1.2342	-1.03587	-1.11423
IFT80	WNT/β-cat	-0.7151	-1.24921	-1.05046	-1.09273	-1.02948	-0.12247
RNF213	WNT/β-cat	-0.197586	-0.240378	1.06609	0.791061	1.64118	0.986869
ALPK2	WNT/β-cat	-0.538699	-1.11707	-0.977431	-1.02853	-0.969912	-0.884785
APCDD1	WNT/β-cat	-0.636523	-0.260302	-0.719491	-1.33996	-0.850797	-1.37214
APCDD1L	WNT/β-cat	0.39397	0.592708	0.577883	0.264593	0.14172	-0.0165054
BARX1	WNT/β-cat	0.289998	0.0555247	-0.946344	-0.171332	-1.37917	-0.0341902
C12orf43	WNT/β-cat	-0.704523	0.439315	0.769474	-1.89101	-1.33577	-1.22232
GRB10	WNT/β-cat	0.440319	0.550888	0.147803	-0.493844	-0.14323	-0.541051
GSC	WNT/β-cat	-1.02177	-0.632231	-0.775216	-0.802561	-0.672967	-1.14421
HIC1	WNT/β-cat	-0.257151	-0.160494	-0.325802	-0.67946	-0.633481	-0.917638
HMGA2	WNT/β-cat	0.249448	1.36589	1.6472	0.105808	0.992191	-0.462633
HMGXB4	WNT/β-cat	0.312191	0.37785	-0.520289	1.46732	1.52484	1.21853
LRP1	WNT/β-cat	-1.22076	-1.64578	-0.677043	0.816711	0.0829272	0.302042
MDFI	WNT/β-cat	1.21075	1.52885	0.406144	-0.0556281	-0.726972	-0.399144
NFATC4	WNT/β-cat	-0.534257	-0.36883	-0.135107	1.45193	1.23706	1.19314
NXN	WNT/β-cat	-0.481627	-0.610536	-0.736057	-1.01997	-1.18794	-0.886402
RACK1	WNT/β-cat	-0.955097	-1.01803	-1.36382	-0.168416	-0.850088	-0.618793
SHISA2	WNT/β-cat	0.841207	0.906934	0.852492	0.931367	1.28541	0.67733
SIX3	WNT/β-cat	0.819578	0.752534	0.854726	0.791136	0.75598	0.954733
TAX1BP3	WNT/β-cat	1.39721	1.43532	1.441	-0.653279	0.333655	-1.53537
TRABD2A	WNT/β-cat	1.006	0.34244	0.827109	0.301051	0.362859	0.840037
TRABD2B	WNT/β-cat	-0.058801	-0.0175299	-0.433624	0.663093	0.420186	-0.00640818
TSC2	WNT/β-cat	-0.647153	-0.728378	-0.585154	-1.10766	-1.23697	-1.18674
TSKU	WNT/β-cat	-0.141749	0.205844	0.620568	-1.34021	-0.851513	-1.50244
VGLL4	WNT/β-cat	-1.35685	-0.788218	-1.12118	0.228441	0.109851	-0.427423
WWOX	WNT/β-cat	-0.630974	-0.811724	-1.18808	-1.13908	-0.821449	-0.942739
ABL1	WNT/β-cat	1.2928	0.718403	1.15951	0.313464	1.08099	-0.410242
ARHGEF19	WNT/β-cat	0.752563	0.782009	0.997835	1.04876	1.12929	0.936477
CDC42	WNT/β-cat	0.311373	-2.27577	-1.54495	0.686327	-0.126433	0.264009
CELSR1	WNT/β-cat	0.390368	0.352629	0.673136	-0.0300487	0.216815	0.0404831
CELSR2	WNT/β-cat	0.440997	0.586862	1.23852	0.803577	1.35561	0.917202
CELSR3	WNT/β-cat	0.462658	0.194196	0.145667	0.551302	0.869642	0.116078
LBX2	WNT/β-cat	0.251338	0.882879	0.629231	0.361924	-0.846375	0.34514
MAGI2	WNT/β-cat	0.276744	0.453481	0.416277	0.713676	0.820276	0.942822
MED12	WNT/β-cat	-1.08691	-1.17403	-0.809669	-0.564821	-0.635778	-0.970354
PRICKLE2	WNT/β-cat	-0.777795	-0.352964	0.0142229	-0.70265	-0.602913	-0.639015
TIAM1	WNT/β-cat	-0.516232	-0.925567	-1.07968	-0.994214	-0.595762	-1.23284
TMEM67	WNT/β-cat	-0.882011	-0.973209	-0.712525	-1.21501	-1.12272	-0.606345
VANGL1	WNT/β-cat	0.433155	0.337883	0.311819	-1.03846	-0.631954	-1.18897
ATP6V1C2	WNT/β-cat	0.262117	-0.0849407	0.192652	1.31543	1.00721	1.49437
CCDC134	WNT/β-cat	-0.26096	-0.736827	-0.382087	0.241117	0.246766	-0.159936
CCN4	WNT/β-cat	-0.568273	-0.568273	-0.568273	-0.568273	-0.568273	-0.568273
CRBN	WNT/β-cat	-0.966597	-0.790903	-0.437038	1.30104	0.952779	2.0064
DEPDC1B	WNT/β-cat	1.45881	1.33334	1.17519	-0.467779	-0.0872486	-0.0577295
HSP90B1	WNT/β-cat	0.743056	0.362797	-0.142221	0.70127	-0.863397	0.0864855
MACF1	WNT/β-cat	1.04549	0.701093	0.966509	0.887747	1.17541	0.65764
MBD2	WNT/β-cat	1.03925	0.251099	1.05191	0.145552	1.34407	1.08561
MESD	WNT/β-cat	0.838202	0.956314	0.65804	-1.45879	-1.58533	-1.18091
PBXIP1	WNT/β-cat	0.702859	0.608408	0.506185	1.24869	1.02452	0.992159
PCDH11Y	WNT/β-cat	0.392341	0.171192	0.805917	0.915378	1.04865	1.01743
SALL1	WNT/β-cat	-0.528076	-0.314415	-0.0834138	-0.281696	0.00402085	-0.496872
SPIN1	WNT/β-cat	0.865869	0.817148	0.852529	1.04306	1.19751	0.713386
SULF1	WNT/β-cat	0.778008	0.854071	0.815593	1.07148	1.19322	0.84774
TLR2	WNT/β-cat	0.740432	0.482756	-0.0346734	1.17514	0.825639	1.49601
TMEM132A	WNT/β-cat	-1.12642	-0.537505	-0.67238	-0.510638	-0.920202	-0.966327
TNFAIP3	WNT/β-cat	-0.785585	-0.607803	-0.659238	-0.4621	-0.682767	-0.297993
PTPN23	WNT/β-cat	1.12238	0.543413	0.670649	1.20141	1.38	0.437758
DCDC2	WNT/β-cat	-0.115539	-0.794496	0.206693	1.37296	1.42907	1.2594
FOXL1	WNT/β-cat	0.66121	1.20251	0.086421	-0.646255	-1.74921	-0.91192
HNF1B	WNT/β-cat	-0.15362	-1.42148	-0.846216	-0.0781806	-1.0781	-0.938557
ITGA3	WNT/β-cat	1.11418	1.00817	1.00101	0.66172	0.771157	0.561783
KLF15	WNT/β-cat	-1.4235	-1.33396	-1.27795	-0.485672	-0.185302	-0.614988
MDFIC	WNT/β-cat	-0.199381	-0.389757	-0.0992257	-1.1805	-1.14063	-1.34157
PLPP3	WNT/β-cat	0.573103	0.457002	0.310325	1.17774	1.05704	1.12643
SENP2	WNT/β-cat	-0.76321	-1.04028	-0.721781	0.945036	1.77439	1.90813
TMEM237	WNT/β-cat	-1.18846	-0.701098	1.79252	-1.08058	1.51279	0.0319536
AMOTL1	WNT/β-cat	-0.423038	-0.349815	-0.611351	-1.10244	-0.66993	-1.76921
AMOTL2	WNT/β-cat	-0.958626	-1.00235	-1.54572	1.05716	0.901345	0.212195
ARL6	WNT/β-cat	-0.603195	-0.515623	-0.51462	-1.29399	-1.25343	-1.13988
BBIP1	WNT/β-cat	-1.43173	-1.6494	-1.36716	1.03594	0.587966	0.597529
BBS4	WNT/β-cat	0.321352	1.39623	1.33541	0.520683	0.992632	0.911051
BCL7B	WNT/β-cat	-1.21994	-0.654309	-1.1253	-0.654301	-0.855952	-0.902062
BRD7	WNT/β-cat	-0.674373	-0.543826	-0.527988	-1.14296	-1.09129	-1.18681
CALCOCO1	WNT/β-cat	-0.0787065	-0.229383	-0.122737	0.719815	0.28036	1.19338
CCNE1	WNT/β-cat	1.43304	1.29164	1.23161	0.202047	0.536403	0.168763
CD24	WNT/β-cat	0.360548	0.526742	0.760177	1.07697	1.17783	1.16375
CPE	WNT/β-cat	0.183088	0.319087	1.44221	0.425685	0.295717	-0.498405
CPZ	WNT/β-cat	0.177904	0.0158499	0.419449	1.5727	1.38796	1.41672
CTNND1	WNT/β-cat	1.08208	0.62855	0.351164	1.50405	0.804263	0.925404
CTR9	WNT/β-cat	0.349639	0.731255	0.522725	-1.82147	-1.89502	-0.936032
DDB1	WNT/β-cat	0.728472	1.15495	-0.877642	1.03195	0.502475	0.112183
DLX3	WNT/β-cat	-0.965313	-0.489696	-0.989034	-0.84976	-1.14063	0.239276
DRD2	WNT/β-cat	-0.468639	-0.0594231	-0.0804387	-0.564831	-0.263202	-0.657119
EPM2A	WNT/β-cat	-0.957241	-0.250934	1.19219	-0.673814	-0.432422	-0.245388
ETV2	WNT/β-cat	-1.30335	-1.21767	-0.861302	-0.805307	-0.399549	-0.317645
FBXW11	WNT/β-cat	-0.216092	-0.291379	-0.384602	1.5349	2.00859	1.03244
FBXW4	WNT/β-cat	-0.972751	-0.903642	-0.400189	0.146736	0.266278	-0.0362751
FERMT2	WNT/β-cat	-0.0806665	-0.311603	-0.409726	-0.609615	-0.544933	-0.546575
GPC4	WNT/β-cat	0.836893	0.698601	0.882458	0.603096	0.613058	0.570767
GRK5	WNT/β-cat	0.353709	0.495956	0.138179	-1.37622	-1.28526	-1.73704
GRK6	WNT/β-cat	0.94567	1.06508	0.530478	0.895277	1.10478	0.91013
HBP1	WNT/β-cat	0.609503	0.39033	0.372035	1.37582	1.18071	1.35078
IFRD1	WNT/β-cat	-0.923588	-1.36003	-0.612473	-0.0724274	-0.649954	-0.592834
IFRD2	WNT/β-cat	1.2276	0.908035	0.526972	-1.02612	-0.815103	-1.14926
LDB1	WNT/β-cat	-0.180026	-0.242551	0.404591	1.47409	0.94259	1.36422
LRRFIP2	WNT/β-cat	-0.351369	-0.574901	-0.332489	-1.09983	-1.22517	-1.65041
MARK1	WNT/β-cat	0.466486	0.323429	0.463003	-0.496788	-0.0680848	-0.511762
MARK2	WNT/β-cat	0.969559	1.01919	0.735893	0.884891	0.908473	0.415208
MITF	WNT/β-cat	0.0063404	-0.0975606	-0.641877	-1.36251	-0.841992	-1.0311
NDRG2	WNT/β-cat	0.0367405	0.0625674	0.224861	1.06246	0.791404	1.04836
PAF1	WNT/β-cat	-0.717038	-0.157155	0.0804544	-1.10639	-1.3289	-1.70009
PIAS4	WNT/β-cat	-0.0706902	0.559302	-0.25409	1.80046	1.20683	0.606469
PITX2	WNT/β-cat	-0.000501107	-0.0244644	0.0667016	-1.59277	-1.35991	-1.65828
PKD1	WNT/β-cat	-1.3951	-1.67715	-1.43657	0.0968859	-0.0654609	-0.278591
PKD2	WNT/β-cat	-0.315407	0.0266898	0.941373	-1.63762	-1.19032	-1.24819
PLCG2	WNT/β-cat	0.346897	0.00339733	0.695664	1.43147	1.06549	1.43555
PRKAA1	WNT/β-cat	-0.40063	-1.15263	-0.468249	1.29099	0.361718	0.955811
PRKAA2	WNT/β-cat	0.142265	-0.0605641	-0.102163	1.36373	1.0281	1.27964
RNF138	WNT/β-cat	0.707414	0.670324	0.219864	-0.355935	-0.520243	-0.150106
RTF1	WNT/β-cat	1.11372	1.5978	1.08953	-1.15131	-0.442096	-0.0313621
SKIC8	WNT/β-cat	0.847692	1.249	0.789339	0.492906	0.601564	0.508555
STRN	WNT/β-cat	0.904429	0.248368	0.52242	1.2354	1.57489	0.929032
TGFB1I1	WNT/β-cat	0.0599278	-0.413966	-0.996379	0.0342173	-1.13098	-0.264597
TNIK	WNT/β-cat	1.21837	1.48385	1.43907	-0.656663	-0.0735404	-1.31361
ZBTB33	WNT/β-cat	-1.03341	-0.694918	-0.424414	1.31093	0.970811	0.689855

## Sheet: Mesoderm
Gene	Pathway	Meso_Sol_1	Meso_Sol_2	Meso_Sol_3	Meso_Na2S3_1	Meso_Na2S3_2	Meso_Na2S3_3
ACVR1	TGFβ	1.22557	1.22899	0.817382	0.261779	0.450029	1.28241
APC	Both	0.468759	0.678108	0.336674	0.626818	-0.0133039	0.313439
ARID4B	TGFβ	0.0584413	1.13618	-2.29791	1.23664	-0.431421	-0.383037
BCAR3	TGFβ	1.08565	0.848168	0.788577	0.740963	1.01426	1.19367
BMP2	Both	1.29332	1.27166	1.48271	0.326161	0.376895	0.564491
BMPR1A	TGFβ	-0.644129	-0.621282	-1.23321	-0.921065	-1.21069	-0.894431
BMPR2	TGFβ	1.06213	1.27988	-0.102325	1.17846	0.58043	1.23623
CDH1	TGFβ	0.406457	0.34598	-0.162318	-1.41193	-2.07311	-1.23857
CDK9	TGFβ	0.00174401	0.079426	-0.55309	-1.615	-1.06674	-1.22486
CDKN1C	TGFβ	-1.29168	-1.25057	-1.93138	0.602721	0.986748	-0.0369795
CTNNB1	Both	1.22201	0.141191	-1.23808	1.04876	0.977383	1.42545
ENG	TGFβ	0.369215	0.478996	-0.185352	-2.12599	-1.70197	-0.469833
FKBP1A	TGFβ	-0.632448	-0.432666	-0.649959	0.32055	-0.39026	-0.658618
FNTA	TGFβ	0.871028	0.870392	0.404962	0.375533	0.530773	1.62212
FURIN	TGFβ	-1.09272	-1.02829	-0.995761	1.48674	1.32798	1.82374
HDAC1	Both	1.08228	1.28324	0.848555	0.633165	0.149144	0.711879
HIPK2	TGFβ	1.12297	1.15949	0.674956	1.08348	0.777354	0.716783
ID1	TGFβ	1.28436	1.15469	0.807505	-0.756502	-1.78794	-0.56573
ID2	TGFβ	0.082414	-0.0256348	-0.814911	1.27393	0.89105	2.02162
ID3	TGFβ	1.1297	0.969671	1.02267	0.627341	0.234609	0.672988
IFNGR2	TGFβ	-1.01728	-1.43323	-1.05722	0.585365	1.29136	0.547667
JUNB	TGFβ	1.74354	0.769013	0.928722	0.202837	0.696563	0.0959041
KLF10	TGFβ	-0.024796	0.170834	0.172968	-0.633305	-1.48339	-1.90341
LEFTY2	TGFβ	0.0531582	-0.717572	-1.42864	-0.845597	-0.947692	-0.860723
LTBP2	TGFβ	-0.677822	-0.973303	-0.918692	-0.633879	-0.832827	-1.48933
MAP3K7	Both	-1.09538	-0.991027	-0.592494	-0.646287	-0.837608	0.0225658
NCOR2	Both	1.46635	1.23367	1.24498	0.965498	-0.504996	0.336587
NOG	Both	1.24955	0.85066	0.593112	1.24584	-0.816318	1.45277
PMEPA1	TGFβ	1.38075	1.32849	0.837658	-1.00447	-1.47493	-0.941782
PPM1A	Both	0.863753	0.74056	0.435233	-1.15092	-2.00352	-1.49458
PPP1CA	Both	1.44938	1.0797	0.629394	-0.746635	-0.650087	-1.33193
PPP1R15A	TGFβ	0.729655	1.0504	1.1333	0.517852	0.456266	0.476445
RAB31	TGFβ	1.20516	1.57959	1.96416	-0.597046	-0.61903	-0.619032
RHOA	Both	0.982782	0.506367	0.724443	0.397229	0.363377	-2.37127
SERPINE1	TGFβ	-0.377188	-0.493897	-1.92676	-0.971497	-0.478896	-0.724228
SKI	Both	0.0544391	0.779751	-0.0310513	0.712618	0.44017	0.177032
SKIL	TGFβ	0.415214	0.0836836	-0.123337	-1.40278	-1.90648	-1.23096
SLC20A1	TGFβ	1.30913	1.1993	1.08755	0.590071	-0.618079	0.565359
SMAD1	TGFβ	1.92399	1.05318	1.03917	0.25543	-0.290944	-0.146789
SMAD3	Both	0.0487305	-0.652774	0.505508	1.21325	1.60552	0.77276
SMAD6	TGFβ	-0.0328893	-0.181986	0.396005	1.70558	1.14867	1.59972
SMAD7	Both	0.0450742	-0.170986	-0.518838	0.50256	0.17472	0.866143
SMURF1	Both	1.26965	0.938328	-0.663429	0.0150387	-1.08988	-1.5937
SMURF2	Both	-1.70117	0.349927	-1.7735	0.12966	-0.232001	0.936274
SPTBN1	TGFβ	-1.30034	-0.967801	-1.6141	-0.133052	-0.397244	-0.642957
TGFB1	Both	1.11897	1.13439	0.963413	0.750604	0.725897	0.722337
TGFBR1	TGFβ	1.80044	1.78503	0.835216	-0.0751862	0.121099	0.0655111
TGIF1	TGFβ	0.736618	0.887172	0.739199	-1.57679	-1.65401	-1.40677
THBS1	TGFβ	-0.129845	-0.306307	-1.07398	-1.42997	-1.09716	-1.27238
TJP1	TGFβ	-0.0280512	0.108267	-1.30803	-0.941634	-0.461637	-1.72672
TRIM33	TGFβ	1.39541	1.40257	0.70842	-0.589586	-1.72375	-1.28072
UBE2D3	TGFβ	-0.880352	-0.721791	-0.441625	-1.14085	-0.848959	-1.40961
WWTR1	Both	1.16305	1.26839	1.5108	-0.191117	0.776061	-0.131735
XIAP	Both	1.52124	1.62721	0.628719	-1.26457	-1.37448	-0.663486
BAMBI	Both	0.267891	0.069048	0.392815	1.37061	1.4512	1.51809
MTMR4	TGFβ	-0.51677	-0.29259	-0.0858142	1.2336	0.490898	1.10889
NEDD4L	TGFβ	-0.123131	-0.165967	-0.92766	-0.839521	-2.05154	-0.948028
PPP1CB	TGFβ	0.369233	0.413191	0.357791	0.636242	0.877074	1.97758
PPP1CC	TGFβ	-0.262932	-0.389384	0.362525	-0.441877	-0.994331	0.474025
RPS27A	Both	-0.646828	-0.876156	0.130324	-0.514599	2.29891	1.47007
SMAD2	TGFβ	1.54652	1.31239	0.955883	-1.23579	-1.56133	-0.857304
STRAP	TGFβ	0.101088	0.90761	1.44696	-1.22536	-1.03819	-0.60896
STUB1	TGFβ	-0.586493	-1.47933	0.0847338	1.10303	1.07803	0.113709
TGFBR2	TGFβ	-1.37993	-1.71937	-1.01233	-0.134295	0.683645	0.34731
UBA52	Both	-1.45784	-1.16117	-0.0484318	1.06382	2.03655	1.25586
UBB	Both	-1.68525	-1.58718	-0.460006	-0.414236	0.353377	-0.215523
UBC	Both	-0.931883	-0.875172	-1.40851	-0.55067	-0.446301	-0.127111
UCHL5	TGFβ	1.22954	1.22644	1.95892	-0.490848	-1.05131	0.159448
USP15	TGFβ	0.137816	0.0647472	0.0657936	1.35763	0.853611	2.1586
XPO1	Both	-0.670783	-0.613034	-0.270413	-1.19401	-1.94326	-0.33806
ZFYVE9	TGFβ	1.58304	1.14067	1.13988	0.442315	-1.11652	0.711047
ACVR2A	TGFβ	1.31451	1.50292	1.71533	0.214486	0.0330658	0.0517197
AGO1	Both	-0.383469	-0.342602	-1.03459	-0.678021	-0.902515	-1.40232
AGO2	Both	-0.0752511	0.333862	-0.128478	-0.808451	-1.96154	-0.622203
AGO3	Both	0.595674	1.56272	1.31789	-0.721015	-1.65018	-0.503828
AGO4	Both	0.406759	0.00178965	-0.983892	1.1342	1.07347	0.817544
APH1A	TGFβ	-0.434308	-0.814877	-1.63557	0.04505	-0.0164909	0.588799
APH1B	TGFβ	0.579232	0.433367	-0.320719	-1.21547	-1.7137	-1.56597
ARRB1	TGFβ	1.14193	0.996734	0.41931	-1.67932	-1.59765	-1.48715
ARRB2	Both	-0.705804	-0.615809	-0.249807	-1.11802	-1.38855	-1.34584
EP300	Both	1.86754	1.61313	-0.154156	0.857843	-0.691258	-1.35377
FGF2	Both	-0.656149	-0.607015	-0.804902	-1.12008	-0.463794	-1.08395
GIPC1	TGFβ	-0.458688	-0.720968	-0.905842	-1.38184	-0.694843	-1.33897
HELLS	TGFβ	-0.240986	-0.333004	-0.371181	-1.25012	-1.85576	-1.09041
INHA	TGFβ	-0.190464	0.0428495	-1.02169	1.6515	-0.484058	1.72698
KLF16	TGFβ	1.07375	1.24451	1.3521	-1.06934	-1.60544	-0.971287
MMP14	TGFβ	1.15431	1.8912	1.5267	-0.163965	0.0201934	-0.279858
MMP16	TGFβ	-0.693104	-0.95623	-0.896475	-0.780397	-0.965525	-0.936058
MOV10	Both	-1.23839	-0.43821	-0.000185321	1.4638	0.595927	0.635365
MYCN	TGFβ	-1.3224	-1.05252	1.23622	0.625816	-2.10067	-0.361741
MYF5	TGFβ	1.61735	1.62708	1.63414	-0.0203408	-0.652724	-0.652724
MYF6	TGFβ	1.6566	1.1892	1.5295	-1.00966	-1.03994	-0.952044
NCSTN	Both	0.86771	1.09298	0.672659	1.44053	0.645135	0.699314
PSEN1	Both	-0.375526	-0.491854	-2.03905	0.570121	0.533692	-0.603064
PSEN2	Both	-0.504718	-1.03037	-0.925138	-0.854736	-0.797107	-1.24804
PSENEN	TGFβ	-1.10434	-1.40165	-1.42431	-0.0686942	-0.179268	-0.710528
RARA	TGFβ	1.28652	0.751918	0.889975	0.85261	0.614361	0.167065
RXRA	TGFβ	0.0462251	0.0880858	0.342535	1.65647	1.45847	0.680281
SMAD4	Both	0.0412265	0.546632	0.406248	-1.3457	-1.67592	-1.10623
SP1	TGFβ	0.880826	0.961288	1.04838	-0.188913	-0.343893	-1.38604
TCF12	TGFβ	-0.579483	-0.477673	-0.742125	0.902554	-1.14575	1.79927
TCF3	TGFβ	1.35283	1.54949	0.662005	0.68575	-0.624161	-0.0373623
TCF4	Both	1.50373	1.23945	1.90457	-0.190208	-0.046257	0.101397
TGFB2	TGFβ	-1.3989	-1.25903	-1.9307	0.881717	1.42725	0.222976
TGFBR3	TGFβ	0.326232	0.819186	-0.0587596	0.111422	2.27853	0.478338
TIMP1	TGFβ	-0.463812	-0.69006	-1.26059	1.63186	1.6006	1.45041
TIMP2	TGFβ	-0.412661	-0.460229	-0.693752	-1.40311	-0.689765	-1.59792
TNRC6A	Both	-1.093	-0.826551	-1.09481	-0.627833	-0.437713	-1.06401
TNRC6B	Both	-0.969691	-0.516812	-2.0305	0.172592	-0.609903	-0.288984
TNRC6C	Both	-0.327887	-0.0829573	-0.76307	-1.11263	-0.864205	-1.75957
ACVR1B	TGFβ	0.217373	0.276036	-0.687437	-0.942395	-1.0032	-1.53661
ACVR1C	TGFβ	0.841856	0.293206	0.340265	-0.388523	-0.843895	-0.74383
ACVR2B	TGFβ	-0.435868	-0.0513092	-0.0194042	-1.20241	-1.53002	-1.65928
ACVRL1	TGFβ	0.173165	-0.164746	0.0306143	0.834543	2.1074	1.3147
AMH	TGFβ	1.30402	1.16596	0.444091	1.27313	0.214936	0.151226
AMHR2	TGFβ	0.53105	0.423643	0.469959	1.40524	1.26957	1.24957
ARHGEF18	TGFβ	-0.665382	-0.458654	-1.15247	-1.12011	-1.13669	-1.03239
BMPR1B	TGFβ	0.495331	-0.383803	-1.64386	-0.0842496	-1.38834	0.0451635
CBL	TGFβ	0.725009	0.580149	-1.66884	-0.784418	-1.92827	-0.457056
CCNC	TGFβ	0.277727	-0.375094	-1.44714	-1.15969	-0.969801	0.139091
CCNK	TGFβ	-0.137777	0.819029	0.19642	-1.48511	-1.38239	-0.854827
CCNT1	TGFβ	0.83345	0.546505	1.03861	-0.29987	-0.660315	-0.309578
CCNT2	TGFβ	1.05537	0.274534	0.408304	-0.15324	-0.182117	0.300083
CDK8	TGFβ	-0.657956	-0.260335	0.403052	-1.02123	-0.780455	-0.965196
CER1	Both	1.45887	1.60247	1.57792	0.130055	-0.497431	0.0777342
CGN	TGFβ	-0.879913	-0.991107	-1.31837	-0.777554	-0.964149	-0.757465
CHRDL1	TGFβ	-0.208655	-0.247389	-0.366274	-1.31832	-1.57303	-1.44128
COL1A2	TGFβ	1.28127	0.631532	2.00408	-0.813716	0.414522	-1.54467
DRAP1	TGFβ	-0.897124	-0.878445	-0.482989	-0.811532	-0.920968	-1.32453
E2F4	TGFβ	1.2066	0.973665	1.41033	-0.740059	-0.342978	-0.453892
E2F5	TGFβ	0.854565	0.97426	1.07982	0.96316	-0.02337	1.45708
F11R	TGFβ	0.126159	0.080809	-0.0366074	-1.49352	-1.58737	-1.63373
FBN1	TGFβ	-0.433479	-0.0390719	-0.148659	1.44044	1.69725	1.53574
FOXH1	TGFβ	1.68709	1.70574	1.47665	-0.508263	-0.717357	-0.815462
FST	TGFβ	1.57521	1.37257	1.68464	-0.180271	0.0114098	-0.147656
FSTL1	TGFβ	-1.43928	-1.26854	-1.49451	0.861913	1.02224	0.633407
FSTL3	TGFβ	0.00604249	-0.0323474	-0.382164	1.22352	1.0536	1.69423
GREM2	TGFβ	-0.150167	-0.900355	-2.16397	0.770747	0.557166	1.22427
INHBB	TGFβ	1.88277	1.53101	1.22576	-0.588615	-1.26286	-0.660187
ITGA8	TGFβ	0.15517	0.37372	0.59585	1.25184	1.84562	0.978399
ITGAV	TGFβ	-1.35765	-0.994142	-1.48044	0.202117	2.28356	-0.273639
ITGB1	TGFβ	-0.858309	-0.259241	-0.808634	-1.11453	-1.37827	-0.541897
ITGB5	TGFβ	0.297429	0.119855	0.176559	-1.53819	-0.6307	-1.68954
ITGB8	TGFβ	-0.698652	-0.720603	-1.46357	0.755088	0.469328	2.22301
LTBP1	TGFβ	-1.37474	-0.349055	-1.96376	1.05523	-1.04844	0.302582
LTBP3	TGFβ	-1.23724	-1.19064	-1.86858	0.00376038	-0.225908	-0.379472
LTBP4	TGFβ	-0.716177	-1.40191	-1.42839	0.467145	0.0571197	-0.651188
MAPK1	TGFβ	0.751542	1.48801	0.579385	0.27849	-1.02063	-0.524339
MAPK3	TGFβ	0.145744	0.00152123	-1.30642	2.03704	0.526873	1.30631
MEN1	Both	-0.742989	-0.225753	-0.224945	1.14772	0.722545	0.391373
MYC	Both	-0.770564	-0.994693	0.102993	-0.976385	-1.32057	-0.535259
NCOR1	TGFβ	-0.0932054	1.91337	0.788772	0.285239	-1.66077	-1.17191
NEDD8	TGFβ	-1.54949	-1.55213	-0.906114	-0.46046	-0.215233	-0.387269
PARD3	TGFβ	1.72748	1.67842	1.12994	-1.18596	-1.12237	-0.787227
PARD6A	Both	-0.0605572	-0.362101	-0.768014	-1.41938	-1.41938	-1.25491
PARP1	TGFβ	-1.14308	-1.23457	-1.02491	-0.688656	-0.84341	-0.695317
PRKCZ	TGFβ	0.726284	1.51604	0.307724	-0.518492	-1.33874	-1.917
RBL1	TGFβ	1.36971	0.943825	0.783282	0.520415	-0.340293	0.597623
RNF111	TGFβ	1.26756	1.25444	0.682169	1.29189	0.015336	0.811403
SMAD5	TGFβ	0.921675	1.2647	1.90714	-0.190772	-0.0297192	-0.489443
SMAD9	TGFβ	0.27761	-0.149965	0.72688	1.20845	1.35513	1.51767
SNW1	TGFβ	0.0599596	-0.261929	0.402562	0.0442021	-0.455534	1.19339
STAT1	TGFβ	-1.18606	-1.38969	-1.25806	-0.683393	0.0776612	-0.738021
TFDP1	TGFβ	0.624327	0.664539	1.4184	-0.209627	-0.095338	-0.287878
TFDP2	TGFβ	-0.754368	-0.695852	-0.964495	-0.969762	-0.794817	-1.35671
TGFB3	TGFβ	0.689159	1.32873	1.94314	0.0546127	0.116074	0.292557
TGIF2	TGFβ	-0.905541	-1.30897	-2.22043	0.850483	-0.245429	0.362025
UBE2D1	TGFβ	-0.488107	-0.282027	-0.863351	-0.984077	-0.895801	-1.01833
UBE2M	TGFβ	1.50527	1.29544	1.6167	-0.525776	-1.29766	-0.362847
USP9X	TGFβ	-0.86419	-0.828098	-0.962948	-0.721958	-0.866235	-0.662491
YBX1	TGFβ	-0.846099	-1.11283	-0.983863	0.197097	-0.899711	-0.80269
ZFYVE16	TGFβ	0.369863	0.616009	0.0824929	1.09544	0.694354	1.5664
ADAM17	WNT/β-cat	-0.124551	0.619327	0.567759	0.876089	-0.847857	1.06146
AXIN1	WNT/β-cat	0.183513	0.607783	1.11925	-0.695566	-1.3104	0.577309
AXIN2	WNT/β-cat	1.30787	0.574549	0.0558058	1.13457	0.981146	1.34682
CCND2	WNT/β-cat	0.486331	0.426148	0.247033	-1.1304	-1.92186	-0.539878
CSNK1E	WNT/β-cat	-0.384968	-0.502103	-0.537744	-0.0901154	-0.653744	-0.104096
CUL1	WNT/β-cat	-0.0495719	-0.142261	0.191955	-0.21745	-0.552903	-0.0971893
DKK1	WNT/β-cat	1.32943	1.23386	1.15835	0.795988	0.374372	0.658974
DKK4	WNT/β-cat	1.76339	1.83512	1.33937	-0.565209	-0.565209	-0.565209
DLL1	WNT/β-cat	0.917912	0.722883	1.38337	-1.1176	-1.8155	-1.14508
DVL2	WNT/β-cat	0.834518	0.648552	0.509712	1.52543	0.716339	1.28782
FRAT1	WNT/β-cat	-0.339303	-0.181695	-0.492068	-1.29012	-0.315129	-1.14165
FZD1	WNT/β-cat	0.655293	1.72915	0.244276	1.19283	0.0162747	-0.562527
FZD8	WNT/β-cat	-0.37543	-0.181788	-0.248474	1.57515	0.154451	1.59496
GNAI1	WNT/β-cat	1.59946	1.64319	1.70641	-0.535586	-0.767296	-0.523269
HDAC11	WNT/β-cat	-1.03793	-1.53424	-1.66393	-0.494684	0.148613	-0.28974
HDAC2	WNT/β-cat	0.785522	0.770507	2.18519	-0.0846937	-1.29258	0.582259
HDAC5	WNT/β-cat	-0.576853	-1.09024	-1.10322	-0.787379	-0.944628	-0.74029
HEY1	WNT/β-cat	-0.322366	-0.570347	-0.40554	1.4351	1.43298	1.31858
HEY2	WNT/β-cat	0.783187	0.384193	1.45516	0.320787	-0.136576	1.39262
JAG1	WNT/β-cat	-1.59252	-1.1796	-0.67771	-0.402087	-0.887764	-0.538462
JAG2	WNT/β-cat	-0.40245	-0.497545	-0.770351	-1.06231	-1.45385	-1.21833
KAT2A	WNT/β-cat	-0.332122	-0.837272	-0.649517	0.890478	0.134385	1.66629
LEF1	WNT/β-cat	0.727543	0.620132	0.707391	1.16314	1.23035	1.12826
MAML1	WNT/β-cat	0.830687	1.44793	-0.0812643	0.962927	0.344808	-1.02482
NKD1	WNT/β-cat	1.27383	1.00376	1.26776	0.736833	0.514491	0.815329
NOTCH1	WNT/β-cat	1.19005	1.88549	0.356991	-0.603536	-1.04705	-0.708036
NOTCH4	WNT/β-cat	0.136131	0.37147	-0.013298	0.338589	0.430227	0.518037
NUMB	WNT/β-cat	-0.79132	-0.718905	-1.36842	1.75412	1.21394	1.31716
PPARD	WNT/β-cat	-0.845907	-1.16339	-1.10584	0.885292	-0.414313	-1.20226
PTCH1	WNT/β-cat	-0.840792	-0.525096	0.00439853	1.68955	1.42941	1.74072
RBPJ	WNT/β-cat	-1.06039	-1.2466	-1.14296	-0.580283	-0.93775	-0.407519
SKP2	WNT/β-cat	0.290939	0.471442	0.956027	0.950991	0.323244	1.35184
TCF7	WNT/β-cat	1.60108	1.33309	1.21481	0.37733	0.409275	0.262392
TP53	WNT/β-cat	0.103817	0.442219	0.458096	-1.3981	-1.46378	-1.31607
WNT5B	WNT/β-cat	1.49906	1.20039	1.04672	0.602607	0.255574	0.832648
ADRM1	WNT/β-cat	0.109151	-0.305247	0.288394	-1.58243	-0.74812	-0.910296
AP2A1	WNT/β-cat	-0.501465	-0.392148	1.02606	-0.0791201	1.97013	-1.36273
AP2A2	WNT/β-cat	1.10929	1.24636	1.06489	1.07199	0.623989	0.192367
AP2B1	WNT/β-cat	-1.00786	-0.366514	0.488626	1.48202	1.54626	0.921533
AP2M1	WNT/β-cat	-0.202745	-0.0946243	-0.315433	0.173928	0.547862	-0.200175
AP2S1	WNT/β-cat	0.628906	0.419968	0.12662	-1.47377	-0.741422	-1.70801
CALM1	WNT/β-cat	-0.0567544	0.29445	1.19692	-1.45315	-0.839769	-1.64136
CAMK2A	WNT/β-cat	-1.12644	-1.24157	-0.848089	1.73164	1.28123	0.890052
CLTA	WNT/β-cat	0.164067	-0.121666	0.214162	1.28785	2.15086	0.95406
CLTB	WNT/β-cat	-1.76296	-1.03484	-0.777998	1.18	1.85461	0.035599
CLTC	WNT/β-cat	-0.665527	-0.446065	-0.488099	-1.36735	-1.03859	-1.20477
DAAM1	WNT/β-cat	-0.317759	0.0428918	0.868443	1.83892	0.716581	1.44698
DVL1	WNT/β-cat	0.330786	0.159037	0.683782	1.16133	0.466665	1.46826
DVL3	WNT/β-cat	-0.27637	0.103025	-0.0526796	1.82004	1.76233	0.962532
FZD2	WNT/β-cat	-1.39548	-1.25545	-0.950066	1.31615	1.85667	0.433923
FZD3	WNT/β-cat	-0.912044	-0.817927	-0.752561	-0.940365	-1.16178	-0.999977
FZD4	WNT/β-cat	-0.648964	-0.794234	-1.27234	1.74245	1.6939	1.26495
FZD5	WNT/β-cat	-0.447656	-0.512587	-0.842597	-1.34145	-1.12344	-1.24513
FZD6	WNT/β-cat	-1.094	-1.14422	-0.629667	1.35472	1.61969	1.08621
FZD7	WNT/β-cat	1.53257	1.80776	1.5312	-0.130174	-0.560985	-0.612349
GNAO1	WNT/β-cat	-0.0808648	0.369551	0.1242	-1.27887	-2.01194	-1.34532
GNAT2	WNT/β-cat	1.53269	1.39796	0.0343664	-1.19473	-1.70137	-0.972235
GNB1	WNT/β-cat	0.436832	0.405748	-0.28796	-0.334859	-0.881165	-1.52208
GNB2	WNT/β-cat	-0.335824	-0.960361	-1.23988	0.287797	1.48434	0.287429
GNB3	WNT/β-cat	-1.35946	0.52291	0.319064	0.0329098	0.272806	0.919517
GNB4	WNT/β-cat	0.707371	0.643617	-0.982526	-0.871801	-1.98989	0.0558464
GNB5	WNT/β-cat	-0.111673	-0.146002	-0.0989134	-1.37734	-1.77888	-1.2142
GNG10	WNT/β-cat	0.783529	1.092	1.53743	-1.469	-1.21753	-0.177258
GNG11	WNT/β-cat	0.797863	0.160348	-0.0221737	-0.68194	0.598037	-0.694048
GNG12	WNT/β-cat	-1.10151	-0.706327	-0.9175	-0.872954	-1.39417	-0.606931
GNG2	WNT/β-cat	-0.280788	-0.464617	-0.311763	1.5359	1.76	1.36131
GNG3	WNT/β-cat	-0.804827	-0.979905	-0.702182	1.67369	0.14137	-1.05535
GNG4	WNT/β-cat	-0.0820257	-0.0587208	-0.232243	-1.13479	-2.16125	-0.875448
GNG5	WNT/β-cat	-1.05889	-1.06087	0.109632	0.907132	2.22982	0.374461
GNG7	WNT/β-cat	-0.919488	-0.842036	-1.33363	-0.893461	-0.50412	-1.10994
ITPR1	WNT/β-cat	0.311496	-0.0504811	0.527392	1.52977	0.971187	1.7275
ITPR2	WNT/β-cat	-1.04598	-0.700391	-1.02327	-0.616396	-0.855147	-0.670472
ITPR3	WNT/β-cat	1.28481	1.35906	0.554459	-0.802212	-2.36688	-0.307877
KRAS	WNT/β-cat	-0.136933	-0.416043	-0.931174	-1.23167	-1.06646	-1.55102
NFATC1	WNT/β-cat	0.409562	-0.390621	0.163385	-0.210597	-0.860755	-1.6775
NLK	WNT/β-cat	-1.40534	-1.62858	-1.57586	0.12911	0.674321	0.440785
PDE6B	WNT/β-cat	-0.675258	-0.759673	-0.90088	1.18894	2.23237	0.464464
PDE6G	WNT/β-cat	1.42645	0.131842	0.272722	-1.03222	-1.29957	-1.78947
PFN1	WNT/β-cat	0.297874	0.266077	0.0350152	-1.12434	-1.26009	-1.57165
PLCB1	WNT/β-cat	0.80734	0.648054	0.186335	1.50638	0.496508	1.08557
PLCB2	WNT/β-cat	-0.83186	-2.0179	-1.40876	1.06266	1.07724	0.699506
PLCB3	WNT/β-cat	0.144088	0.299456	-0.0641044	-0.185438	-0.826268	-0.748496
PPP3CA	WNT/β-cat	0.96928	1.04747	0.152542	-0.525049	-1.5163	-0.712199
PPP3CB	WNT/β-cat	1.45245	1.71152	0.901304	-0.33564	-0.51019	0.0578303
PPP3R1	WNT/β-cat	1.36557	1.28922	1.55633	-0.378432	-1.05343	-0.0330552
PRICKLE1	WNT/β-cat	1.43854	1.50446	0.552417	0.806502	-0.116845	0.639435
PRKCA	WNT/β-cat	-0.690542	-0.693528	-1.30068	-0.997884	-1.10877	-0.849469
PRKCB	WNT/β-cat	-0.0527037	0.0839395	-0.535069	-1.00565	-1.84389	-1.37354
PRKCG	WNT/β-cat	-0.512178	-0.751675	-1.31132	-0.916916	-1.07432	-0.935655
PRKG1	WNT/β-cat	1.22523	1.09061	-0.625677	-0.559913	-2.40769	-0.49629
PRKG2	WNT/β-cat	1.68038	1.40515	0.518508	-0.535781	-1.57867	-0.610325
PSMA1	WNT/β-cat	-0.795839	-0.065462	1.24571	-2.26815	0.419215	0.871316
PSMA2	WNT/β-cat	-0.687652	-1.66625	-0.971398	0.7244	0.164401	0.810244
PSMA3	WNT/β-cat	-1.5182	-1.30545	-0.350706	-0.848714	-0.44267	-0.738579
PSMA4	WNT/β-cat	-1.65486	-1.23627	0.273614	-0.444792	-0.403186	0.481668
PSMA5	WNT/β-cat	-1.38318	-1.17934	0.0828343	-1.25873	-0.542165	-0.800639
PSMA6	WNT/β-cat	0.828765	1.1802	1.62214	-1.49253	-0.637997	-0.688334
PSMA7	WNT/β-cat	-0.968278	-1.07726	-0.11726	-1.57188	-0.0111784	-0.739723
PSMB1	WNT/β-cat	-1.25785	-1.23363	-0.474959	-1.16627	-0.76639	-0.652963
PSMB2	WNT/β-cat	-0.59558	-0.473507	0.131523	-0.70832	-1.49898	-1.45705
PSMB3	WNT/β-cat	-1.37203	-1.21	-0.367623	-1.22559	-0.632916	-0.637024
PSMB4	WNT/β-cat	-1.2905	-1.44082	-1.27962	-0.481679	-0.355754	-0.383431
PSMB5	WNT/β-cat	-1.40379	-1.38127	0.723078	-1.43025	-0.0476066	-0.190788
PSMB6	WNT/β-cat	-1.07754	-0.884649	-0.316309	-1.40894	-0.581787	-0.975751
PSMB7	WNT/β-cat	-1.61952	-1.44975	0.252099	0.661603	1.05917	0.5587
PSMC1	WNT/β-cat	-0.713303	-0.899471	-0.446392	-1.99898	0.0480328	-0.676773
PSMC2	WNT/β-cat	-1.14211	-1.03395	-0.47378	-1.10965	-0.663973	-0.471545
PSMC3	WNT/β-cat	0.573869	0.483451	0.921372	-1.01108	-0.486393	-0.595276
PSMC4	WNT/β-cat	-0.260203	-0.583545	0.228712	-0.968062	-0.718995	-1.01517
PSMC5	WNT/β-cat	0.213957	0.184573	0.363046	-0.672189	-0.94876	-1.12052
PSMC6	WNT/β-cat	-1.87262	-0.904781	-0.112009	-1.312	-0.464694	0.880388
PSMD1	WNT/β-cat	-0.643785	-0.722038	-0.371947	-1.33041	-1.12664	-1.04743
PSMD11	WNT/β-cat	-0.193102	0.0113488	0.0340734	-1.51639	-1.2992	-1.27789
PSMD12	WNT/β-cat	0.200899	0.437574	0.675019	-1.0478	-1.13752	-0.651279
PSMD13	WNT/β-cat	-0.976623	-1.54722	-1.38973	-0.558581	-0.859623	0.510145
PSMD14	WNT/β-cat	0.443047	0.89145	1.42857	-1.34649	-1.29468	-0.721975
PSMD2	WNT/β-cat	-0.80229	-0.7545	-0.299682	-0.918687	-0.0392979	-0.678787
PSMD3	WNT/β-cat	0.0862112	-0.341128	0.262019	-0.835937	-0.962	-0.629262
PSMD6	WNT/β-cat	-1.06383	-1.82064	-0.387653	-0.917511	0.0383128	-0.0260684
PSMD7	WNT/β-cat	-0.490041	-0.476837	0.262481	-1.78453	-1.28724	-1.17948
PSMD8	WNT/β-cat	-1.38723	-1.85109	-0.0506746	-0.150964	-0.409308	-0.141382
RAC1	WNT/β-cat	-0.1509	0.0985892	-0.513739	-1.13628	-0.0799248	-2.13831
RAC2	WNT/β-cat	0.228049	0.639896	0.653239	1.03015	1.52381	1.28771
RAC3	WNT/β-cat	0.120496	-0.152392	-0.0986573	0.769326	-1.23845	0.94588
ROR1	WNT/β-cat	-1.3787	-1.22111	-1.4405	-0.799978	-0.444422	0.00065207
ROR2	WNT/β-cat	1.41382	1.46159	1.54721	0.329872	0.0302074	0.0824971
RYK	WNT/β-cat	1.28876	1.39949	1.79002	-0.267817	-1.38347	0.471092
SCRIB	WNT/β-cat	1.15449	1.54158	1.79966	-0.231657	-0.50524	0.399319
SEM1	WNT/β-cat	-1.50136	-1.58098	-0.718043	-0.680572	-0.167344	-0.65953
TCF7L1	WNT/β-cat	-1.10747	-0.978458	-1.55745	-0.448974	-0.674098	-0.749834
TCF7L2	WNT/β-cat	-1.61956	-1.49609	-0.652008	-0.256693	-0.317525	-0.916708
VANGL2	WNT/β-cat	1.20109	1.63929	0.768736	-1.29221	-1.46672	-1.41559
WNT11	WNT/β-cat	-0.417043	-0.74342	-0.444348	1.53416	1.72527	1.65975
WNT4	WNT/β-cat	0.559181	0.681377	1.86857	0.78869	0.340822	1.08256
WNT5A	WNT/β-cat	0.900006	0.95884	1.14789	0.878492	0.825112	0.993083
AMER1	WNT/β-cat	1.66045	1.31692	1.84074	-0.448562	-0.340536	-0.6253
CSNK1A1	WNT/β-cat	0.332365	0.693263	-0.311212	-2.0853	-0.806251	-1.00489
FRAT2	WNT/β-cat	-0.557202	-0.374597	-0.457753	-1.42643	-1.35895	-1.22361
GSK3B	WNT/β-cat	-1.28187	-0.341689	-1.73233	1.6372	0.252383	0.178374
PPP2CA	WNT/β-cat	0.562284	1.00033	0.968823	-1.75808	-0.879213	-1.74001
PPP2CB	WNT/β-cat	-0.802218	-0.701749	-0.260682	-1.78109	-0.943034	-0.286941
PPP2R1A	WNT/β-cat	-0.104161	-0.931465	0.216994	-1.37503	-0.42571	-1.59
PPP2R1B	WNT/β-cat	0.342469	0.10035	-0.320196	-0.942399	-1.04336	-0.837634
PPP2R5A	WNT/β-cat	0.129034	-0.532083	0.173913	1.43119	2.21842	0.642655
PPP2R5B	WNT/β-cat	0.574942	0.865024	0.555951	1.32867	0.493767	1.57681
PPP2R5C	WNT/β-cat	-0.789517	-0.761263	-2.10556	-0.0520191	-0.769949	0.992334
PPP2R5D	WNT/β-cat	-1.06349	-0.984848	-1.59023	1.30322	1.47872	1.17441
PPP2R5E	WNT/β-cat	0.94759	1.7831	1.17943	-1.36304	-1.41565	-0.599062
AKT1	WNT/β-cat	-0.310358	-0.16508	-0.173538	1.39476	1.81511	1.44132
AKT2	WNT/β-cat	-1.55079	-1.39342	-1.48284	1.07114	-0.213386	-0.286896
ASH2L	WNT/β-cat	-1.11089	-1.54337	-1.46369	0.774729	1.29913	0.316505
BCL9	WNT/β-cat	-0.448913	0.0354561	-1.26541	2.09064	1.61103	0.173864
BCL9L	WNT/β-cat	-1.45629	-1.21661	-1.77026	0.813087	0.741893	0.211609
BTRC	WNT/β-cat	0.435617	0.485258	0.352662	0.845212	0.606384	0.314345
CBY1	WNT/β-cat	0.832526	1.11909	0.820392	0.785098	0.654559	0.462231
CHD8	WNT/β-cat	-0.719409	-0.272202	-0.58061	1.05846	0.146205	-0.168734
CTBP1	WNT/β-cat	-0.663191	-1.11251	-1.28788	1.36752	1.60694	0.980768
CTNNBIP1	WNT/β-cat	-1.23917	-1.23254	-0.580291	-0.254542	0.369466	-1.53087
KMT2D	WNT/β-cat	-0.129831	0.303088	0.250254	1.53589	0.974947	0.785413
PYGO1	WNT/β-cat	0.444326	0.331109	0.676238	1.23633	1.50683	1.20406
PYGO2	WNT/β-cat	1.54296	1.10375	1.19311	-0.0776784	-0.635714	-1.19434
RBBP5	WNT/β-cat	0.353114	0.488578	0.322068	-0.400503	-1.45578	-2.04429
SOX13	WNT/β-cat	-0.784736	-0.787956	-1.72718	-0.485725	-1.39703	-0.051648
SOX17	WNT/β-cat	1.52871	2.14864	0.769803	0.397296	-0.304873	-0.177331
SOX2	WNT/β-cat	-0.464919	-0.579446	-0.75274	-1.26682	-1.21583	-1.27564
SOX3	WNT/β-cat	-0.671223	-0.514538	-1.0981	-1.11302	-1.36619	-0.813782
SOX4	WNT/β-cat	-0.719342	-1.30001	-2.11401	1.54543	0.657985	0.543691
SOX6	WNT/β-cat	-0.573578	-0.317293	-0.738376	1.45952	1.93841	1.22522
SOX7	WNT/β-cat	1.43647	1.82024	-0.56013	0.753355	-0.352104	0.65737
SOX9	WNT/β-cat	-0.172482	-0.43254	-0.468111	-1.15271	-2.1642	-0.365172
TLE1	WNT/β-cat	-1.15163	-0.853568	-0.943651	-0.880781	-0.657432	-1.11117
TLE2	WNT/β-cat	0.30323	0.0310988	-0.668012	-1.82147	-1.17011	-1.37083
TLE3	WNT/β-cat	0.790646	0.514486	0.589774	1.21707	0.939376	1.49247
TLE4	WNT/β-cat	-0.396409	-0.29531	-2.73724	0.419933	0.377907	-0.381711
YWHAZ	WNT/β-cat	-0.889297	-0.972322	-1.71831	-0.588604	-0.0296855	-0.773645
CTBP2	WNT/β-cat	0.342743	0.324597	-0.111733	-1.62749	-1.36002	-1.52047
RBX1	WNT/β-cat	-1.78962	-1.70497	-1.02561	-0.231857	0.0363273	0.218652
SKP1	WNT/β-cat	-0.584218	-0.324733	0.361654	-1.66883	-0.809905	-1.38637
TLE5	WNT/β-cat	0.126583	0.139911	-0.727357	-1.4697	-0.433432	-1.93263
ZRANB1	WNT/β-cat	-0.452953	-0.121294	-1.80823	0.576685	-0.499492	1.29367
CDC73	WNT/β-cat	1.75554	1.38382	0.467466	-0.144431	-1.93233	0.321965
CREBBP	WNT/β-cat	1.46583	1.61444	0.942886	0.915608	-0.0144808	0.178831
H2AC18	WNT/β-cat	0.243729	-0.793205	0.249102	0.454275	-0.727304	0.295062
H2AC19	WNT/β-cat	0.699571	0.514875	-0.251068	-0.462171	-1.52994	-2.00405
H2AC20	WNT/β-cat	-0.0305197	-0.540629	-0.0192049	-0.64659	-0.504476	-0.311515
H2AC6	WNT/β-cat	0.902974	1.14042	0.327337	-1.57249	-1.55733	-1.56597
H2AC8	WNT/β-cat	1.45711	0.12195	0.0838118	-0.163916	-0.801462	-1.68793
H2AJ	WNT/β-cat	-0.937515	-1.54438	-1.55819	0.114579	0.726645	-0.160168
H2AX	WNT/β-cat	-0.671801	-0.502726	-0.330099	-1.13303	-1.197	-1.38185
H2AZ2	WNT/β-cat	-1.03071	-1.59133	-1.91422	0.116354	1.17574	0.410942
H2BC11	WNT/β-cat	1.20732	1.25682	0.697605	-1.72765	-1.26086	-1.51602
H2BC12	WNT/β-cat	0.790531	1.51004	1.1608	-1.71963	-0.609378	-1.47356
H2BC12L	WNT/β-cat	0.750842	1.58506	1.07085	-0.664458	-0.857713	-1.86393
H2BC15	WNT/β-cat	0.644627	0.217152	-0.380704	-1.26016	-1.17795	-0.367335
H2BC21	WNT/β-cat	-0.420292	-0.298427	-0.764125	-0.953903	-1.16134	-1.65619
H2BC26	WNT/β-cat	1.21578	0.622031	0.10902	-1.6089	-1.53089	-1.64686
H2BC5	WNT/β-cat	0.226804	0.49933	0.750033	-0.356325	-0.742952	-1.38481
H2BC6	WNT/β-cat	-0.488233	1.29919	0.460788	0.0916026	-0.78345	-1.49556
H2BC9	WNT/β-cat	-1.6879	-1.0836	-1.26951	-0.0272638	0.696114	-0.0422892
H3-3A	WNT/β-cat	-0.938995	-0.782196	-0.468952	-1.17075	-0.833442	-1.33759
H3-3B	WNT/β-cat	1.12386	0.411563	0.443588	-2.03626	1.21828	-1.63444
H3C10	WNT/β-cat	-0.113847	-0.893457	-0.187066	-0.482658	-0.612901	-0.915764
H3C6	WNT/β-cat	1.34275	1.17064	-0.564059	-2.13556	-1.30634	0.190885
H4C11	WNT/β-cat	-0.852181	-0.301538	0.08365	-0.867045	-0.0406908	-1.72827
H4C12	WNT/β-cat	0.06546	-0.360249	0.778704	-0.92351	0.112873	-2.05049
H4C14	WNT/β-cat	1.32884	1.28234	0.972323	-0.353925	-0.451051	-0.887161
H4C15	WNT/β-cat	1.27256	1.18747	0.846681	-0.593311	-0.264303	-0.635009
H4C16	WNT/β-cat	1.86998	1.12309	1.29353	0.0887713	0.0914556	-0.389788
H4C5	WNT/β-cat	0.0582461	1.67778	1.17974	-0.31256	-0.151932	-0.141758
H4C8	WNT/β-cat	0.636439	0.80194	0.544575	-2.04484	-0.221219	-1.2258
H4C9	WNT/β-cat	-1.67657	-0.174152	-0.893942	-0.879441	0.0736701	-0.528904
KAT5	WNT/β-cat	0.835703	0.0567585	0.274141	1.51564	-0.564471	1.39254
LEO1	WNT/β-cat	0.581717	0.661341	1.31573	-0.753594	-1.79905	0.078656
RUNX3	WNT/β-cat	1.39708	1.60113	0.85636	0.259635	-1.44546	0.253254
RUVBL1	WNT/β-cat	0.233573	-0.67759	0.405939	-1.41335	-1.2224	-0.530085
SMARCA4	WNT/β-cat	-0.0300339	0.217765	0.0027579	0.901784	-0.0651494	-0.0862473
TERT	WNT/β-cat	0.484649	-0.0763681	-0.0256316	-1.57197	-2.18344	-0.674187
TRRAP	WNT/β-cat	0.333441	0.829045	-0.198052	1.71015	1.05823	1.25727
KREMEN1	WNT/β-cat	-0.0853694	-1.09825	0.570883	-1.95499	-0.992639	-0.916765
KREMEN2	WNT/β-cat	-0.419088	-0.557107	-0.673711	-1.29376	-1.46951	-1.03749
LRP5	WNT/β-cat	-0.282006	-0.00804316	-0.960701	1.01864	0.826396	0.263053
LRP6	WNT/β-cat	-1.01834	-0.867617	-1.42671	-0.209853	-0.468008	-0.287128
SFRP1	WNT/β-cat	-1.22163	-0.980672	-1.12459	-0.0780909	-0.970182	-1.04316
SFRP2	WNT/β-cat	-0.193722	-0.32207	-0.661696	-1.22481	-1.6398	-1.23523
WNT3A	WNT/β-cat	1.69551	1.50735	1.1317	0.458357	-0.63323	0.444062
WNT9A	WNT/β-cat	-0.0376524	0.0336259	-0.518286	-1.61095	-1.44769	-1.34745
CBFB	WNT/β-cat	1.43888	1.86017	1.61399	-0.724572	-0.636021	-0.474538
ESR1	WNT/β-cat	-0.839439	-1.00983	-1.49882	0.497839	1.70855	-0.628033
FOXP3	WNT/β-cat	1.09641	1.42042	0.765726	0.970059	0.770795	-1.08238
RSPO3	WNT/β-cat	1.40868	1.45121	1.33523	0.489773	0.348105	0.240682
RUNX1	WNT/β-cat	1.31551	1.4813	1.38795	0.445882	0.455443	0.165448
CCND1	WNT/β-cat	0.239235	-0.0849495	0.192382	-1.55869	-1.56642	-1.58921
CAV1	WNT/β-cat	0.60865	0.618347	-0.0952736	-0.657396	-1.98503	-1.08407
CCDC88C	WNT/β-cat	0.925561	0.885795	0.782885	-1.11421	-2.22117	-1.2818
CSNK1G2	WNT/β-cat	-1.54006	-1.78539	-0.974743	0.833634	0.74964	-0.0756661
CSNK2A1	WNT/β-cat	-0.854104	-0.439708	-0.161467	-0.386667	-1.39225	-0.733152
CSNK2A2	WNT/β-cat	1.17031	1.17877	1.35574	0.589909	0.843612	0.391092
CSNK2B	WNT/β-cat	1.40928	0.177876	0.915469	1.64894	-0.858261	-0.194177
CUL3	WNT/β-cat	-0.348759	0.615191	0.715746	-1.04869	-1.37356	-1.43093
CXXC4	WNT/β-cat	-1.01786	-1.88853	-1.30674	0.560155	0.390308	-0.847479
DACT1	WNT/β-cat	0.323098	0.132097	0.862899	1.31262	1.3214	1.2268
HECW1	WNT/β-cat	-0.0962708	0.196289	0.077826	-0.731332	-1.79905	-1.67804
KLHL12	WNT/β-cat	0.413533	0.178877	0.221757	1.37531	0.675296	1.2646
LGR4	WNT/β-cat	-1.20453	-1.3833	-1.85803	1.19264	1.05972	1.10819
LGR5	WNT/β-cat	0.808782	0.72671	0.879137	1.10473	1.03419	0.940647
LGR6	WNT/β-cat	0.959479	0.476548	-0.347022	-1.35359	-1.9301	-1.29735
PIP5K1B	WNT/β-cat	-0.0940669	-0.14452	-1.48204	-1.09395	-1.38992	-1.02084
PORCN	WNT/β-cat	-1.03663	-1.65032	-1.653	0.786174	0.61664	0.110403
RNF146	WNT/β-cat	0.602468	-0.905964	-2.25416	0.116889	-0.369807	-0.569498
RNF43	WNT/β-cat	-0.430159	-0.95051	-1.35501	1.53739	1.18355	1.6795
RSPO2	WNT/β-cat	-0.809768	-0.809768	-0.248062	0.866794	2.19199	1.51048
RSPO4	WNT/β-cat	-0.609111	-1.22468	-0.573569	1.68668	1.83474	1.26584
SNX3	WNT/β-cat	-0.159836	-0.344885	-0.190989	1.70952	1.30881	1.37577
TMED5	WNT/β-cat	-0.787408	0.345335	0.520995	-0.458016	-1.17925	1.23861
TNKS	WNT/β-cat	1.41112	0.87807	0.831993	0.295961	-0.432006	0.721146
TNKS2	WNT/β-cat	1.01955	0.926943	0.397784	-1.32838	-2.02678	-1.15312
USP34	WNT/β-cat	-1.31334	-0.883846	-1.25395	1.40331	0.99933	1.31905
USP8	WNT/β-cat	-0.927548	0.140375	-0.500536	-0.869167	-1.9048	-0.77001
VPS26A	WNT/β-cat	0.765933	1.30996	1.13064	-0.00595033	0.82973	-0.223651
VPS29	WNT/β-cat	-0.485691	-0.179826	0.818591	-0.426885	-0.0264561	-1.30428
VPS35	WNT/β-cat	-0.779169	-0.958509	-0.583142	0.827916	1.35802	2.08694
WLS	WNT/β-cat	0.973159	0.889414	0.783987	1.06762	1.00512	1.00463
WNT2B	WNT/β-cat	-0.308885	1.30784	0.62593	0.458793	2.01481	0.029245
WNT3	WNT/β-cat	1.31664	1.3803	1.19208	0.240662	0.19418	0.216295
WNT7B	WNT/β-cat	-1.15231	-1.15231	0.0854748	-1.15231	-1.15231	-0.839772
WNT8A	WNT/β-cat	1.27359	1.25431	1.32924	0.853578	-0.273094	0.725619
WNT9B	WNT/β-cat	1.53302	1.8623	0.815282	0.0447828	-0.48357	-0.961122
ZNRF3	WNT/β-cat	1.54419	0.626621	0.311958	1.20503	-0.58022	1.55207
ADGRA2	WNT/β-cat	-1.50477	-1.48686	-1.1453	1.2506	1.4238	1.25105
ADNP	WNT/β-cat	1.79066	1.38553	1.08423	0.617133	-0.0741419	-1.09095
AMER2	WNT/β-cat	-1.30865	-0.439584	-1.25245	-0.475345	-0.95297	-1.02145
AMER3	WNT/β-cat	0.501215	0.526374	0.903285	1.61956	0.540961	1.12452
AMFR	WNT/β-cat	0.438072	-0.0596666	1.3502	0.671925	1.03867	1.15302
ANKRD6	WNT/β-cat	1.5935	1.39519	1.05708	0.332589	0.831241	-0.21036
APC2	WNT/β-cat	0.169624	0.403773	1.21062	0.193175	2.02732	-1.07851
APOE	WNT/β-cat	-1.07542	-1.16277	-1.95573	0.0669296	-0.258713	-0.354322
APP	WNT/β-cat	0.200558	0.46805	-1.33402	-0.233954	-2.15126	-1.11884
ASPM	WNT/β-cat	-0.988665	-0.613358	-1.53052	0.873954	0.337504	1.68714
ATP6AP2	WNT/β-cat	-0.530673	-0.512542	-1.71169	0.150617	-1.16474	-0.386851
BICC1	WNT/β-cat	1.12922	0.700312	0.445493	1.06726	0.203618	1.09085
BMAL1	WNT/β-cat	0.609502	1.06389	0.622533	-1.18237	-0.711896	-2.30731
CAPRIN2	WNT/β-cat	0.0377091	0.802533	-0.0372039	0.263913	-0.616551	0.615108
CCAR2	WNT/β-cat	0.847675	-0.282342	-0.925317	0.776639	0.0925959	1.45276
CCNY	WNT/β-cat	1.13305	1.67376	0.706649	0.225565	-2.22961	-0.5673
CCNYL1	WNT/β-cat	-0.233654	-0.148548	-0.496058	-1.3108	-1.02367	-1.48589
CDH2	WNT/β-cat	1.22428	1.21384	1.19407	0.668896	0.414068	0.688704
CDH3	WNT/β-cat	-0.108124	-0.41112	-1.28386	-0.905747	-0.108179	-2.06683
CDK14	WNT/β-cat	-1.58698	-1.40706	-1.70704	0.463811	0.41577	0.109792
COL1A1	WNT/β-cat	-0.976829	-0.941599	-1.40019	1.52409	1.82348	1.0916
COL6A1	WNT/β-cat	0.702099	0.836264	0.513761	1.44177	1.03664	0.991494
CSNK1A1L	WNT/β-cat	0.468348	0.340231	1.257	-0.429116	-0.163495	-2.19914
CSNK1D	WNT/β-cat	0.71438	1.15457	0.367908	1.24468	1.21856	0.744931
CSNK1G1	WNT/β-cat	1.04173	1.42474	1.31302	0.435636	0.586938	0.121743
CSNK1G3	WNT/β-cat	1.09399	1.57082	1.14135	-0.371458	-1.41423	0.0955586
CTDNEP1	WNT/β-cat	0.85879	1.11036	1.39547	0.888346	0.477308	0.678017
CTHRC1	WNT/β-cat	-0.553087	-1.0717	-0.459699	1.80256	1.59841	1.4238
CTNND2	WNT/β-cat	-0.46114	-0.686784	-0.753802	-1.03136	-1.41724	-1.05616
CYLD	WNT/β-cat	-1.91412	-1.38639	-1.30783	0.409812	0.987531	-0.110717
DAAM2	WNT/β-cat	0.802384	0.774261	0.690929	0.394959	0.445822	1.12628
DAB2	WNT/β-cat	-1.06485	-1.01976	0.129325	1.00369	1.69197	0.841733
DAB2IP	WNT/β-cat	-0.109364	-0.321449	0.120147	1.2983	2.04699	0.807808
DACT3	WNT/β-cat	-0.58982	-0.68463	-0.6928	1.67516	1.75825	1.44196
DAPK3	WNT/β-cat	-1.38097	-1.18077	-1.56649	0.16825	0.0635454	-0.00581089
DDIT3	WNT/β-cat	0.862053	0.975726	1.17109	0.191424	0.212271	0.535417
DDX3X	WNT/β-cat	1.05525	1.22382	0.952402	-0.738233	-1.97795	-0.723538
DISC1	WNT/β-cat	1.16155	1.07556	1.13576	0.595762	0.472437	0.410481
DIXDC1	WNT/β-cat	-1.66727	-1.60602	-0.723789	-0.259941	0.0449256	-0.696164
DKK3	WNT/β-cat	-0.48455	0.772854	-0.660319	1.39025	-0.498339	2.03765
DKKL1	WNT/β-cat	-1.54429	-1.11603	-0.440653	-0.0590325	0.822678	-0.0652666
DRAXIN	WNT/β-cat	-0.983608	-0.42465	0.00280455	-0.490043	-1.01391	-0.613078
EDA	WNT/β-cat	-0.737119	-0.941815	-0.577471	-1.33282	-0.759292	-1.11291
EDN1	WNT/β-cat	-0.711422	-1.55489	-1.409	1.11606	-0.238851	0.474774
EDNRA	WNT/β-cat	0.280188	0.39938	0.440475	-1.36772	-1.03454	-2.32651
EDNRB	WNT/β-cat	0.221542	-0.251998	-1.23322	1.62474	-0.810441	1.63027
EGF	WNT/β-cat	1.30363	1.56221	1.17329	0.691696	-0.611144	0.466982
EGFR	WNT/β-cat	-0.123311	-0.0323612	-0.49834	-1.4864	-1.38427	-1.43491
EGR1	WNT/β-cat	-0.476412	0.785681	0.0190597	-0.493053	-1.12278	-0.207279
EMD	WNT/β-cat	-0.453388	-0.744649	-0.637855	-0.265794	-0.688034	-0.286385
EXT1	WNT/β-cat	-0.508685	-0.256729	-0.360256	1.79443	1.05873	1.18093
FAM53B	WNT/β-cat	1.68297	1.39379	1.26752	0.0773421	-0.130489	0.107822
FERMT1	WNT/β-cat	0.471108	0.0482321	-0.155301	-1.30059	-1.47148	-1.2782
FGF10	WNT/β-cat	1.27495	1.20931	0.303515	1.38053	0.402504	0.578171
FGF9	WNT/β-cat	-1.41275	-0.771473	-1.23475	-0.888748	-0.20671	0.106219
FGFR2	WNT/β-cat	-1.78158	-1.68845	-0.844559	0.97439	1.38297	0.738238
FOXD1	WNT/β-cat	-0.0366724	0.0106463	0.753483	0.571974	0.665629	0.773948
FOXO1	WNT/β-cat	0.00186815	0.12877	-0.674472	-1.22576	-0.57309	-1.99806
FOXO3	WNT/β-cat	0.538944	0.390659	0.762838	1.03477	0.823906	1.16913
FRMD8	WNT/β-cat	0.710202	0.665072	1.35456	0.900287	1.18413	0.717103
FRMD8P1	WNT/β-cat	1.18216	0.228938	0.540151	0.947492	1.18286	1.00891
FRZB	WNT/β-cat	-1.52088	-0.213866	-1.58026	0.997061	-1.27756	0.589329
FUZ	WNT/β-cat	1.26784	-0.542408	1.1059	-0.638349	-1.80183	0.255709
FZD10	WNT/β-cat	1.26732	0.916272	1.65087	0.181671	-0.0262805	0.526566
FZD9	WNT/β-cat	1.60217	1.47277	1.19331	-0.604429	-1.07101	-0.409588
G3BP1	WNT/β-cat	-0.535612	-0.607108	-0.141577	-1.29105	-1.45971	-1.27312
GATA3	WNT/β-cat	0.522528	0.289218	0.671808	1.30921	1.24703	1.19026
GID8	WNT/β-cat	-1.21441	-0.274649	-0.7095	-0.219264	-1.17102	-0.895558
GLI1	WNT/β-cat	-0.388868	-0.496989	-1.39681	-0.350268	-1.05031	-1.45762
GLI3	WNT/β-cat	-1.17966	-1.18226	-0.866762	1.6218	1.54963	1.34546
GNAQ	WNT/β-cat	-0.0892873	0.641187	-0.0515423	-1.03529	-1.18447	-1.63046
GPC3	WNT/β-cat	-1.15264	-1.10272	-0.776489	1.75169	1.3626	1.46293
GPRC5B	WNT/β-cat	-1.52611	-1.67038	-1.42372	0.107216	-0.379554	0.361203
GREM1	WNT/β-cat	0.755026	0.771658	-1.50986	2.08072	0.022286	0.547374
GSK3A	WNT/β-cat	0.892219	0.217734	0.702512	0.753882	-1.18335	-1.19905
GSKIP	WNT/β-cat	-0.208503	-0.464024	-0.523748	-1.6256	-0.994118	-1.39042
HESX1	WNT/β-cat	0.533626	0.071357	-1.55724	-0.427711	-0.244531	1.26708
HHEX	WNT/β-cat	1.01691	1.81149	0.827417	-0.800483	-1.4982	-1.41319
IFT20	WNT/β-cat	-1.25905	-1.0412	-1.17516	-0.0602792	-0.302943	-0.0921489
IGFBP2	WNT/β-cat	0.800944	0.229793	-0.337633	-0.793446	-2.24911	-1.28009
IGFBP4	WNT/β-cat	1.062	1.14241	0.404308	0.909784	0.463321	1.50101
IGFBP6	WNT/β-cat	-0.604129	0.604428	-0.644559	0.323919	0.911737	-0.224233
ILK	WNT/β-cat	-0.527194	-1.7975	-0.379638	-0.59971	0.480986	0.699018
INVS	WNT/β-cat	0.0717068	0.349402	0.665857	1.33552	1.65512	1.08861
ISL1	WNT/β-cat	0.481438	0.334597	0.659709	1.37872	1.17774	1.37035
JADE1	WNT/β-cat	-1.44964	-1.60204	-1.21541	0.211707	-0.480758	0.687509
JRK	WNT/β-cat	-0.675752	-0.465002	1.05164	0.239691	1.68148	0.649462
JUP	WNT/β-cat	-0.730652	-0.93726	-2.37093	0.580792	1.52654	-0.21584
KANK1	WNT/β-cat	1.22977	1.17207	0.251587	-1.10898	-1.98319	-1.42263
KLF4	WNT/β-cat	-0.0446783	-0.046776	-0.0630911	-1.34071	-1.85597	-1.39541
KPNA1	WNT/β-cat	-1.19531	-1.42837	-1.02044	0.566172	0.213212	0.696718
LATS1	WNT/β-cat	1.22081	1.15489	0.791153	-0.499462	-1.44028	-0.948814
LATS2	WNT/β-cat	-0.901603	-1.09159	-1.06425	-0.651716	-0.0657368	-1.07268
LIMD1	WNT/β-cat	-0.283716	-0.478219	0.728882	-1.42563	-0.55239	-1.29626
LMBR1L	WNT/β-cat	-1.21978	-1.29827	-1.0935	0.44508	1.04707	0.590535
LRP4	WNT/β-cat	0.571761	0.154198	-0.605749	-0.266507	-0.522549	-0.182336
LRRK1	WNT/β-cat	-0.542258	-0.710543	-1.16667	-1.14231	-1.1251	-0.637405
LRRK2	WNT/β-cat	-1.10051	-1.75026	-0.226803	-0.74322	0.459391	-1.07883
LYPD6	WNT/β-cat	-0.788637	-0.721951	-0.388786	1.71265	1.92182	1.20203
LZTS2	WNT/β-cat	-1.30766	-1.21617	-1.48674	1.34886	0.474065	1.24422
MAD2L2	WNT/β-cat	-0.825951	-0.927049	-1.03945	-0.921076	-1.10692	-0.72386
MAPK14	WNT/β-cat	-1.54047	-1.20137	-1.16927	0.851229	2.15743	0.515516
MCC	WNT/β-cat	1.00898	1.25301	1.57937	0.261545	0.272266	0.541529
MDK	WNT/β-cat	-0.528638	-0.38635	-0.474086	1.87338	1.874	1.09333
MESP1	WNT/β-cat	1.3905	1.25909	1.47905	0.461414	0.0683738	0.519948
MKS1	WNT/β-cat	-0.205293	-0.697729	-0.809267	1.56641	1.7287	1.29178
MLLT3	WNT/β-cat	-0.206164	-0.243675	-0.573811	1.73482	1.33911	1.79256
NFKB1	WNT/β-cat	-0.0475698	0.661575	1.19891	0.172131	0.992345	0.377313
NHERF1	WNT/β-cat	-0.142906	0.0451283	-0.277455	1.19503	2.28693	-0.411104
NKD2	WNT/β-cat	0.0908488	0.0935629	-0.111329	-1.9818	-1.49316	-1.06502
NKX2-5	WNT/β-cat	-0.637176	-1.45758	-0.800359	0.960186	0.228834	1.53062
NLE1	WNT/β-cat	0.734078	0.362761	0.840362	1.0477	0.593536	1.77334
NOTUM	WNT/β-cat	1.54028	1.51011	1.67052	0.0335075	-0.286083	-0.0571155
NPHP3	WNT/β-cat	0.950704	0.692322	0.785094	0.227033	0.864712	0.966489
NPHP4	WNT/β-cat	-0.178657	-0.26271	0.12027	1.65317	1.47124	1.32682
NR4A2	WNT/β-cat	0.489446	1.45746	-0.302792	0.927995	1.55602	0.45095
NRARP	WNT/β-cat	-0.266805	-0.352739	-0.263091	-1.46447	-1.33557	-1.50808
OTUD5	WNT/β-cat	-1.21248	-0.990701	-1.01398	-0.278088	-0.542949	-1.34157
OTULIN	WNT/β-cat	0.165694	0.645	1.2915	-0.0410447	0.0772661	0.792235
PFDN5	WNT/β-cat	-0.40461	0.370579	1.20159	1.57123	0.49073	1.10695
PIN1	WNT/β-cat	-1.75018	-1.76761	-0.474743	0.517679	0.73808	-0.732093
PLEKHA4	WNT/β-cat	-0.542764	-1.04173	-1.8243	0.624893	0.543075	0.578023
POU5F1	WNT/β-cat	0.0231616	-0.0766297	-0.285702	-1.38734	-1.81933	-1.315
PPM1B	WNT/β-cat	-0.380506	-0.405671	-0.592797	-1.35368	-1.22073	-1.44668
PPM1N	WNT/β-cat	0.0640848	-0.236011	-0.316729	-1.39566	-1.69302	-1.25113
PPP2R3A	WNT/β-cat	-1.14906	-1.31802	-0.792413	0.940874	1.9146	0.522019
PRDM15	WNT/β-cat	-1.71891	-0.859881	-0.314137	0.592697	-0.315029	1.93598
PRKN	WNT/β-cat	-0.191525	-0.0999048	-0.0546535	1.16579	1.02615	0.700033
PTK7	WNT/β-cat	1.33248	1.15111	1.09585	0.648084	0.784888	0.591373
PTPRO	WNT/β-cat	-0.550326	-0.691984	-0.808108	-0.423693	-1.57292	-1.25184
PTPRU	WNT/β-cat	-0.675397	-0.181958	0.0283539	-1.3173	-1.52704	-1.42147
RAB5A	WNT/β-cat	-0.742628	-0.777016	-0.866853	-1.11069	-1.08632	-1.09991
RARG	WNT/β-cat	-1.31444	-1.41794	-1.39404	-0.209018	-0.286422	-0.0680053
RBMS3	WNT/β-cat	-1.34814	-1.60438	-1.7611	0.669581	0.780119	0.615338
RECK	WNT/β-cat	0.204794	-0.499776	-1.1898	1.59198	1.48504	1.50227
RNF14	WNT/β-cat	0.36669	1.5039	1.68363	-1.12728	-0.00963085	-0.200716
RNF220	WNT/β-cat	-0.44188	-0.742579	-0.206507	-0.172243	-0.887706	-0.304352
RPS12	WNT/β-cat	-0.098699	0.00232951	-0.042882	0.437751	1.84334	2.03362
RUVBL2	WNT/β-cat	-0.63057	-1.3258	-0.581432	1.10236	0.0171708	2.07182
SBNO1	WNT/β-cat	-0.717938	-0.492559	-0.596166	0.135658	-1.91143	0.761072
SCYL2	WNT/β-cat	1.0539	1.55579	0.684918	0.581034	1.09949	0.47151
SDC1	WNT/β-cat	-0.619372	-0.262281	0.664601	-1.5331	-1.24729	-1.07041
SDHAF2	WNT/β-cat	-0.918124	-0.217821	0.0924177	-1.11104	-0.522453	-1.88335
SEMA5A	WNT/β-cat	0.754176	1.52049	0.99081	0.707334	0.258891	1.03815
SFRP5	WNT/β-cat	-0.749492	-1.20564	-1.74983	2.06892	-0.644254	0.226228
SHH	WNT/β-cat	1.60651	1.35132	1.45822	-1.18874	0.125307	-0.567994
SHISA3	WNT/β-cat	-0.450291	-0.374522	-0.892393	-1.60479	-1.02656	-0.982528
SHISA6	WNT/β-cat	1.34143	1.45791	1.81249	0.0123479	-0.539429	0.250156
SIAH1	WNT/β-cat	1.6932	1.36189	1.69838	-0.821754	-0.823055	-0.716581
SIAH2	WNT/β-cat	1.41666	1.25761	1.28738	0.349274	-0.220776	0.689493
SNAI1	WNT/β-cat	1.13817	1.07466	1.21271	0.804171	0.413505	0.972326
SNAI2	WNT/β-cat	0.465587	0.502487	0.868543	1.19754	1.19067	1.30126
SOSTDC1	WNT/β-cat	-0.451647	-1.20287	-1.20287	-0.489397	-0.791674	-0.565133
SOX10	WNT/β-cat	1.49986	0.941485	-0.311767	0.382235	-0.0956989	0.467779
SPIN4	WNT/β-cat	-1.21733	-1.20259	-1.11878	1.2828	1.48697	1.64462
SRC	WNT/β-cat	-0.294405	-0.176344	-0.0530278	1.51404	1.54822	1.75304
STK11	WNT/β-cat	-0.88974	-0.395793	-0.419544	-1.17736	-0.972438	-1.28866
STK3	WNT/β-cat	0.280173	0.197675	0.522664	0.846001	-1.14527	1.64567
STK4	WNT/β-cat	-0.903779	1.52497	0.865883	0.12253	1.11973	1.26129
SULF2	WNT/β-cat	1.58142	1.9079	0.910951	-0.717535	-0.442574	-1.02722
TBL1X	WNT/β-cat	0.727598	1.13466	1.87008	0.380833	0.888464	0.161288
TBL1XR1	WNT/β-cat	1.52783	0.956482	0.178914	-0.907839	-1.88972	-0.605633
TLE6	WNT/β-cat	-1.33253	-1.06022	-0.887502	-1.59375	0.393398	-0.149146
TMEM131L	WNT/β-cat	-1.10649	-1.0898	-0.72135	-0.351364	-0.588558	-0.384576
TMEM170B	WNT/β-cat	-1.22546	-0.916708	-1.20546	-0.282063	-0.977365	-0.924823
TMEM198	WNT/β-cat	1.05266	1.17149	-0.975082	0.951989	-0.605677	-0.862127
TMEM64	WNT/β-cat	-0.885695	-0.94551	-0.773527	-0.600357	-0.936243	-0.379905
TMEM88	WNT/β-cat	-1.24131	-0.984931	-0.959063	1.5438	1.6635	1.43089
TMEM88B	WNT/β-cat	-0.360791	-0.838985	-0.879991	0.317574	-0.196959	-0.280843
TMEM9	WNT/β-cat	-0.477559	-0.310849	-1.81551	0.0967543	-0.698863	0.622857
TPBG	WNT/β-cat	-0.416053	-0.841262	-1.82195	-0.406288	0.124481	-1.18769
TPBGL	WNT/β-cat	0.199256	1.45088	1.17276	-0.691018	-1.7709	-1.58973
TRPM4	WNT/β-cat	-0.932096	-1.35726	-1.5431	-0.178254	-0.301183	-0.201705
TTC21B	WNT/β-cat	0.956862	0.461765	1.55287	0.352093	0.277109	0.282795
UBAC2	WNT/β-cat	-1.07551	-1.06973	-1.03686	0.509388	0.640987	1.26685
UBE2B	WNT/β-cat	1.13564	1.2457	0.285559	0.129134	-0.53607	1.2942
UBR5	WNT/β-cat	-1.21003	-1.3895	-1.21171	0.0226545	-0.555346	0.173132
USP47	WNT/β-cat	-1.25454	-1.039	-0.59766	1.41366	1.34182	1.74443
VCP	WNT/β-cat	-1.19026	-0.921201	-0.44098	-0.732206	-0.203805	-1.21455
VPS4B	WNT/β-cat	1.04955	0.990535	-0.993104	0.664353	-1.44533	0.640325
WNK1	WNT/β-cat	-0.0584955	0.908436	0.211661	-0.41831	-2.00459	-1.29454
WNK2	WNT/β-cat	-0.474952	-0.72822	-0.726252	-1.20452	-1.02835	-1.39846
YAP1	WNT/β-cat	-0.132195	-0.136316	-0.90171	2.03463	1.58461	1.11192
ZBED3	WNT/β-cat	1.66537	1.75347	1.17793	0.289649	-0.130526	-0.224636
ZEB2	WNT/β-cat	0.853728	0.858549	1.01621	0.984901	0.956123	0.997719
ZNF703	WNT/β-cat	0.851435	0.657235	0.753404	1.17352	0.98122	1.19689
IFT80	WNT/β-cat	1.46977	1.19507	1.03187	0.644123	0.277983	0.640629
RNF213	WNT/β-cat	-0.722336	-0.744231	-1.98235	-0.00639842	0.0867325	-0.678646
ALPK2	WNT/β-cat	0.512337	0.578799	0.701918	1.27202	1.30421	1.14715
APCDD1	WNT/β-cat	0.674563	0.389338	0.287323	1.27016	1.40848	1.14934
APCDD1L	WNT/β-cat	-0.112939	0.913893	1.27444	-0.286775	-2.37638	-1.3666
BARX1	WNT/β-cat	1.26433	0.941812	0.364751	0.681374	-2.02213	0.955375
C12orf43	WNT/β-cat	0.629024	0.537207	0.353161	0.580051	1.01248	0.832909
GRB10	WNT/β-cat	1.27447	1.32019	1.25428	-1.55816	-1.02488	-1.2268
GSC	WNT/β-cat	1.5701	1.52405	1.26436	0.183909	0.238647	0.267887
HIC1	WNT/β-cat	-0.72705	-0.755552	-0.181551	1.09189	1.28111	2.26519
HMGA2	WNT/β-cat	-1.16694	-1.05498	-0.936802	0.309756	0.234073	-1.28301
HMGXB4	WNT/β-cat	-0.671201	-1.40475	-0.728467	-0.581482	-1.10509	0.110553
LRP1	WNT/β-cat	-0.224493	1.21927	0.399445	1.83575	-0.202436	-0.685635
MDFI	WNT/β-cat	-0.318831	-1.18549	-1.98876	0.509463	0.286998	0.732622
NFATC4	WNT/β-cat	-1.03466	-1.33083	-1.40606	0.55543	-0.202404	0.574586
NXN	WNT/β-cat	1.52444	1.5054	1.37963	0.209479	0.02381	0.279785
RACK1	WNT/β-cat	0.445494	0.252938	0.250499	1.49134	1.6528	0.881165
SHISA2	WNT/β-cat	-0.740903	-0.44012	-0.644471	-0.960693	-1.26611	-1.44245
SIX3	WNT/β-cat	-0.235431	-0.0452055	-0.159251	-1.31376	-1.77893	-1.39611
TAX1BP3	WNT/β-cat	-0.428299	-0.361503	-0.501737	-0.693634	0.444697	-0.87805
TRABD2A	WNT/β-cat	0.620558	-0.0361719	-0.281314	-0.928919	-2.59168	-0.461971
TRABD2B	WNT/β-cat	1.04722	0.62631	0.0807529	0.567051	-2.89394	0.00569
TSC2	WNT/β-cat	0.679813	0.681429	0.62624	1.32558	1.30518	0.873811
TSKU	WNT/β-cat	1.31308	1.61761	1.02381	-0.14909	-0.246465	-0.549439
VGLL4	WNT/β-cat	0.0883501	-0.47337	-0.498163	1.74424	0.799703	1.69462
WWOX	WNT/β-cat	1.09335	0.926698	1.1965	0.542001	1.28439	0.491097
ABL1	WNT/β-cat	-1.63584	-0.939412	-1.29933	0.291468	0.23267	-0.804484
ARHGEF19	WNT/β-cat	-0.965368	-0.841493	-1.04387	-0.924424	-1.28103	-0.590748
CDC42	WNT/β-cat	0.229824	0.205779	0.380358	-0.0340402	1.55493	0.348599
CELSR1	WNT/β-cat	1.05188	1.25892	0.534936	-0.908137	-1.84846	-1.73251
CELSR2	WNT/β-cat	-0.876084	-0.880394	-1.12784	-0.813391	-0.200773	-1.44429
CELSR3	WNT/β-cat	-1.71474	-1.26852	-1.6023	1.25861	0.0115807	0.975836
LBX2	WNT/β-cat	-0.446456	-1.42285	-1.97721	1.38191	-0.0263765	0.866845
MAGI2	WNT/β-cat	0.661533	0.633355	-0.222609	-1.27268	-1.94307	-1.4798
MED12	WNT/β-cat	0.612348	0.672789	-0.00224803	1.44234	1.40981	1.10652
PRICKLE2	WNT/β-cat	-0.13903	-0.424339	-1.06465	1.80414	1.08522	1.79977
TIAM1	WNT/β-cat	0.605665	0.385167	0.468346	1.48508	1.31782	1.08222
TMEM67	WNT/β-cat	1.32388	0.827788	0.367082	1.22861	0.772613	0.99185
VANGL1	WNT/β-cat	1.57264	1.553	0.980203	-0.952536	-0.622598	-0.754189
ATP6V1C2	WNT/β-cat	-1.78932	-0.825396	0.352682	-0.73362	-1.16744	-0.0237509
CCDC134	WNT/β-cat	-1.53732	-0.358712	-1.27118	1.55005	1.22102	1.44807
CCN4	WNT/β-cat	-0.568273	-0.568273	-0.382177	1.42713	1.97916	1.52207
CRBN	WNT/β-cat	-0.844823	-0.833376	-0.987895	-0.0747797	0.286053	0.389136
DEPDC1B	WNT/β-cat	-0.142761	-0.715105	-1.40945	-0.521108	-1.4085	0.84233
HSP90B1	WNT/β-cat	-1.3308	-1.02292	-1.30361	1.14711	-0.164294	1.78653
MACF1	WNT/β-cat	-0.822252	-0.425226	-1.7154	-0.762594	-0.71514	-0.993276
MBD2	WNT/β-cat	-0.440367	-0.898682	0.00900944	-1.70297	-0.759513	-1.12496
MESD	WNT/β-cat	-0.711896	-0.0365147	0.228603	0.929951	0.151636	1.2107
PBXIP1	WNT/β-cat	-1.13953	-1.20284	-1.64023	-0.369618	0.107525	-0.83812
PCDH11Y	WNT/β-cat	0.372402	0.351264	-0.693326	-1.27195	-1.5515	-1.55779
SALL1	WNT/β-cat	1.34707	1.16692	1.73781	-0.460489	-1.966	-0.124867
SPIN1	WNT/β-cat	-0.536846	-0.488826	-0.630341	-1.27998	-1.30646	-1.24705
SULF1	WNT/β-cat	-0.939241	-1.14419	-1.11728	-0.663168	-0.405672	-1.29056
TLR2	WNT/β-cat	-0.147831	-0.0669134	-0.679385	-1.64855	-0.615361	-1.52727
TMEM132A	WNT/β-cat	-0.106647	-0.0771423	0.484607	1.7896	1.3454	1.29766
TNFAIP3	WNT/β-cat	-0.425921	-0.463629	-0.538405	1.79179	1.6364	1.49525
PTPN23	WNT/β-cat	-0.322904	-0.769041	-0.793856	-1.40537	-1.14152	-0.922913
DCDC2	WNT/β-cat	0.232382	0.359981	-0.321815	-0.93636	-1.42129	-1.27098
FOXL1	WNT/β-cat	1.67574	0.775691	0.382299	0.0173426	-0.493652	-1.00017
HNF1B	WNT/β-cat	1.28702	1.44946	0.247679	1.28246	-0.465097	0.714629
ITGA3	WNT/β-cat	-0.597903	-0.329218	-1.4025	-0.0776843	-1.72895	-0.981766
KLF15	WNT/β-cat	0.845735	0.832131	1.28141	0.750637	0.829	0.782444
MDFIC	WNT/β-cat	1.36091	1.40542	1.56592	-0.0961521	-0.00891583	0.123878
PLPP3	WNT/β-cat	-1.22879	-1.68763	-1.45586	-0.157559	-0.280841	0.109043
SENP2	WNT/β-cat	-0.445157	-0.101854	-0.654096	-0.173923	-0.0468002	-0.680451
TMEM237	WNT/β-cat	-0.765092	-0.0170345	1.17996	-0.170183	-0.645152	0.0503746
AMOTL1	WNT/β-cat	0.24274	0.186515	0.596023	1.3831	1.26327	1.25414
AMOTL2	WNT/β-cat	1.57492	1.07	0.294048	-0.520654	-0.273281	-0.809037
ARL6	WNT/β-cat	1.11105	1.30105	1.1753	0.719497	0.174874	0.838981
BBIP1	WNT/β-cat	0.253572	0.880568	1.01135	-0.553446	-0.00990341	0.644711
BBS4	WNT/β-cat	-0.96898	-0.89107	-1.06801	-1.001	-0.815051	-0.733246
BCL7B	WNT/β-cat	1.40808	1.29801	0.649523	1.02045	0.221505	0.814294
BRD7	WNT/β-cat	0.408583	0.16063	0.591511	1.65805	1.08625	1.26222
CALCOCO1	WNT/β-cat	-1.48635	-1.18552	-1.47841	1.34018	1.14023	-0.0928604
CCNE1	WNT/β-cat	-0.43037	-1.02447	0.0943707	-1.31358	-0.956599	-1.23286
CD24	WNT/β-cat	-1.44306	-1.28272	-1.38797	-0.372404	-0.0141155	-0.565747
CPE	WNT/β-cat	-2.456	0.499822	0.569317	0.529976	-0.144284	-1.16622
CPZ	WNT/β-cat	-0.624412	-0.67993	-0.77716	-1.18666	-0.72417	-0.998251
CTNND1	WNT/β-cat	-1.0871	-1.10402	-1.49583	-0.691469	-0.393238	-0.523857
CTR9	WNT/β-cat	0.0868481	0.467963	0.389997	0.715186	0.23072	1.15819
DDB1	WNT/β-cat	-1.81714	-1.2919	-0.0213717	1.14363	-0.849669	0.184065
DLX3	WNT/β-cat	1.5526	1.47333	1.25855	0.602851	-0.317917	-0.374266
DRD2	WNT/β-cat	-0.941075	-0.941075	-0.643811	1.63731	2.05536	0.92694
EPM2A	WNT/β-cat	1.28706	1.00949	0.938033	-0.487893	0.56618	-1.94527
ETV2	WNT/β-cat	0.229538	-0.145892	0.806983	1.2424	1.55545	1.21634
FBXW11	WNT/β-cat	-1.44344	-0.689227	-0.529163	-0.140031	-0.533406	-0.348585
FBXW4	WNT/β-cat	1.66623	1.45369	1.36546	-0.847943	-0.887019	-0.850572
FERMT2	WNT/β-cat	1.57359	1.5628	1.72734	-0.766509	-0.817422	-0.776682
GPC4	WNT/β-cat	-0.0117051	0.118686	0.409622	-1.30009	-2.05877	-1.36262
GRK5	WNT/β-cat	0.266659	-0.0955895	-0.161984	1.0305	1.36884	1.00225
GRK6	WNT/β-cat	-1.02522	-1.13867	-1.58341	-0.6591	-0.568634	-0.476378
HBP1	WNT/β-cat	-1.00721	-0.989229	-1.44163	-0.490008	-0.643949	-0.70715
IFRD1	WNT/β-cat	1.21586	1.56747	1.75075	-0.132324	-0.326492	0.136041
IFRD2	WNT/β-cat	0.262465	0.19119	1.70887	-0.823664	-1.25966	0.248663
LDB1	WNT/β-cat	-1.3604	-1.30561	-1.36594	0.407569	0.266706	-0.405232
LRRFIP2	WNT/β-cat	1.00342	1.20142	1.17034	0.496407	0.737288	0.625295
MARK1	WNT/β-cat	-0.506789	-0.942196	-1.64464	0.758652	-0.184603	2.34329
MARK2	WNT/β-cat	-0.043319	-0.0543828	-0.52063	-1.17946	-1.80901	-1.32642
MITF	WNT/β-cat	-0.144265	0.0793578	-0.429218	1.61836	1.61458	1.22989
NDRG2	WNT/β-cat	-1.30098	-1.66854	-1.66756	0.254551	0.801104	0.35503
PAF1	WNT/β-cat	0.62849	0.457427	0.681036	1.3526	0.764263	1.0453
PIAS4	WNT/β-cat	-0.718989	-0.694455	-1.66063	0.0864855	0.411351	-1.27205
PITX2	WNT/β-cat	1.15898	0.768383	0.293091	0.773289	0.798173	0.777301
PKD1	WNT/β-cat	0.501807	0.658633	1.13381	0.701148	0.688924	1.07167
PKD2	WNT/β-cat	1.07325	1.07016	1.24107	0.0553514	0.499967	-0.516325
PLCG2	WNT/β-cat	-0.475248	-1.29589	-0.396271	-0.41609	-1.35116	-1.04381
PRKAA1	WNT/β-cat	0.965307	-0.443347	-1.05451	0.276697	-1.61625	1.28508
PRKAA2	WNT/β-cat	0.489395	0.306841	-0.930793	-0.846494	-2.01708	-0.652879
RNF138	WNT/β-cat	1.43229	0.969098	0.897123	-1.34828	-1.88912	-0.632428
RTF1	WNT/β-cat	-1.09705	-1.25916	-0.868783	0.302118	0.913615	-0.167019
SKIC8	WNT/β-cat	-1.17606	-1.99404	-0.486642	-1.15762	0.513197	-0.187897
STRN	WNT/β-cat	-0.911105	-0.802862	-0.981748	-1.08845	-0.928092	-0.702284
TGFB1I1	WNT/β-cat	0.311813	0.636888	-1.69389	1.18264	0.387195	1.88713
TNIK	WNT/β-cat	-0.104797	0.119434	0.538015	-0.364801	-1.03887	-1.24645
ZBTB33	WNT/β-cat	-1.95286	-0.893279	-0.0614919	0.735931	0.503215	0.849637
